# Supplementary material for: Modulation of Emotional Category Induced by Temporal Factors in Emotion Recognition
Source: PLoS One. 2015 Jul 31;10(7):e0131636. doi: 10.1371/journal.pone.0131636 (PMC4521787; doi:10.1371/journal.pone.0131636)
Supplement: S1 Dataset — (ZIP) [file pone.0131636.s001.zip]

Archive with 254 entries (252 files):
- rawData/discrimination/
- rawData/discrimination/1_blockdis_set200_50_20121107.txt
- rawData/discrimination/1_blockdis_set200_750_20121107.txt
- rawData/discrimination/1_blockdis_set50_50_20121107.txt
- rawData/discrimination/1_blockdis_set50_750_20121107.txt
- rawData/discrimination/1_blockdis_set750_50_20121107.txt
- rawData/discrimination/1_blockdis_set750_750_20121107.txt
- rawData/discrimination/10_blockdis_set200_50_20121219.txt
- rawData/discrimination/10_blockdis_set200_750_20121219.txt
- rawData/discrimination/10_blockdis_set50_50_20121219.txt
- rawData/discrimination/10_blockdis_set50_750_20121219.txt
- rawData/discrimination/10_blockdis_set750_50_20121219.txt
- rawData/discrimination/10_blockdis_set750_750_20121219.txt
- rawData/discrimination/11_blockdis_set200_50_20121225.txt
- rawData/discrimination/11_blockdis_set200_750_20121225.txt
- rawData/discrimination/11_blockdis_set50_50_20121225.txt
- rawData/discrimination/11_blockdis_set50_750_20121225.txt
- rawData/discrimination/11_blockdis_set750_50_20121225.txt
- rawData/discrimination/11_blockdis_set750_750_20121225.txt
- rawData/discrimination/12_blockdis_set200_50_20130109.txt
- rawData/discrimination/12_blockdis_set200_750_20130109.txt
- rawData/discrimination/12_blockdis_set50_50_20130109.txt
- rawData/discrimination/12_blockdis_set50_750_20130109.txt
- rawData/discrimination/12_blockdis_set750_50_20130109.txt
- rawData/discrimination/12_blockdis_set750_750_20130109.txt
- rawData/discrimination/13_blockdis_set200_50_20130109.txt
- rawData/discrimination/13_blockdis_set200_750_20130109.txt
- rawData/discrimination/13_blockdis_set50_50_20130109.txt
- rawData/discrimination/13_blockdis_set50_750_20130109.txt
- rawData/discrimination/13_blockdis_set750_50_20130109.txt
- rawData/discrimination/13_blockdis_set750_750_20130109.txt
- rawData/discrimination/14_blockdis_set200_50_20130111.txt
- rawData/discrimination/14_blockdis_set200_750_20130111.txt
- rawData/discrimination/14_blockdis_set50_50_20130111.txt
- rawData/discrimination/14_blockdis_set50_750_20130111.txt
- rawData/discrimination/14_blockdis_set750_50_20130111.txt
- rawData/discrimination/14_blockdis_set750_750_20130111.txt
- rawData/discrimination/15_blockdis_set200_50_20130118.txt
- rawData/discrimination/15_blockdis_set200_750_20130118.txt
- rawData/discrimination/15_blockdis_set50_50_20130118.txt
- rawData/discrimination/15_blockdis_set50_750_20130118.txt
- rawData/discrimination/15_blockdis_set750_50_20130118.txt
- rawData/discrimination/15_blockdis_set750_750_20130118.txt
- rawData/discrimination/16_blockdis_set200_50_20130118.txt
- rawData/discrimination/16_blockdis_set200_750_20130118.txt
- rawData/discrimination/16_blockdis_set50_50_20130118.txt
- rawData/discrimination/16_blockdis_set50_750_20130118.txt
- rawData/discrimination/16_blockdis_set750_50_20130118.txt
- rawData/discrimination/16_blockdis_set750_750_20130118.txt
- rawData/discrimination/17_blockdis_set200_50_20130202.txt
- rawData/discrimination/17_blockdis_set200_750_20130202.txt
- rawData/discrimination/17_blockdis_set50_50_20130202.txt
- rawData/discrimination/17_blockdis_set50_750_20130202.txt
- rawData/discrimination/17_blockdis_set750_50_20130202.txt
- rawData/discrimination/17_blockdis_set750_750_20130202.txt
- rawData/discrimination/18_blockdis_set200_50_20130204.txt
- rawData/discrimination/18_blockdis_set200_750_20130204.txt
- rawData/discrimination/18_blockdis_set50_50_20130204.txt
- rawData/discrimination/18_blockdis_set50_750_20130204.txt
- rawData/discrimination/18_blockdis_set750_50_20130204.txt
- rawData/discrimination/18_blockdis_set750_750_20130204.txt
- rawData/discrimination/19_blockdis_set200_50_20130205.txt
- rawData/discrimination/19_blockdis_set200_750_20130205.txt
- rawData/discrimination/19_blockdis_set50_50_20130205.txt
- rawData/discrimination/19_blockdis_set50_750_20130205.txt
- rawData/discrimination/19_blockdis_set750_50_20130205.txt
- rawData/discrimination/19_blockdis_set750_750_20130205.txt
- rawData/discrimination/2_blockdis_set200_50_20121120.txt
- rawData/discrimination/2_blockdis_set200_750_20121120.txt
- rawData/discrimination/2_blockdis_set50_50_20121120.txt
- rawData/discrimination/2_blockdis_set50_750_20121120.txt
- rawData/discrimination/2_blockdis_set750_50_20121120.txt
- rawData/discrimination/2_blockdis_set750_750_20121120.txt
- rawData/discrimination/20_blockdis_set200_50_20130205.txt
- rawData/discrimination/20_blockdis_set200_750_20130205.txt
- rawData/discrimination/20_blockdis_set50_50_20130205.txt
- rawData/discrimination/20_blockdis_set50_750_20130205.txt
- rawData/discrimination/20_blockdis_set750_50_20130205.txt
- rawData/discrimination/20_blockdis_set750_750_20130205.txt
- rawData/discrimination/21_blockdis_set200_50_20130212.txt
- rawData/discrimination/21_blockdis_set200_750_20130212.txt
- rawData/discrimination/21_blockdis_set50_50_20130212.txt
- rawData/discrimination/21_blockdis_set50_750_20130212.txt
- rawData/discrimination/21_blockdis_set750_50_20130212.txt
- rawData/discrimination/21_blockdis_set750_750_20130212.txt
- rawData/discrimination/3_blockdis_set200_50_20121121.txt
- rawData/discrimination/3_blockdis_set200_750_20121121.txt
- rawData/discrimination/3_blockdis_set50_50_20121121.txt
- rawData/discrimination/3_blockdis_set50_750_20121121.txt
- rawData/discrimination/3_blockdis_set750_50_20121121.txt
- rawData/discrimination/3_blockdis_set750_750_20121121.txt
- rawData/discrimination/4_blockdis_set200_50_20121128.txt
- rawData/discrimination/4_blockdis_set200_750_20121128.txt
- rawData/discrimination/4_blockdis_set50_50_20121128.txt
- rawData/discrimination/4_blockdis_set50_750_20121128.txt
- rawData/discrimination/4_blockdis_set750_50_20121128.txt
- rawData/discrimination/4_blockdis_set750_750_20121128.txt
- rawData/discrimination/5_blockdis_set200_50_20121204.txt
- rawData/discrimination/5_blockdis_set200_750_20121204.txt
- rawData/discrimination/5_blockdis_set50_50_20121204.txt
- rawData/discrimination/5_blockdis_set50_750_20121204.txt
- rawData/discrimination/5_blockdis_set750_50_20121204.txt
- rawData/discrimination/5_blockdis_set750_750_20121204.txt
- rawData/discrimination/6_blockdis_set200_50_20121212.txt
- rawData/discrimination/6_blockdis_set200_750_20121212.txt
- rawData/discrimination/6_blockdis_set50_50_20121212.txt
- rawData/discrimination/6_blockdis_set50_750_20121212.txt
- rawData/discrimination/6_blockdis_set750_50_20121212.txt
- rawData/discrimination/6_blockdis_set750_750_20121212.txt
- rawData/discrimination/7_blockdis_set200_50_20121213.txt
- rawData/discrimination/7_blockdis_set200_750_20121213.txt
- rawData/discrimination/7_blockdis_set50_50_20121213.txt
- rawData/discrimination/7_blockdis_set50_750_20121213.txt
- rawData/discrimination/7_blockdis_set750_50_20121213.txt
- rawData/discrimination/7_blockdis_set750_750_20121213.txt
- rawData/discrimination/8_blockdis_set200_50_20121218.txt
- rawData/discrimination/8_blockdis_set200_750_20121218.txt
- rawData/discrimination/8_blockdis_set50_50_20121218.txt
- rawData/discrimination/8_blockdis_set50_750_20121218.txt
- rawData/discrimination/8_blockdis_set750_50_20121218.txt
- rawData/discrimination/8_blockdis_set750_750_20121218.txt
- rawData/discrimination/9_blockdis_set200_50_20121218.txt
- rawData/discrimination/9_blockdis_set200_750_20121218.txt
- rawData/discrimination/9_blockdis_set50_50_20121218.txt
- rawData/discrimination/9_blockdis_set50_750_20121218.txt
- rawData/discrimination/9_blockdis_set750_50_20121218.txt
- rawData/discrimination/9_blockdis_set750_750_20121218.txt
- rawData/identification/
- rawData/identification/1_blockid_set200_50_20121107.txt
- rawData/identification/1_blockid_set200_750_20121107.txt
- rawData/identification/1_blockid_set50_50_20121107.txt
- rawData/identification/1_blockid_set50_750_20121107.txt
- rawData/identification/1_blockid_set750_50_20121107.txt
- rawData/identification/1_blockid_set750_750_20121107.txt
- rawData/identification/10_blockid_set200_50_20121219.txt
- rawData/identification/10_blockid_set200_750_20121219.txt
- rawData/identification/10_blockid_set50_50_20121219.txt
- rawData/identification/10_blockid_set50_750_20121219.txt
- rawData/identification/10_blockid_set750_50_20121219.txt
- rawData/identification/10_blockid_set750_750_20121219.txt
- rawData/identification/11_blockid_set200_50_20121225.txt
- rawData/identification/11_blockid_set200_750_20121225.txt
- rawData/identification/11_blockid_set50_50_20121225.txt
- rawData/identification/11_blockid_set50_750_20121225.txt
- rawData/identification/11_blockid_set750_50_20121225.txt
- rawData/identification/11_blockid_set750_750_20121225.txt
- rawData/identification/12_blockid_set200_50_20130109.txt
- rawData/identification/12_blockid_set200_750_20130109.txt
- rawData/identification/12_blockid_set50_50_20130109.txt
- rawData/identification/12_blockid_set50_750_20130109.txt
- rawData/identification/12_blockid_set750_50_20130109.txt
- rawData/identification/12_blockid_set750_750_20130109.txt
- rawData/identification/13_blockid_set200_50_20130109.txt
- rawData/identification/13_blockid_set200_750_20130109.txt
- rawData/identification/13_blockid_set50_50_20130109.txt
- rawData/identification/13_blockid_set50_750_20130109.txt
- rawData/identification/13_blockid_set750_50_20130109.txt
- rawData/identification/13_blockid_set750_750_20130109.txt
- rawData/identification/14_blockid_set200_50_20130111.txt
- rawData/identification/14_blockid_set200_750_20130111.txt
- rawData/identification/14_blockid_set50_50_20130111.txt
- rawData/identification/14_blockid_set50_750_20130111.txt
- rawData/identification/14_blockid_set750_50_20130111.txt
- rawData/identification/14_blockid_set750_750_20130111.txt
- rawData/identification/15_blockid_set200_50_20130118.txt
- rawData/identification/15_blockid_set200_750_20130118.txt
- rawData/identification/15_blockid_set50_50_20130118.txt
- rawData/identification/15_blockid_set50_750_20130118.txt
- rawData/identification/15_blockid_set750_50_20130118.txt
- rawData/identification/15_blockid_set750_750_20130118.txt
- rawData/identification/16_blockid_set200_50_20130118.txt
- rawData/identification/16_blockid_set200_750_20130118.txt
- rawData/identification/16_blockid_set50_50_20130118.txt
- rawData/identification/16_blockid_set50_750_20130118.txt
- rawData/identification/16_blockid_set750_50_20130118.txt
- rawData/identification/16_blockid_set750_750_20130118.txt
- rawData/identification/17_blockid_set200_50_20130202.txt
- rawData/identification/17_blockid_set200_750_20130202.txt
- rawData/identification/17_blockid_set50_50_20130202.txt
- rawData/identification/17_blockid_set50_750_20130202.txt
- rawData/identification/17_blockid_set750_50_20130202.txt
- rawData/identification/17_blockid_set750_750_20130202.txt
- rawData/identification/18_blockid_set200_50_20130204.txt
- rawData/identification/18_blockid_set200_750_20130204.txt
- rawData/identification/18_blockid_set50_50_20130204.txt
- rawData/identification/18_blockid_set50_750_20130204.txt
- rawData/identification/18_blockid_set750_50_20130204.txt
- rawData/identification/18_blockid_set750_750_20130204.txt
- rawData/identification/19_blockid_set200_50_20130205.txt
- rawData/identification/19_blockid_set200_750_20130205.txt
- rawData/identification/19_blockid_set50_50_20130205.txt
- rawData/identification/19_blockid_set50_750_20130205.txt
- rawData/identification/19_blockid_set750_50_20130205.txt
- rawData/identification/19_blockid_set750_750_20130205.txt
- rawData/identification/2_blockid_set200_50_20121120.txt
- rawData/identification/2_blockid_set200_750_20121120.txt
- rawData/identification/2_blockid_set50_50_20121120.txt
- rawData/identification/2_blockid_set50_750_20121120.txt
- rawData/identification/2_blockid_set750_50_20121120.txt
- rawData/identification/2_blockid_set750_750_20121120.txt
- rawData/identification/20_blockid_set200_50_20130205.txt
- rawData/identification/20_blockid_set200_750_20130205.txt
- rawData/identification/20_blockid_set50_50_20130205.txt
- rawData/identification/20_blockid_set50_750_20130205.txt
- rawData/identification/20_blockid_set750_50_20130205.txt
- rawData/identification/20_blockid_set750_750_20130205.txt
- rawData/identification/21_blockid_set200_50_20130212.txt
- rawData/identification/21_blockid_set200_750_20130212.txt
- rawData/identification/21_blockid_set50_50_20130212.txt
- rawData/identification/21_blockid_set50_750_20130212.txt
- rawData/identification/21_blockid_set750_50_20130212.txt
- rawData/identification/21_blockid_set750_750_20130212.txt
- rawData/identification/3_blockid_set200_50_20121121.txt
- rawData/identification/3_blockid_set200_750_20121121.txt
- rawData/identification/3_blockid_set50_50_20121121.txt
- rawData/identification/3_blockid_set50_750_20121121.txt
- rawData/identification/3_blockid_set750_50_20121121.txt
- rawData/identification/3_blockid_set750_750_20121121.txt
- rawData/identification/4_blockid_set200_50_20121128.txt
- rawData/identification/4_blockid_set200_750_20121128.txt
- rawData/identification/4_blockid_set50_50_20121128.txt
- rawData/identification/4_blockid_set50_750_20121128.txt
- rawData/identification/4_blockid_set750_50_20121128.txt
- rawData/identification/4_blockid_set750_750_20121128.txt
- rawData/identification/5_blockid_set200_50_20121204.txt
- rawData/identification/5_blockid_set200_750_20121204.txt
- rawData/identification/5_blockid_set50_50_20121204.txt
- rawData/identification/5_blockid_set50_750_20121204.txt
- rawData/identification/5_blockid_set750_50_20121204.txt
- rawData/identification/5_blockid_set750_750_20121204.txt
- rawData/identification/6_blockid_set200_50_20121212.txt
- rawData/identification/6_blockid_set200_750_20121212.txt
- rawData/identification/6_blockid_set50_50_20121212.txt
- rawData/identification/6_blockid_set50_750_20121212.txt
- rawData/identification/6_blockid_set750_50_20121212.txt
- rawData/identification/6_blockid_set750_750_20121212.txt
- rawData/identification/7_blockid_set200_50_20121213.txt
- rawData/identification/7_blockid_set200_750_20121213.txt
- rawData/identification/7_blockid_set50_50_20121213.txt
- rawData/identification/7_blockid_set50_750_20121213.txt
- rawData/identification/7_blockid_set750_50_20121213.txt
- rawData/identification/7_blockid_set750_750_20121213.txt
- rawData/identification/8_blockid_set200_50_20121218.txt
- rawData/identification/8_blockid_set200_750_20121218.txt
- rawData/identification/8_blockid_set50_50_20121218.txt
- rawData/identification/8_blockid_set50_750_20121218.txt
- rawData/identification/8_blockid_set750_50_20121218.txt
- rawData/identification/8_blockid_set750_750_20121218.txt
- rawData/identification/9_blockid_set200_50_20121218.txt
- rawData/identification/9_blockid_set200_750_20121218.txt
- rawData/identification/9_blockid_set50_50_20121218.txt
- rawData/identification/9_blockid_set50_750_20121218.txt
- rawData/identification/9_blockid_set750_50_20121218.txt
- rawData/identification/9_blockid_set750_750_20121218.txt
