# Supplementary material for: Modulation of Emotional Category Induced by Temporal Factors in Emotion Recognition
Source: PLoS One. 2015 Jul 31;10(7):e0131636. doi: 10.1371/journal.pone.0131636 (PMC4521787; doi:10.1371/journal.pone.0131636)
Supplement: S1 Dataset — (ZIP) [file pone.0131636.s001.zip › rawData/discrimination/1_blockdis_set200_50_20121107.txt]

Trial	f1	f2	f3	f1v	f2	f3v	code	FLAG	ans	button	event time	button time	RT
1	5	3	5	5	3	5	0	0	2	2	1189	1930	741
2	3	5	3	3	5	3	0	0	2	2	3116	3802	686
3	7	7	5	7	7	5	0	0	1	1	5000	5474	474
4	2	2	4	2	2	4	0	0	1	1	6666	7122	456
5	7	7	9	7	7	9	0	0	1	1	8316	8946	630
6	1	3	1	1	3	1	0	0	2	2	10133	10786	653
7	3	3	5	3	3	5	0	0	1	1	11983	12474	491
8	4	4	6	4	4	6	0	0	1	1	13666	14089	423
9	4	4	2	4	4	2	0	0	1	1	15283	15713	430
10	8	6	8	8	6	8	0	0	2	2	16893	17465	572
11	7	5	7	7	5	7	0	0	2	2	18666	19113	447
12	8	8	6	8	8	6	0	0	1	1	20300	20745	445
13	6	8	6	6	8	6	0	0	2	1	21933	22329	396
14	3	3	1	3	3	1	0	0	1	1	23517	24025	508
15	7	9	7	7	9	7	0	0	2	2	25217	26049	832
16	7	7	9	7	7	9	0	0	1	1	27250	27961	711
17	7	5	7	7	5	7	0	0	2	1	29150	29793	643
18	3	5	3	3	5	3	0	0	2	2	30983	31561	578
19	3	3	1	3	3	1	0	0	1	1	32750	33209	459
20	5	5	3	5	5	3	0	0	1	1	34400	34905	505
21	2	2	4	2	2	4	0	0	1	1	36100	36625	525
22	5	7	5	5	7	5	0	0	2	2	37817	38481	664
23	6	4	6	6	4	6	0	0	2	2	39667	40313	646
24	4	2	4	4	2	4	0	0	2	1	41500	42441	941
25	4	4	6	4	4	6	0	0	1	1	43634	44384	750
26	4	6	4	4	6	4	0	0	2	2	45584	46432	848
27	6	4	6	6	4	6	0	0	2	2	47634	48240	606
28	5	5	3	5	5	3	0	0	1	1	49434	49856	422
29	3	1	3	3	1	3	0	0	2	1	51050	51528	478
30	6	8	6	6	8	6	0	0	2	1	52717	53144	427
31	8	8	6	8	8	6	0	0	1	2	54334	55264	930
32	4	6	4	4	6	4	0	0	2	1	56451	57232	781
33	5	3	5	5	3	5	0	0	2	2	58417	59128	711
34	2	4	2	2	4	2	0	0	2	2	60317	61072	755
35	3	1	3	3	1	3	0	0	2	1	62267	63048	781
36	3	3	5	3	3	5	0	0	1	1	64234	65080	846
37	1	3	1	1	3	1	0	0	2	2	66267	66888	621
38	4	4	2	4	4	2	0	0	1	2	68084	68728	644
39	5	7	5	5	7	5	0	0	2	2	69917	70592	675
40	5	5	7	5	5	7	0	0	1	1	71784	72664	880
41	5	5	7	5	5	7	0	0	1	1	73851	74527	676
42	7	9	7	7	9	7	0	0	2	2	75718	76287	569
43	4	2	4	4	2	4	0	0	2	2	77484	78167	683
44	2	4	2	2	4	2	0	0	2	2	79368	80039	671
45	6	6	4	6	6	4	0	0	1	2	81234	82391	1157
46	9	7	9	9	7	9	0	0	2	2	83584	84071	487
47	9	7	9	9	7	9	0	0	2	2	85268	85791	523
48	8	6	8	8	6	8	0	0	2	2	86984	87407	423
49	1	1	3	1	1	3	0	0	1	1	88601	89367	766
50	6	6	8	6	6	8	0	0	1	1	90568	91591	1023
51	6	6	8	6	6	8	0	0	1	1	92785	93447	662
52	6	6	4	6	6	4	0	0	1	1	94635	95343	708
53	1	1	3	1	1	3	0	0	1	1	96535	97135	600
54	7	7	5	7	7	5	0	0	1	1	98335	98935	600
55	9	9	7	9	9	7	0	0	1	2	100135	100751	616
56	9	9	7	9	9	7	0	0	1	2	101951	102879	928
