# Supplementary material for: Modulation of Emotional Category Induced by Temporal Factors in Emotion Recognition
Source: PLoS One. 2015 Jul 31;10(7):e0131636. doi: 10.1371/journal.pone.0131636 (PMC4521787; doi:10.1371/journal.pone.0131636)
Supplement: S1 Dataset — (ZIP) [file pone.0131636.s001.zip › rawData/discrimination/1_blockdis_set200_750_20121107.txt]

Trial	f1	f2	f3	f1v	f2	f3v	code	FLAG	ans	button	event time	button time	RT
1	2	4	2	2	4	2	0	0	2	2	1880	2747	867
2	4	4	6	4	4	6	0	0	1	1	4633	5402	769
3	8	6	8	8	6	8	0	0	2	1	7300	8083	783
4	4	4	2	4	4	2	0	0	1	1	9983	11058	1075
5	1	3	1	1	3	1	0	0	2	2	12950	13730	780
6	8	8	6	8	8	6	0	0	1	2	15616	16794	1178
7	8	6	8	8	6	8	0	0	2	2	18683	19906	1223
8	4	2	4	4	2	4	0	0	2	2	21800	22762	962
9	5	5	7	5	5	7	0	0	1	1	24650	25802	1152
10	4	4	6	4	4	6	0	0	1	1	27700	28338	638
11	6	6	8	6	6	8	0	0	1	1	30233	30890	657
12	5	5	3	5	5	3	0	0	1	1	32783	33522	739
13	2	2	4	2	2	4	0	0	1	1	35417	36050	633
14	8	8	6	8	8	6	0	0	1	1	37950	38826	876
15	9	9	7	9	9	7	0	0	1	1	40717	41401	684
16	9	7	9	9	7	9	0	0	2	2	43300	44073	773
17	1	3	1	1	3	1	0	0	2	2	45967	46729	762
18	7	7	9	7	7	9	0	0	1	1	48617	49465	848
19	7	7	5	7	7	5	0	0	1	1	51350	52137	787
20	2	2	4	2	2	4	0	0	1	1	54034	55057	1023
21	9	7	9	9	7	9	0	0	2	1	56951	57889	938
22	3	1	3	3	1	3	0	0	2	1	59784	61313	1529
23	4	4	2	4	4	2	0	0	1	2	63201	63921	720
24	7	5	7	7	5	7	0	0	2	2	65817	66457	640
25	9	9	7	9	9	7	0	0	1	1	68351	69169	818
26	6	8	6	6	8	6	0	0	2	1	71067	71920	853
27	3	5	3	3	5	3	0	0	2	2	73817	74496	679
28	3	3	5	3	3	5	0	0	1	1	76384	77016	632
29	3	3	1	3	3	1	0	0	1	2	78918	79456	538
30	5	5	7	5	5	7	0	0	1	1	81351	82312	961
31	1	1	3	1	1	3	0	0	1	1	84201	85016	815
32	2	4	2	2	4	2	0	0	2	2	86918	87688	770
33	3	3	5	3	3	5	0	0	1	1	89584	90376	792
34	7	5	7	7	5	7	0	0	2	2	92268	92992	724
35	4	6	4	4	6	4	0	0	2	2	94885	95752	867
36	3	3	1	3	3	1	0	0	1	1	97651	98720	1069
37	6	6	4	6	6	4	0	0	1	2	100618	101751	1133
38	6	6	4	6	6	4	0	0	1	1	103651	104591	940
39	5	7	5	5	7	5	0	0	2	2	106485	107511	1026
40	3	1	3	3	1	3	0	0	2	2	109401	110327	926
41	7	9	7	7	9	7	0	0	2	2	112218	113295	1077
42	4	6	4	4	6	4	0	0	2	2	115185	116015	830
43	7	7	5	7	7	5	0	0	1	2	117902	118983	1081
44	5	5	3	5	5	3	0	0	1	2	120868	121855	987
45	3	5	3	3	5	3	0	0	2	2	123752	124591	839
46	5	7	5	5	7	5	0	0	2	1	126485	127895	1410
47	6	8	6	6	8	6	0	0	2	2	129785	130630	845
48	6	4	6	6	4	6	0	0	2	2	132519	133262	743
49	6	6	8	6	6	8	0	0	1	1	135152	136318	1166
50	5	3	5	5	3	5	0	0	2	2	138219	138750	531
51	5	3	5	5	3	5	0	0	2	2	140652	141278	626
52	7	9	7	7	9	7	0	0	2	2	143169	143806	637
53	4	2	4	4	2	4	0	0	2	2	145702	146846	1144
54	1	1	3	1	1	3	0	0	1	1	148736	149462	726
55	7	7	9	7	7	9	0	0	1	1	151352	152150	798
56	6	4	6	6	4	6	0	0	2	2	154036	154838	802
