# Supplementary material for: Modulation of Emotional Category Induced by Temporal Factors in Emotion Recognition
Source: PLoS One. 2015 Jul 31;10(7):e0131636. doi: 10.1371/journal.pone.0131636 (PMC4521787; doi:10.1371/journal.pone.0131636)
Supplement: S1 Dataset — (ZIP) [file pone.0131636.s001.zip › rawData/discrimination/1_blockdis_set50_50_20121107.txt]

Trial	f1	f2	f3	f1v	f2	f3v	code	FLAG	ans	button	event time	button time	RT
1	5	5	3	5	5	3	0	0	1	2	1050	1747	697
2	6	6	4	6	6	4	0	0	1	2	2800	3811	1011
3	9	7	9	9	7	9	0	0	2	1	4866	5587	721
4	8	8	6	8	8	6	0	0	1	2	6650	7347	697
5	9	7	9	9	7	9	0	0	2	1	8400	9051	651
6	4	4	6	4	4	6	0	0	1	1	10116	10699	583
7	1	3	1	1	3	1	0	0	2	2	11766	12283	517
8	5	7	5	5	7	5	0	0	2	2	13350	14027	677
9	1	1	3	1	1	3	0	0	1	1	15083	15595	512
10	5	5	7	5	5	7	0	0	1	1	16650	17355	705
11	8	6	8	8	6	8	0	0	2	1	18416	19267	851
12	3	1	3	3	1	3	0	0	2	1	20333	21187	854
13	1	1	3	1	1	3	0	0	1	1	22250	23002	752
14	4	4	2	4	4	2	0	0	1	2	24067	24786	719
15	6	6	4	6	6	4	0	0	1	1	25850	26698	848
16	6	8	6	6	8	6	0	0	2	2	27767	28514	747
17	9	9	7	9	9	7	0	0	1	2	29567	30506	939
18	7	7	9	7	7	9	0	0	1	1	31567	32506	939
19	3	5	3	3	5	3	0	0	2	2	33567	34258	691
20	7	7	5	7	7	5	0	0	1	2	35317	36194	877
21	5	3	5	5	3	5	0	0	2	1	37250	38610	1360
22	5	5	3	5	5	3	0	0	1	2	39667	40362	695
23	7	9	7	7	9	7	0	0	2	1	41417	42442	1025
24	5	7	5	5	7	5	0	0	2	2	43500	44290	790
25	2	4	2	2	4	2	0	0	2	2	45350	46226	876
26	5	3	5	5	3	5	0	0	2	1	47284	47962	678
27	4	4	2	4	4	2	0	0	1	2	49017	49706	689
28	5	5	7	5	5	7	0	0	1	1	50767	51442	675
29	7	9	7	7	9	7	0	0	2	2	52500	53122	622
30	4	2	4	4	2	4	0	0	2	1	54184	54897	713
31	8	6	8	8	6	8	0	0	2	1	55950	56577	627
32	3	3	1	3	3	1	0	0	1	2	57634	58441	807
33	3	5	3	3	5	3	0	0	2	2	59501	60313	812
34	3	1	3	3	1	3	0	0	2	1	61367	62161	794
35	2	4	2	2	4	2	0	0	2	2	63217	63913	696
36	3	3	1	3	3	1	0	0	1	2	64967	65665	698
37	8	8	6	8	8	6	0	0	1	2	66717	67665	948
38	4	2	4	4	2	4	0	0	2	1	68717	69577	860
39	3	3	5	3	3	5	0	0	1	1	70634	71449	815
40	7	7	9	7	7	9	0	0	1	1	72517	73457	940
41	2	2	4	2	2	4	0	0	1	1	74517	75321	804
42	2	2	4	2	2	4	0	0	1	1	76384	77017	633
43	6	4	6	6	4	6	0	0	2	2	78084	78737	653
44	4	4	6	4	4	6	0	0	1	1	79801	80481	680
45	6	6	8	6	6	8	0	0	1	1	81534	82345	811
46	6	4	6	6	4	6	0	0	2	1	83401	84161	760
47	7	7	5	7	7	5	0	0	1	2	85218	86200	982
48	3	3	5	3	3	5	0	0	1	1	87268	88064	796
49	4	6	4	4	6	4	0	0	2	2	89118	89976	858
50	6	8	6	6	8	6	0	0	2	2	91034	91800	766
51	4	6	4	4	6	4	0	0	2	2	92868	93656	788
52	7	5	7	7	5	7	0	0	2	1	94718	95456	738
53	7	5	7	7	5	7	0	0	2	1	96518	97416	898
54	9	9	7	9	9	7	0	0	1	1	98485	99576	1091
55	1	3	1	1	3	1	0	0	2	1	100635	101680	1045
56	6	6	8	6	6	8	0	0	1	1	102735	103696	961
