# Supplementary material for: Modulation of Emotional Category Induced by Temporal Factors in Emotion Recognition
Source: PLoS One. 2015 Jul 31;10(7):e0131636. doi: 10.1371/journal.pone.0131636 (PMC4521787; doi:10.1371/journal.pone.0131636)
Supplement: S1 Dataset — (ZIP) [file pone.0131636.s001.zip › rawData/discrimination/1_blockdis_set50_750_20121107.txt]

Trial	f1	f2	f3	f1v	f2	f3v	code	FLAG	ans	button	event time	button time	RT
1	4	2	4	4	2	4	0	0	2	1	1759	2539	780
2	9	9	7	9	9	7	0	0	1	2	4283	5083	800
3	1	3	1	1	3	1	0	0	2	2	6833	7707	874
4	6	8	6	6	8	6	0	0	2	2	9450	10106	656
5	5	5	3	5	5	3	0	0	1	1	11850	12546	696
6	1	3	1	1	3	1	0	0	2	2	14283	14938	655
7	9	7	9	9	7	9	0	0	2	1	16683	17370	687
8	3	3	5	3	3	5	0	0	1	1	19116	19898	782
9	7	7	5	7	7	5	0	0	1	2	21650	22474	824
10	4	4	2	4	4	2	0	0	1	2	24210	25042	832
11	3	3	1	3	3	1	0	0	1	1	26783	27786	1003
12	8	6	8	8	6	8	0	0	2	1	29533	30362	829
13	1	1	3	1	1	3	0	0	1	2	32100	33290	1190
14	7	7	5	7	7	5	0	0	1	2	35033	35826	793
15	7	7	9	7	7	9	0	0	1	1	37567	38458	891
16	3	5	3	3	5	3	0	0	2	2	40200	40857	657
17	6	8	6	6	8	6	0	0	2	2	42600	43489	889
18	3	3	5	3	3	5	0	0	1	1	45234	45985	751
19	5	5	3	5	5	3	0	0	1	2	47734	48577	843
20	4	2	4	4	2	4	0	0	2	2	50317	51417	1100
21	3	3	1	3	3	1	0	0	1	1	53167	53929	762
22	3	1	3	3	1	3	0	0	2	1	55667	56457	790
23	4	4	6	4	4	6	0	0	1	1	58201	58729	528
24	2	2	4	2	2	4	0	0	1	1	60467	61105	638
25	1	1	3	1	1	3	0	0	1	2	62851	63641	790
26	7	9	7	7	9	7	0	0	2	2	65384	66121	737
27	7	5	7	7	5	7	0	0	2	1	67867	68769	902
28	9	9	7	9	9	7	0	0	1	2	70517	72144	1627
29	6	4	6	6	4	6	0	0	2	2	73884	75200	1316
30	9	7	9	9	7	9	0	0	2	1	76951	77984	1033
31	7	9	7	7	9	7	0	0	2	2	79734	80616	882
32	4	6	4	4	6	4	0	0	2	2	82368	83184	816
33	7	5	7	7	5	7	0	0	2	1	84934	86184	1250
34	4	6	4	4	6	4	0	0	2	2	87934	88656	722
35	5	3	5	5	3	5	0	0	2	1	90401	91376	975
36	6	6	4	6	6	4	0	0	1	2	93118	95176	2058
37	3	5	3	3	5	3	0	0	2	2	96918	97688	770
38	6	6	4	6	6	4	0	0	1	2	99435	100296	861
39	4	4	2	4	4	2	0	0	1	2	102035	103095	1060
40	5	3	5	5	3	5	0	0	2	1	104835	105559	724
41	4	4	6	4	4	6	0	0	1	1	107301	108207	906
42	7	7	9	7	7	9	0	0	1	1	109951	111239	1288
43	3	1	3	3	1	3	0	0	2	1	112985	115207	2222
44	6	6	8	6	6	8	0	0	1	1	116952	118279	1327
45	6	4	6	6	4	6	0	0	2	2	120018	122143	2125
46	8	6	8	8	6	8	0	0	2	2	123885	127791	3906
47	8	8	6	8	8	6	0	0	1	1	129535	130375	840
48	6	6	8	6	6	8	0	0	1	1	132119	132918	799
49	5	5	7	5	5	7	0	0	1	1	134669	135638	969
50	5	7	5	5	7	5	0	0	2	2	137385	138014	629
51	5	7	5	5	7	5	0	0	2	2	139752	140486	734
52	2	4	2	2	4	2	0	0	2	2	142235	142950	715
53	2	4	2	2	4	2	0	0	2	2	144685	145502	817
54	5	5	7	5	5	7	0	0	1	1	147252	148702	1450
55	2	2	4	2	2	4	0	0	1	1	150452	151438	986
56	8	8	6	8	8	6	0	0	1	2	153186	154846	1660
