# Supplementary material for: Modulation of Emotional Category Induced by Temporal Factors in Emotion Recognition
Source: PLoS One. 2015 Jul 31;10(7):e0131636. doi: 10.1371/journal.pone.0131636 (PMC4521787; doi:10.1371/journal.pone.0131636)
Supplement: S1 Dataset — (ZIP) [file pone.0131636.s001.zip › rawData/discrimination/1_blockdis_set750_50_20121107.txt]

Trial	f1	f2	f3	f1v	f2	f3v	code	FLAG	ans	button	event time	button time	RT
1	7	7	5	7	7	5	0	0	1	1	1739	2496	757
2	6	6	8	6	6	8	0	0	1	1	4233	5000	767
3	4	6	4	4	6	4	0	0	2	2	6750	7424	674
4	2	4	2	2	4	2	0	0	2	2	9166	9952	786
5	7	7	9	7	7	9	0	0	1	1	11700	12592	892
6	9	7	9	9	7	9	0	0	2	2	14333	14832	499
7	7	5	7	7	5	7	0	0	2	2	16583	17168	585
8	6	6	4	6	6	4	0	0	1	1	18916	19872	956
9	8	6	8	8	6	8	0	0	2	2	21617	22184	567
10	1	3	1	1	3	1	0	0	2	2	23927	24800	873
11	4	6	4	4	6	4	0	0	2	2	26550	27463	913
12	6	6	8	6	6	8	0	0	1	1	29200	30207	1007
13	3	5	3	3	5	3	0	0	2	2	31950	32847	897
14	3	3	1	3	3	1	0	0	1	1	34583	35919	1336
15	3	1	3	3	1	3	0	0	2	1	37667	38631	964
16	1	1	3	1	1	3	0	0	1	1	40367	40983	616
17	3	1	3	3	1	3	0	0	2	2	42734	43935	1201
18	6	8	6	6	8	6	0	0	2	2	45684	46575	891
19	4	4	6	4	4	6	0	0	1	1	48317	49031	714
20	2	2	4	2	2	4	0	0	1	1	50767	51471	704
21	7	7	9	7	7	9	0	0	1	1	53217	54239	1022
22	3	3	1	3	3	1	0	0	1	1	55984	57198	1214
23	4	4	6	4	4	6	0	0	1	1	58934	59790	856
24	6	8	6	6	8	6	0	0	2	2	61534	62542	1008
25	7	9	7	7	9	7	0	0	2	2	64284	65158	874
26	7	9	7	7	9	7	0	0	2	2	66901	67974	1073
27	6	4	6	6	4	6	0	0	2	2	69717	70742	1025
28	8	6	8	8	6	8	0	0	2	2	72484	73766	1282
29	1	3	1	1	3	1	0	0	2	1	75518	77022	1504
30	7	5	7	7	5	7	0	0	2	2	78768	79606	838
31	9	7	9	9	7	9	0	0	2	2	81351	82118	767
32	4	2	4	4	2	4	0	0	2	2	83868	85390	1522
33	4	4	2	4	4	2	0	0	1	2	87134	87989	855
34	2	2	4	2	2	4	0	0	1	1	89734	90749	1015
35	5	7	5	5	7	5	0	0	2	2	92484	93181	697
36	6	6	4	6	6	4	0	0	1	2	94918	95805	887
37	3	5	3	3	5	3	0	0	2	2	97551	98493	942
38	5	5	3	5	5	3	0	0	1	2	100235	101277	1042
39	5	5	3	5	5	3	0	0	1	1	103018	103709	691
40	1	1	3	1	1	3	0	0	1	1	105451	106285	834
41	5	5	7	5	5	7	0	0	1	1	108035	109165	1130
42	4	4	2	4	4	2	0	0	1	1	110901	112141	1240
43	6	4	6	6	4	6	0	0	2	2	113885	115149	1264
44	2	4	2	2	4	2	0	0	2	2	116885	117573	688
45	4	2	4	4	2	4	0	0	2	2	119318	120284	966
46	9	9	7	9	9	7	0	0	1	1	122035	122812	777
47	9	9	7	9	9	7	0	0	1	1	124552	125108	556
48	5	3	5	5	3	5	0	0	2	2	126852	128004	1152
49	7	7	5	7	7	5	0	0	1	1	129752	130716	964
50	5	3	5	5	3	5	0	0	2	2	132452	133588	1136
51	5	7	5	5	7	5	0	0	2	1	135335	139820	4485
52	5	5	7	5	5	7	0	0	1	1	141569	142764	1195
53	8	8	6	8	8	6	0	0	1	1	144502	144964	462
54	8	8	6	8	8	6	0	0	1	1	146702	147196	494
55	3	3	5	3	3	5	0	0	1	1	148936	149811	875
56	3	3	5	3	3	5	0	0	1	1	151552	152563	1011
