# Supplementary material for: Modulation of Emotional Category Induced by Temporal Factors in Emotion Recognition
Source: PLoS One. 2015 Jul 31;10(7):e0131636. doi: 10.1371/journal.pone.0131636 (PMC4521787; doi:10.1371/journal.pone.0131636)
Supplement: S1 Dataset — (ZIP) [file pone.0131636.s001.zip › rawData/discrimination/1_blockdis_set750_750_20121107.txt]

Trial	f1	f2	f3	f1v	f2	f3v	code	FLAG	ans	button	event time	button time	RT
1	8	8	6	8	8	6	0	0	1	1	2467	3940	1473
2	3	3	5	3	3	5	0	0	1	1	6383	7396	1013
3	3	3	5	3	3	5	0	0	1	1	9833	10580	747
4	4	2	4	4	2	4	0	0	2	2	13016	13708	692
5	3	3	1	3	3	1	0	0	1	1	16150	17027	877
6	2	2	4	2	2	4	0	0	1	2	19467	20331	864
7	1	3	1	1	3	1	0	0	2	2	22783	23843	1060
8	1	1	3	1	1	3	0	0	1	1	26283	27155	872
9	5	7	5	5	7	5	0	0	2	1	29600	30803	1203
10	5	3	5	5	3	5	0	0	2	2	33250	34083	833
11	7	7	5	7	7	5	0	0	1	1	36533	37299	766
12	5	3	5	5	3	5	0	0	2	1	39750	40515	765
13	3	5	3	3	5	3	0	0	2	2	42950	43635	685
14	6	6	8	6	6	8	0	0	1	2	46084	47002	918
15	5	5	3	5	5	3	0	0	1	1	49450	50602	1152
16	6	4	6	6	4	6	0	0	2	2	53050	53802	752
17	2	2	4	2	2	4	0	0	1	1	56251	56946	695
18	6	4	6	6	4	6	0	0	2	2	59384	60042	658
19	9	9	7	9	9	7	0	0	1	1	62484	63162	678
20	3	3	1	3	3	1	0	0	1	2	65601	66530	929
21	8	8	6	8	8	6	0	0	1	1	68967	69698	731
22	5	5	7	5	5	7	0	0	1	1	72134	72890	756
23	4	6	4	4	6	4	0	0	2	2	75334	76146	812
24	6	6	4	6	6	4	0	0	1	1	78584	79161	577
25	2	4	2	2	4	2	0	0	2	1	81601	82617	1016
26	5	5	7	5	5	7	0	0	1	1	85068	85897	829
27	7	7	9	7	7	9	0	0	1	2	88334	88817	483
28	5	5	3	5	5	3	0	0	1	1	91268	92089	821
29	6	8	6	6	8	6	0	0	2	2	94535	95249	714
30	4	2	4	4	2	4	0	0	2	1	97685	98969	1284
31	2	4	2	2	4	2	0	0	2	2	101418	102217	799
32	4	4	2	4	4	2	0	0	1	1	104668	105329	661
33	4	6	4	4	6	4	0	0	2	2	107768	108440	672
34	7	5	7	7	5	7	0	0	2	1	110885	111880	995
35	6	6	8	6	6	8	0	0	1	2	114318	114968	650
36	9	9	7	9	9	7	0	0	1	2	117418	118120	702
37	6	8	6	6	8	6	0	0	2	1	120568	121264	696
38	1	3	1	1	3	1	0	0	2	2	123702	124376	674
39	7	7	5	7	7	5	0	0	1	1	126818	127720	902
40	1	1	3	1	1	3	0	0	1	1	130169	131064	895
41	6	6	4	6	6	4	0	0	1	1	133502	134296	794
42	8	6	8	8	6	8	0	0	2	2	136735	137328	593
43	8	6	8	8	6	8	0	0	2	1	139769	140239	470
44	4	4	2	4	4	2	0	0	1	1	142685	143575	890
45	7	7	9	7	7	9	0	0	1	1	146019	146783	764
46	3	1	3	3	1	3	0	0	2	2	149219	150071	852
47	7	9	7	7	9	7	0	0	2	2	152519	153375	856
48	5	7	5	5	7	5	0	0	2	2	155819	156391	572
49	7	9	7	7	9	7	0	0	2	2	158836	159559	723
50	3	1	3	3	1	3	0	0	2	2	162002	162735	733
51	3	5	3	3	5	3	0	0	2	2	165186	165655	469
52	4	4	6	4	4	6	0	0	1	1	168103	168895	792
53	9	7	9	9	7	9	0	0	2	1	171336	172118	782
54	4	4	6	4	4	6	0	0	1	1	174569	175478	909
55	7	5	7	7	5	7	0	0	2	1	177919	178966	1047
56	9	7	9	9	7	9	0	0	2	2	181403	182214	811
