# Supplementary material for: Modulation of Emotional Category Induced by Temporal Factors in Emotion Recognition
Source: PLoS One. 2015 Jul 31;10(7):e0131636. doi: 10.1371/journal.pone.0131636 (PMC4521787; doi:10.1371/journal.pone.0131636)
Supplement: S1 Dataset — (ZIP) [file pone.0131636.s001.zip › rawData/discrimination/10_blockdis_set200_50_20121219.txt]

Trial	f1	f2	f3	f1v	f2	f3v	code	FLAG	ans	button	event time	button time	RT
1	8	8	6	8	8	6	0	0	1	1	1216	2190	974
2	6	4	6	6	4	6	0	0	2	2	3383	4206	823
3	5	7	5	5	7	5	0	0	2	2	5400	9966	4566
4	6	4	6	6	4	6	0	0	2	2	11166	11926	760
5	1	3	1	1	3	1	0	0	2	2	13116	13918	802
6	2	2	4	2	2	4	0	0	1	1	15117	15598	481
7	2	4	2	2	4	2	0	0	2	2	16783	17454	671
8	9	9	7	9	9	7	0	0	1	1	18650	19326	676
9	6	8	6	6	8	6	0	0	2	2	20517	21126	609
10	8	8	6	8	8	6	0	0	1	1	22317	22830	513
11	3	5	3	3	5	3	0	0	2	2	24017	24750	733
12	4	6	4	4	6	4	0	0	2	2	25950	26726	776
13	3	3	5	3	3	5	0	0	1	1	27917	28422	505
14	5	3	5	5	3	5	0	0	2	2	29617	30398	781
15	3	5	3	3	5	3	0	0	2	2	31584	32326	742
16	5	5	3	5	5	3	0	0	1	1	33517	34134	617
17	5	5	3	5	5	3	0	0	1	1	35334	36414	1080
18	2	4	2	2	4	2	0	0	2	2	37600	38205	605
19	3	1	3	3	1	3	0	0	2	1	39400	39893	493
20	3	3	1	3	3	1	0	0	1	1	41084	42293	1209
21	8	6	8	8	6	8	0	0	2	2	43484	44269	785
22	1	1	3	1	1	3	0	0	1	1	45467	46021	554
23	4	4	2	4	4	2	0	0	1	1	47217	48357	1140
24	1	1	3	1	1	3	0	0	1	1	49551	50349	798
25	7	7	9	7	7	9	0	0	1	2	51551	52061	510
26	9	7	9	9	7	9	0	0	2	2	53251	54045	794
27	4	4	2	4	4	2	0	0	1	2	55234	55973	739
28	9	9	7	9	9	7	0	0	1	1	57168	57893	725
29	8	6	8	8	6	8	0	0	2	2	59084	59709	625
30	5	3	5	5	3	5	0	0	2	2	60901	61637	736
31	7	9	7	7	9	7	0	0	2	2	62834	63621	787
32	6	8	6	6	8	6	0	0	2	1	64818	66957	2139
33	7	7	5	7	7	5	0	0	1	1	68151	68845	694
34	5	7	5	5	7	5	0	0	2	2	70035	70765	730
35	5	5	7	5	5	7	0	0	1	1	71951	72525	574
36	9	7	9	9	7	9	0	0	2	2	73718	74477	759
37	6	6	4	6	6	4	0	0	1	1	75668	76469	801
38	4	4	6	4	4	6	0	0	1	1	77668	78301	633
39	4	2	4	4	2	4	0	0	2	1	79502	79996	494
40	4	6	4	4	6	4	0	0	2	2	81185	81836	651
41	4	2	4	4	2	4	0	0	2	1	83035	83540	505
42	4	4	6	4	4	6	0	0	1	1	84735	85356	621
43	1	3	1	1	3	1	0	0	2	2	86552	87132	580
44	7	5	7	7	5	7	0	0	2	2	88318	88908	590
45	7	5	7	7	5	7	0	0	2	2	90102	91220	1118
46	3	3	5	3	3	5	0	0	1	1	92419	92892	473
47	7	9	7	7	9	7	0	0	2	2	94085	94812	727
48	7	7	5	7	7	5	0	0	1	2	96002	97100	1098
49	7	7	9	7	7	9	0	0	1	1	98285	99300	1015
50	6	6	8	6	6	8	0	0	1	1	100485	101212	727
51	5	5	7	5	5	7	0	0	1	1	102402	102956	554
52	3	3	1	3	3	1	0	0	1	1	104152	105860	1708
53	2	2	4	2	2	4	0	0	1	1	107052	107676	624
54	6	6	4	6	6	4	0	0	1	2	108869	109980	1111
55	3	1	3	3	1	3	0	0	2	2	111169	112228	1059
56	6	6	8	6	6	8	0	0	1	1	113419	113988	569
