# Supplementary material for: Modulation of Emotional Category Induced by Temporal Factors in Emotion Recognition
Source: PLoS One. 2015 Jul 31;10(7):e0131636. doi: 10.1371/journal.pone.0131636 (PMC4521787; doi:10.1371/journal.pone.0131636)
Supplement: S1 Dataset — (ZIP) [file pone.0131636.s001.zip › rawData/discrimination/10_blockdis_set200_750_20121219.txt]

Trial	f1	f2	f3	f1v	f2	f3v	code	FLAG	ans	button	event time	button time	RT
1	2	4	2	2	4	2	0	0	2	2	1900	4159	2259
2	4	4	6	4	4	6	0	0	1	1	6050	6903	853
3	8	6	8	8	6	8	0	0	2	1	8800	10343	1543
4	4	4	2	4	4	2	0	0	1	1	12233	12959	726
5	1	3	1	1	3	1	0	0	2	2	14850	16135	1285
6	8	8	6	8	8	6	0	0	1	1	18033	19271	1238
7	8	6	8	8	6	8	0	0	2	1	21167	22231	1064
8	4	2	4	4	2	4	0	0	2	2	24117	24862	745
9	5	5	7	5	5	7	0	0	1	1	26750	28326	1576
10	4	4	6	4	4	6	0	0	1	1	30217	32494	2277
11	6	6	8	6	6	8	0	0	1	1	34384	35430	1046
12	5	5	3	5	5	3	0	0	1	1	37317	38534	1217
13	2	2	4	2	2	4	0	0	1	1	40434	41422	988
14	8	8	6	8	8	6	0	0	1	1	43317	44886	1569
15	9	9	7	9	9	7	0	0	1	1	46784	47718	934
16	9	7	9	9	7	9	0	0	2	2	49617	50878	1261
17	1	3	1	1	3	1	0	0	2	2	52767	53742	975
18	7	7	9	7	7	9	0	0	1	1	55634	56118	484
19	7	7	5	7	7	5	0	0	1	1	58018	58678	660
20	2	2	4	2	2	4	0	0	1	1	60568	61190	622
21	9	7	9	9	7	9	0	0	2	2	63084	64086	1002
22	3	1	3	3	1	3	0	0	2	2	65985	67293	1308
23	4	4	2	4	4	2	0	0	1	2	69185	70917	1732
24	7	5	7	7	5	7	0	0	2	2	72818	75101	2283
25	9	9	7	9	9	7	0	0	1	2	77001	79693	2692
26	6	8	6	6	8	6	0	0	2	2	81585	82461	876
27	3	5	3	3	5	3	0	0	2	2	84352	85205	853
28	3	3	5	3	3	5	0	0	1	1	87102	87989	887
29	3	3	1	3	3	1	0	0	1	1	89885	91453	1568
30	5	5	7	5	5	7	0	0	1	1	93352	94525	1173
31	1	1	3	1	1	3	0	0	1	1	96419	97165	746
32	2	4	2	2	4	2	0	0	2	1	99052	100437	1385
33	3	3	5	3	3	5	0	0	1	1	102335	103333	998
34	7	5	7	7	5	7	0	0	2	2	105219	106045	826
35	4	6	4	4	6	4	0	0	2	2	107936	108981	1045
36	3	3	1	3	3	1	0	0	1	1	110869	111956	1087
37	6	6	4	6	6	4	0	0	1	2	113852	119100	5248
38	6	6	4	6	6	4	0	0	1	1	120986	121540	554
39	5	7	5	5	7	5	0	0	2	2	123436	124556	1120
40	3	1	3	3	1	3	0	0	2	1	126453	127140	687
41	7	9	7	7	9	7	0	0	2	2	129036	129844	808
42	4	6	4	4	6	4	0	0	2	2	131736	132636	900
43	7	7	5	7	7	5	0	0	1	2	134536	135604	1068
44	5	5	3	5	5	3	0	0	1	1	137503	140068	2565
45	3	5	3	3	5	3	0	0	2	2	141953	142612	659
46	5	7	5	5	7	5	0	0	2	2	144503	145492	989
47	6	8	6	6	8	6	0	0	2	2	147387	148323	936
48	6	4	6	6	4	6	0	0	2	2	150220	151108	888
49	6	6	8	6	6	8	0	0	1	2	153003	153747	744
50	5	3	5	5	3	5	0	0	2	2	155637	156683	1046
51	5	3	5	5	3	5	0	0	2	2	158570	159395	825
52	7	9	7	7	9	7	0	0	2	2	161287	162155	868
53	4	2	4	4	2	4	0	0	2	2	164054	164971	917
54	1	1	3	1	1	3	0	0	1	1	166870	167403	533
55	7	7	9	7	7	9	0	0	1	1	169304	170331	1027
56	6	4	6	6	4	6	0	0	2	1	172221	173251	1030
