# Supplementary material for: Modulation of Emotional Category Induced by Temporal Factors in Emotion Recognition
Source: PLoS One. 2015 Jul 31;10(7):e0131636. doi: 10.1371/journal.pone.0131636 (PMC4521787; doi:10.1371/journal.pone.0131636)
Supplement: S1 Dataset — (ZIP) [file pone.0131636.s001.zip › rawData/discrimination/10_blockdis_set50_50_20121219.txt]

Trial	f1	f2	f3	f1v	f2	f3v	code	FLAG	ans	button	event time	button time	RT
1	5	3	5	5	3	5	0	0	2	2	1066	2673	1607
2	3	5	3	3	5	3	0	0	2	2	3733	5209	1476
3	7	7	5	7	7	5	0	0	1	1	6266	7208	942
4	2	2	4	2	2	4	0	0	1	1	8266	9232	966
5	7	7	9	7	7	9	0	0	1	1	10300	11488	1188
6	1	3	1	1	3	1	0	0	2	2	12550	13120	570
7	3	3	5	3	3	5	0	0	1	1	14183	14728	545
8	4	4	6	4	4	6	0	0	1	1	15783	16608	825
9	4	4	2	4	4	2	0	0	1	2	17667	18560	893
10	8	6	8	8	6	8	0	0	2	2	19617	20184	567
11	7	5	7	7	5	7	0	0	2	1	21250	22136	886
12	8	8	6	8	8	6	0	0	1	2	23200	24360	1160
13	6	8	6	6	8	6	0	0	2	1	25417	26024	607
14	3	3	1	3	3	1	0	0	1	2	27084	27704	620
15	7	9	7	7	9	7	0	0	2	2	28767	29552	785
16	7	7	9	7	7	9	0	0	1	1	30617	31256	639
17	7	5	7	7	5	7	0	0	2	1	32317	33008	691
18	3	5	3	3	5	3	0	0	2	2	34067	34800	733
19	3	3	1	3	3	1	0	0	1	2	35867	36744	877
20	5	5	3	5	5	3	0	0	1	1	37800	39224	1424
21	2	2	4	2	2	4	0	0	1	1	40284	41000	716
22	5	7	5	5	7	5	0	0	2	2	42067	43240	1173
23	6	4	6	6	4	6	0	0	2	2	44301	45040	739
24	4	2	4	4	2	4	0	0	2	1	46101	46680	579
25	4	4	6	4	4	6	0	0	1	1	47734	48496	762
26	4	6	4	4	6	4	0	0	2	2	49551	50239	688
27	6	4	6	6	4	6	0	0	2	2	51301	52471	1170
28	5	5	3	5	5	3	0	0	1	2	53534	54567	1033
29	3	1	3	3	1	3	0	0	2	1	55634	56239	605
30	6	8	6	6	8	6	0	0	2	2	57301	58159	858
31	8	8	6	8	8	6	0	0	1	1	59218	60519	1301
32	4	6	4	4	6	4	0	0	2	2	61584	62351	767
33	5	3	5	5	3	5	0	0	2	1	63418	64815	1397
34	2	4	2	2	4	2	0	0	2	2	65868	67191	1323
35	3	1	3	3	1	3	0	0	2	1	68251	68919	668
36	3	3	5	3	3	5	0	0	1	1	69985	70687	702
37	1	3	1	1	3	1	0	0	2	2	71751	72415	664
38	4	4	2	4	4	2	0	0	1	2	73468	75751	2283
39	5	7	5	5	7	5	0	0	2	2	76818	77711	893
40	5	5	7	5	5	7	0	0	1	1	78768	79687	919
41	5	5	7	5	5	7	0	0	1	2	80752	86119	5367
42	7	9	7	7	9	7	0	0	2	2	87185	87855	670
43	4	2	4	4	2	4	0	0	2	2	88918	90126	1208
44	2	4	2	2	4	2	0	0	2	2	91185	91782	597
45	6	6	4	6	6	4	0	0	1	1	92835	94102	1267
46	9	7	9	9	7	9	0	0	2	1	95169	96342	1173
47	9	7	9	9	7	9	0	0	2	2	97402	98022	620
48	8	6	8	8	6	8	0	0	2	2	99085	99670	585
49	1	1	3	1	1	3	0	0	1	2	100735	101870	1135
50	6	6	8	6	6	8	0	0	1	2	102935	104214	1279
51	6	6	8	6	6	8	0	0	1	2	105269	106046	777
52	6	6	4	6	6	4	0	0	1	1	107102	108102	1000
53	1	1	3	1	1	3	0	0	1	2	109169	110046	877
54	7	7	5	7	7	5	0	0	1	2	111102	112198	1096
55	9	9	7	9	9	7	0	0	1	2	113252	114046	794
56	9	9	7	9	9	7	0	0	1	1	115102	115710	608
