# Supplementary material for: Modulation of Emotional Category Induced by Temporal Factors in Emotion Recognition
Source: PLoS One. 2015 Jul 31;10(7):e0131636. doi: 10.1371/journal.pone.0131636 (PMC4521787; doi:10.1371/journal.pone.0131636)
Supplement: S1 Dataset — (ZIP) [file pone.0131636.s001.zip › rawData/discrimination/10_blockdis_set50_750_20121219.txt]

Trial	f1	f2	f3	f1v	f2	f3v	code	FLAG	ans	button	event time	button time	RT
1	8	8	6	8	8	6	0	0	1	1	1766	3543	1777
2	3	3	5	3	3	5	0	0	1	1	5283	6247	964
3	3	3	5	3	3	5	0	0	1	1	7983	8743	760
4	4	2	4	4	2	4	0	0	2	1	10483	11167	684
5	3	3	1	3	3	1	0	0	1	2	12916	14391	1475
6	2	2	4	2	2	4	0	0	1	1	16133	17295	1162
7	1	3	1	1	3	1	0	0	2	2	19033	19911	878
8	1	1	3	1	1	3	0	0	1	1	21650	22311	661
9	5	7	5	5	7	5	0	0	2	2	24050	24791	741
10	5	3	5	5	3	5	0	0	2	2	26533	27231	698
11	7	7	5	7	7	5	0	0	1	2	28967	30103	1136
12	5	3	5	5	3	5	0	0	2	2	31850	32687	837
13	3	5	3	3	5	3	0	0	2	2	34434	35759	1325
14	6	6	8	6	6	8	0	0	1	1	37500	38734	1234
15	5	5	3	5	5	3	0	0	1	1	40484	41518	1034
16	6	4	6	6	4	6	0	0	2	2	43267	44142	875
17	2	2	4	2	2	4	0	0	1	1	45884	46838	954
18	6	4	6	6	4	6	0	0	2	2	48584	49398	814
19	9	9	7	9	9	7	0	0	1	1	51134	52182	1048
20	3	3	1	3	3	1	0	0	1	2	53918	56278	2360
21	8	8	6	8	8	6	0	0	1	1	58018	58998	980
22	5	5	7	5	5	7	0	0	1	2	60734	61950	1216
23	4	6	4	4	6	4	0	0	2	2	63701	64518	817
24	6	6	4	6	6	4	0	0	1	1	66268	67694	1426
25	2	4	2	2	4	2	0	0	2	2	69435	70302	867
26	5	5	7	5	5	7	0	0	1	2	72051	73150	1099
27	7	7	9	7	7	9	0	0	1	1	74901	76038	1137
28	5	5	3	5	5	3	0	0	1	1	77785	79062	1277
29	6	8	6	6	8	6	0	0	2	1	80802	84053	3251
30	4	2	4	4	2	4	0	0	2	2	85802	86973	1171
31	2	4	2	2	4	2	0	0	2	2	88718	89917	1199
32	4	4	2	4	4	2	0	0	1	2	91669	92501	832
33	4	6	4	4	6	4	0	0	2	1	94252	94813	561
34	7	5	7	7	5	7	0	0	2	2	96552	97205	653
35	6	6	8	6	6	8	0	0	1	2	98952	99525	573
36	9	9	7	9	9	7	0	0	1	2	101269	102653	1384
37	6	8	6	6	8	6	0	0	2	2	104402	105325	923
38	1	3	1	1	3	1	0	0	2	2	107069	109429	2360
39	7	7	5	7	7	5	0	0	1	1	111169	112309	1140
40	1	1	3	1	1	3	0	0	1	2	114052	114941	889
41	6	6	4	6	6	4	0	0	1	1	116686	117621	935
42	8	6	8	8	6	8	0	0	2	1	119369	120485	1116
43	8	6	8	8	6	8	0	0	2	2	122236	123180	944
44	4	4	2	4	4	2	0	0	1	2	124919	125876	957
45	7	7	9	7	7	9	0	0	1	1	127619	128636	1017
46	3	1	3	3	1	3	0	0	2	1	130386	131652	1266
47	7	9	7	7	9	7	0	0	2	2	133403	134772	1369
48	5	7	5	5	7	5	0	0	2	2	136520	137468	948
49	7	9	7	7	9	7	0	0	2	2	139220	139996	776
50	3	1	3	3	1	3	0	0	2	1	141736	145308	3572
51	3	5	3	3	5	3	0	0	2	2	147053	148036	983
52	4	4	6	4	4	6	0	0	1	1	149787	150756	969
53	9	7	9	9	7	9	0	0	2	2	152503	153260	757
54	4	4	6	4	4	6	0	0	1	1	155003	155908	905
55	7	5	7	7	5	7	0	0	2	2	157654	158492	838
56	9	7	9	9	7	9	0	0	2	1	160237	161204	967
