# Supplementary material for: Modulation of Emotional Category Induced by Temporal Factors in Emotion Recognition
Source: PLoS One. 2015 Jul 31;10(7):e0131636. doi: 10.1371/journal.pone.0131636 (PMC4521787; doi:10.1371/journal.pone.0131636)
Supplement: S1 Dataset — (ZIP) [file pone.0131636.s001.zip › rawData/discrimination/10_blockdis_set750_50_20121219.txt]

Trial	f1	f2	f3	f1v	f2	f3v	code	FLAG	ans	button	event time	button time	RT
1	7	7	5	7	7	5	0	0	1	1	1766	3082	1316
2	6	6	8	6	6	8	0	0	1	1	4833	7202	2369
3	4	6	4	4	6	4	0	0	2	2	8950	9850	900
4	2	4	2	2	4	2	0	0	2	2	11600	12514	914
5	7	7	9	7	7	9	0	0	1	1	14250	15642	1392
6	9	7	9	9	7	9	0	0	2	2	17383	18282	899
7	7	5	7	7	5	7	0	0	2	2	20033	21642	1609
8	6	6	4	6	6	4	0	0	1	1	23383	24417	1034
9	8	6	8	8	6	8	0	0	2	1	26167	26977	810
10	1	3	1	1	3	1	0	0	2	2	28717	29441	724
11	4	6	4	4	6	4	0	0	2	2	31184	32121	937
12	6	6	8	6	6	8	0	0	1	1	33867	34617	750
13	3	5	3	3	5	3	0	0	2	2	36367	37241	874
14	3	3	1	3	3	1	0	0	1	1	38984	39721	737
15	3	1	3	3	1	3	0	0	2	1	41467	43561	2094
16	1	1	3	1	1	3	0	0	1	1	45301	46193	892
17	3	1	3	3	1	3	0	0	2	1	47934	49129	1195
18	6	8	6	6	8	6	0	0	2	2	50867	51785	918
19	4	4	6	4	4	6	0	0	1	1	53534	54489	955
20	2	2	4	2	2	4	0	0	1	2	56234	56993	759
21	7	7	9	7	7	9	0	0	1	1	58734	59737	1003
22	3	3	1	3	3	1	0	0	1	1	61484	62305	821
23	4	4	6	4	4	6	0	0	1	1	64051	64689	638
24	6	8	6	6	8	6	0	0	2	1	66435	67728	1293
25	7	9	7	7	9	7	0	0	2	1	69468	70144	676
26	7	9	7	7	9	7	0	0	2	1	71885	72392	507
27	6	4	6	6	4	6	0	0	2	2	74135	75216	1081
28	8	6	8	8	6	8	0	0	2	2	76968	77816	848
29	1	3	1	1	3	1	0	0	2	2	79568	80736	1168
30	7	5	7	7	5	7	0	0	2	2	82485	83632	1147
31	9	7	9	9	7	9	0	0	2	2	85368	86192	824
32	4	2	4	4	2	4	0	0	2	2	87935	89040	1105
33	4	4	2	4	4	2	0	0	1	1	90785	91952	1167
34	2	2	4	2	2	4	0	0	1	1	93702	94320	618
35	5	7	5	5	7	5	0	0	2	1	96069	97000	931
36	6	6	4	6	6	4	0	0	1	1	98735	99520	785
37	3	5	3	3	5	3	0	0	2	2	101269	103312	2043
38	5	5	3	5	5	3	0	0	1	1	105052	105696	644
39	5	5	3	5	5	3	0	0	1	1	107436	107936	500
40	1	1	3	1	1	3	0	0	1	1	109686	110959	1273
41	5	5	7	5	5	7	0	0	1	1	112702	113351	649
42	4	4	2	4	4	2	0	0	1	1	115102	115703	601
43	6	4	6	6	4	6	0	0	2	1	117452	118503	1051
44	2	4	2	2	4	2	0	0	2	2	120253	121175	922
45	4	2	4	4	2	4	0	0	2	2	122919	123711	792
46	9	9	7	9	9	7	0	0	1	1	125453	126015	562
47	9	9	7	9	9	7	0	0	1	1	127753	128255	502
48	5	3	5	5	3	5	0	0	2	2	130003	130831	828
49	7	7	5	7	7	5	0	0	1	1	132570	133591	1021
50	5	3	5	5	3	5	0	0	2	2	135336	136391	1055
51	5	7	5	5	7	5	0	0	2	2	138136	139375	1239
52	5	5	7	5	5	7	0	0	1	1	141120	141895	775
53	8	8	6	8	8	6	0	0	1	1	143636	144399	763
54	8	8	6	8	8	6	0	0	1	1	146137	146671	534
55	3	3	5	3	3	5	0	0	1	1	148420	149063	643
56	3	3	5	3	3	5	0	0	1	1	150803	151327	524
