# Supplementary material for: Modulation of Emotional Category Induced by Temporal Factors in Emotion Recognition
Source: PLoS One. 2015 Jul 31;10(7):e0131636. doi: 10.1371/journal.pone.0131636 (PMC4521787; doi:10.1371/journal.pone.0131636)
Supplement: S1 Dataset — (ZIP) [file pone.0131636.s001.zip › rawData/discrimination/10_blockdis_set750_750_20121219.txt]

Trial	f1	f2	f3	f1v	f2	f3v	code	FLAG	ans	button	event time	button time	RT
1	5	5	3	5	5	3	0	0	1	1	2446	3441	995
2	6	6	4	6	6	4	0	0	1	1	5883	7121	1238
3	9	7	9	9	7	9	0	0	2	2	9566	11353	1787
4	8	8	6	8	8	6	0	0	1	1	13800	15105	1305
5	9	7	9	9	7	9	0	0	2	1	17550	19257	1707
6	4	4	6	4	4	6	0	0	1	1	21700	23265	1565
7	1	3	1	1	3	1	0	0	2	2	25700	26529	829
8	5	7	5	5	7	5	0	0	2	1	28967	30153	1186
9	1	1	3	1	1	3	0	0	1	1	32600	34048	1448
10	5	5	7	5	5	7	0	0	1	1	36484	37664	1180
11	8	6	8	8	6	8	0	0	2	1	40101	41576	1475
12	3	1	3	3	1	3	0	0	2	1	44017	46016	1999
13	1	1	3	1	1	3	0	0	1	1	48467	48928	461
14	4	4	2	4	4	2	0	0	1	1	51367	52472	1105
15	6	6	4	6	6	4	0	0	1	1	54918	57712	2794
16	6	8	6	6	8	6	0	0	2	2	60151	61144	993
17	9	9	7	9	9	7	0	0	1	1	63584	64064	480
18	7	7	9	7	7	9	0	0	1	2	66501	69392	2891
19	3	5	3	3	5	3	0	0	2	2	71835	72511	676
20	7	7	5	7	7	5	0	0	1	2	74951	76375	1424
21	5	3	5	5	3	5	0	0	2	2	78818	79799	981
22	5	5	3	5	5	3	0	0	1	1	82235	83975	1740
23	7	9	7	7	9	7	0	0	2	2	86418	87319	901
24	5	7	5	5	7	5	0	0	2	2	89768	90463	695
25	2	4	2	2	4	2	0	0	2	2	92902	93719	817
26	5	3	5	5	3	5	0	0	2	2	96169	96959	790
27	4	4	2	4	4	2	0	0	1	1	99402	100879	1477
28	5	5	7	5	5	7	0	0	1	1	103319	104887	1568
29	7	9	7	7	9	7	0	0	2	2	107336	108095	759
30	4	2	4	4	2	4	0	0	2	2	110536	112223	1687
31	8	6	8	8	6	8	0	0	2	1	114669	115591	922
32	3	3	1	3	3	1	0	0	1	2	118036	120606	2570
33	3	5	3	3	5	3	0	0	2	2	123053	123934	881
34	3	1	3	3	1	3	0	0	2	2	126386	127254	868
35	2	4	2	2	4	2	0	0	2	2	129703	130894	1191
36	3	3	1	3	3	1	0	0	1	1	133336	134870	1534
37	8	8	6	8	8	6	0	0	1	1	137320	139358	2038
38	4	2	4	4	2	4	0	0	2	2	141803	142838	1035
39	3	3	5	3	3	5	0	0	1	1	145287	146614	1327
40	7	7	9	7	7	9	0	0	1	1	149053	150582	1529
41	2	2	4	2	2	4	0	0	1	1	153020	154526	1506
42	2	2	4	2	2	4	0	0	1	1	156970	158070	1100
43	6	4	6	6	4	6	0	0	2	2	160520	161838	1318
44	4	4	6	4	4	6	0	0	1	2	164287	167525	3238
45	6	6	8	6	6	8	0	0	1	2	169971	171269	1298
46	6	4	6	6	4	6	0	0	2	2	173721	176125	2404
47	7	7	5	7	7	5	0	0	1	1	178571	179405	834
48	3	3	5	3	3	5	0	0	1	1	181854	183005	1151
49	4	6	4	4	6	4	0	0	2	2	185454	186085	631
50	6	8	6	6	8	6	0	0	2	2	188521	189237	716
51	4	6	4	4	6	4	0	0	2	1	191688	194333	2645
52	7	5	7	7	5	7	0	0	2	2	196771	199189	2418
53	7	5	7	7	5	7	0	0	2	2	201638	203021	1383
54	9	9	7	9	9	7	0	0	1	1	205471	206580	1109
55	1	3	1	1	3	1	0	0	2	2	209022	209764	742
56	6	6	8	6	6	8	0	0	1	2	212205	213124	919
