# Supplementary material for: Modulation of Emotional Category Induced by Temporal Factors in Emotion Recognition
Source: PLoS One. 2015 Jul 31;10(7):e0131636. doi: 10.1371/journal.pone.0131636 (PMC4521787; doi:10.1371/journal.pone.0131636)
Supplement: S1 Dataset — (ZIP) [file pone.0131636.s001.zip › rawData/discrimination/11_blockdis_set200_50_20121225.txt]

Trial	f1	f2	f3	f1v	f2	f3v	code	FLAG	ans	button	event time	button time	RT
1	5	3	5	5	3	5	0	0	2	2	1216	2265	1049
2	3	5	3	3	5	3	0	0	2	2	3466	3985	519
3	7	7	5	7	7	5	0	0	1	1	5183	5961	778
4	2	2	4	2	2	4	0	0	1	1	7150	7961	811
5	7	7	9	7	7	9	0	0	1	2	9150	9657	507
6	1	3	1	1	3	1	0	0	2	2	10850	11513	663
7	3	3	5	3	3	5	0	0	1	1	12700	13305	605
8	4	4	6	4	4	6	0	0	1	1	14500	15097	597
9	4	4	2	4	4	2	0	0	1	2	16283	17321	1038
10	8	6	8	8	6	8	0	0	2	2	18517	18977	460
11	7	5	7	7	5	7	0	0	2	2	20167	20593	426
12	8	8	6	8	8	6	0	0	1	1	21783	22433	650
13	6	8	6	6	8	6	0	0	2	2	23634	24505	871
14	3	3	1	3	3	1	0	0	1	2	25700	26745	1045
15	7	9	7	7	9	7	0	0	2	2	27934	28713	779
16	7	7	9	7	7	9	0	0	1	1	29900	30833	933
17	7	5	7	7	5	7	0	0	2	2	32034	32817	783
18	3	5	3	3	5	3	0	0	2	2	34017	34585	568
19	3	3	1	3	3	1	0	0	1	1	35784	36609	825
20	5	5	3	5	5	3	0	0	1	1	37801	38537	736
21	2	2	4	2	2	4	0	0	1	1	39734	40681	947
22	5	7	5	5	7	5	0	0	2	2	41867	42681	814
23	6	4	6	6	4	6	0	0	2	1	43868	45256	1388
24	4	2	4	4	2	4	0	0	2	2	46451	47600	1149
25	4	4	6	4	4	6	0	0	1	2	48801	49592	791
26	4	6	4	4	6	4	0	0	2	2	50784	51568	784
27	6	4	6	6	4	6	0	0	2	1	52768	53704	936
28	5	5	3	5	5	3	0	0	1	1	54901	55840	939
29	3	1	3	3	1	3	0	0	2	2	57035	58144	1109
30	6	8	6	6	8	6	0	0	2	2	59335	60144	809
31	8	8	6	8	8	6	0	0	1	1	61335	62040	705
32	4	6	4	4	6	4	0	0	2	2	63235	63832	597
33	5	3	5	5	3	5	0	0	2	2	65018	66264	1246
34	2	4	2	2	4	2	0	0	2	2	67452	68328	876
35	3	1	3	3	1	3	0	0	2	2	69518	70384	866
36	3	3	5	3	3	5	0	0	1	1	71585	72456	871
37	1	3	1	1	3	1	0	0	2	2	73652	74520	868
38	4	4	2	4	4	2	0	0	1	2	75719	76632	913
39	5	7	5	5	7	5	0	0	2	2	77819	78392	573
40	5	5	7	5	5	7	0	0	1	1	79585	80312	727
41	5	5	7	5	5	7	0	0	1	1	81502	82224	722
42	7	9	7	7	9	7	0	0	2	2	83419	84440	1021
43	4	2	4	4	2	4	0	0	2	2	85635	86648	1013
44	2	4	2	2	4	2	0	0	2	2	87836	88440	604
45	6	6	4	6	6	4	0	0	1	1	89636	90856	1220
46	9	7	9	9	7	9	0	0	2	2	92052	92584	532
47	9	7	9	9	7	9	0	0	2	2	93769	94312	543
48	8	6	8	8	6	8	0	0	2	2	95502	95992	490
49	1	1	3	1	1	3	0	0	1	1	97186	97936	750
50	6	6	8	6	6	8	0	0	1	1	99136	99856	720
51	6	6	8	6	6	8	0	0	1	1	101053	101863	810
52	6	6	4	6	6	4	0	0	1	1	103053	104823	1770
53	1	1	3	1	1	3	0	0	1	1	106019	106591	572
54	7	7	5	7	7	5	0	0	1	1	107786	108351	565
55	9	9	7	9	9	7	0	0	1	1	109553	110183	630
56	9	9	7	9	9	7	0	0	1	1	111370	112343	973
