# Supplementary material for: Modulation of Emotional Category Induced by Temporal Factors in Emotion Recognition
Source: PLoS One. 2015 Jul 31;10(7):e0131636. doi: 10.1371/journal.pone.0131636 (PMC4521787; doi:10.1371/journal.pone.0131636)
Supplement: S1 Dataset — (ZIP) [file pone.0131636.s001.zip › rawData/discrimination/11_blockdis_set200_750_20121225.txt]

Trial	f1	f2	f3	f1v	f2	f3v	code	FLAG	ans	button	event time	button time	RT
1	7	7	5	7	7	5	0	0	1	1	1900	2691	791
2	6	6	8	6	6	8	0	0	1	2	4583	5283	700
3	4	6	4	4	6	4	0	0	2	2	7183	7755	572
4	2	4	2	2	4	2	0	0	2	2	9650	10275	625
5	7	7	9	7	7	9	0	0	1	1	12167	13010	843
6	9	7	9	9	7	9	0	0	2	1	14900	15474	574
7	7	5	7	7	5	7	0	0	2	2	17367	18130	763
8	6	6	4	6	6	4	0	0	1	1	20017	20594	577
9	8	6	8	8	6	8	0	0	2	2	22484	22986	502
10	1	3	1	1	3	1	0	0	2	1	24884	25666	782
11	4	6	4	4	6	4	0	0	2	2	27567	28266	699
12	6	6	8	6	6	8	0	0	1	1	30167	30730	563
13	3	5	3	3	5	3	0	0	2	2	32617	33114	497
14	3	3	1	3	3	1	0	0	1	2	35001	35610	609
15	3	1	3	3	1	3	0	0	2	2	37501	38258	757
16	1	1	3	1	1	3	0	0	1	1	40151	43002	2851
17	3	1	3	3	1	3	0	0	2	2	44901	46042	1141
18	6	8	6	6	8	6	0	0	2	2	47934	48794	860
19	4	4	6	4	4	6	0	0	1	1	50684	51362	678
20	2	2	4	2	2	4	0	0	1	1	53251	53866	615
21	7	7	9	7	7	9	0	0	1	1	55751	56610	859
22	3	3	1	3	3	1	0	0	1	1	58501	61962	3461
23	4	4	6	4	4	6	0	0	1	1	63851	65193	1342
24	6	8	6	6	8	6	0	0	2	2	67085	68921	1836
25	7	9	7	7	9	7	0	0	2	2	70818	76121	5303
26	7	9	7	7	9	7	0	0	2	2	78019	78753	734
27	6	4	6	6	4	6	0	0	2	2	80652	81345	693
28	8	6	8	8	6	8	0	0	2	2	83235	84073	838
29	1	3	1	1	3	1	0	0	2	2	85969	86577	608
30	7	5	7	7	5	7	0	0	2	2	88469	91065	2596
31	9	7	9	9	7	9	0	0	2	-1	91852	91873	-1
32	4	2	4	4	2	4	0	0	2	1	93769	98889	5120
33	4	4	2	4	4	2	0	0	1	1	100786	101505	719
34	2	2	4	2	2	4	0	0	1	1	103403	104185	782
35	5	7	5	5	7	5	0	0	2	2	106086	106777	691
36	6	6	4	6	6	4	0	0	1	1	108670	114785	6115
37	3	5	3	3	5	3	0	0	2	2	116686	117169	483
38	5	5	3	5	5	3	0	0	1	1	119070	119625	555
39	5	5	3	5	5	3	0	0	1	1	121520	122081	561
40	1	1	3	1	1	3	0	0	1	1	123970	124497	527
41	5	5	7	5	5	7	0	0	1	2	126387	127632	1245
42	4	4	2	4	4	2	0	0	1	2	129520	129936	416
43	6	4	6	6	4	6	0	0	2	2	131837	132552	715
44	2	4	2	2	4	2	0	0	2	2	134454	135976	1522
45	4	2	4	4	2	4	0	0	2	2	137870	138704	834
46	9	9	7	9	9	7	0	0	1	1	140604	141144	540
47	9	9	7	9	9	7	0	0	1	1	143037	143848	811
48	5	3	5	5	3	5	0	0	2	2	145737	146472	735
49	7	7	5	7	7	5	0	0	1	2	148371	152480	4109
50	5	3	5	5	3	5	0	0	2	2	154371	155224	853
51	5	7	5	5	7	5	0	0	2	2	157121	162656	5535
52	5	5	7	5	5	7	0	0	1	1	164555	165264	709
53	8	8	6	8	8	6	0	0	1	1	167155	167912	757
54	8	8	6	8	8	6	0	0	1	1	169805	171848	2043
55	3	3	5	3	3	5	0	0	1	-1	172838	173256	-1
56	3	3	5	3	3	5	0	0	1	1	175155	178496	3341
