# Supplementary material for: Modulation of Emotional Category Induced by Temporal Factors in Emotion Recognition
Source: PLoS One. 2015 Jul 31;10(7):e0131636. doi: 10.1371/journal.pone.0131636 (PMC4521787; doi:10.1371/journal.pone.0131636)
Supplement: S1 Dataset — (ZIP) [file pone.0131636.s001.zip › rawData/discrimination/11_blockdis_set50_50_20121225.txt]

Trial	f1	f2	f3	f1v	f2	f3v	code	FLAG	ans	button	event time	button time	RT
1	5	5	3	5	5	3	0	0	1	2	1083	1967	884
2	6	6	4	6	6	4	0	0	1	2	3033	3799	766
3	9	7	9	9	7	9	0	0	2	2	4866	5415	549
4	8	8	6	8	8	6	0	0	1	1	6483	7447	964
5	9	7	9	9	7	9	0	0	2	2	8500	9111	611
6	4	4	6	4	4	6	0	0	1	1	10166	10775	609
7	1	3	1	1	3	1	0	0	2	2	11833	12391	558
8	5	7	5	5	7	5	0	0	2	2	13450	14623	1173
9	1	1	3	1	1	3	0	0	1	1	15683	16327	644
10	5	5	7	5	5	7	0	0	1	1	17383	18047	664
11	8	6	8	8	6	8	0	0	2	2	19100	19527	427
12	3	1	3	3	1	3	0	0	2	1	20583	21295	712
13	1	1	3	1	1	3	0	0	1	1	22350	22983	633
14	4	4	2	4	4	2	0	0	1	2	24050	24663	613
15	6	6	4	6	6	4	0	0	1	2	25717	26575	858
16	6	8	6	6	8	6	0	0	2	1	27634	28215	581
17	9	9	7	9	9	7	0	0	1	1	29267	30207	940
18	7	7	9	7	7	9	0	0	1	1	31267	32023	756
19	3	5	3	3	5	3	0	0	2	2	33084	33631	547
20	7	7	5	7	7	5	0	0	1	2	34684	35943	1259
21	5	3	5	5	3	5	0	0	2	1	37001	37831	830
22	5	5	3	5	5	3	0	0	1	2	38884	39399	515
23	7	9	7	7	9	7	0	0	2	2	40451	41143	692
24	5	7	5	5	7	5	0	0	2	2	42201	42903	702
25	2	4	2	2	4	2	0	0	2	2	43968	44559	591
26	5	3	5	5	3	5	0	0	2	2	45618	46935	1317
27	4	4	2	4	4	2	0	0	1	2	48001	48663	662
28	5	5	7	5	5	7	0	0	1	1	49718	51087	1369
29	7	9	7	7	9	7	0	0	2	2	52151	52783	632
30	4	2	4	4	2	4	0	0	2	1	53834	54574	740
31	8	6	8	8	6	8	0	0	2	2	55635	56222	587
32	3	3	1	3	3	1	0	0	1	2	57285	57838	553
33	3	5	3	3	5	3	0	0	2	2	58901	60718	1817
34	3	1	3	3	1	3	0	0	2	1	61785	62422	637
35	2	4	2	2	4	2	0	0	2	2	63485	64606	1121
36	3	3	1	3	3	1	0	0	1	1	65668	66822	1154
37	8	8	6	8	8	6	0	0	1	2	67885	68782	897
38	4	2	4	4	2	4	0	0	2	1	69835	70702	867
39	3	3	5	3	3	5	0	0	1	1	71768	72830	1062
40	7	7	9	7	7	9	0	0	1	2	73885	74510	625
41	2	2	4	2	2	4	0	0	1	1	75569	76566	997
42	2	2	4	2	2	4	0	0	1	1	77619	78798	1179
43	6	4	6	6	4	6	0	0	2	2	79852	81182	1330
44	4	4	6	4	4	6	0	0	1	1	82235	83718	1483
45	6	6	8	6	6	8	0	0	1	1	84785	86334	1549
46	6	4	6	6	4	6	0	0	2	1	87402	88430	1028
47	7	7	5	7	7	5	0	0	1	1	89486	90454	968
48	3	3	5	3	3	5	0	0	1	1	91519	92342	823
49	4	6	4	4	6	4	0	0	2	2	93402	94726	1324
50	6	8	6	6	8	6	0	0	2	2	95786	96958	1172
51	4	6	4	4	6	4	0	0	2	2	98019	99286	1267
52	7	5	7	7	5	7	0	0	2	2	100353	101262	909
53	7	5	7	7	5	7	0	0	2	1	102319	103806	1487
54	9	9	7	9	9	7	0	0	1	2	104869	105526	657
55	1	3	1	1	3	1	0	0	2	-1	106586	105526	-1
56	6	6	8	6	6	8	0	0	1	1	108920	110997	2077
