# Supplementary material for: Modulation of Emotional Category Induced by Temporal Factors in Emotion Recognition
Source: PLoS One. 2015 Jul 31;10(7):e0131636. doi: 10.1371/journal.pone.0131636 (PMC4521787; doi:10.1371/journal.pone.0131636)
Supplement: S1 Dataset — (ZIP) [file pone.0131636.s001.zip › rawData/discrimination/11_blockdis_set50_750_20121225.txt]

Trial	f1	f2	f3	f1v	f2	f3v	code	FLAG	ans	button	event time	button time	RT
1	2	4	2	2	4	2	0	0	2	2	1750	2551	801
2	4	4	6	4	4	6	0	0	1	1	4300	4903	603
3	8	6	8	8	6	8	0	0	2	1	6650	7375	725
4	4	4	2	4	4	2	0	0	1	2	9116	9855	739
5	1	3	1	1	3	1	0	0	2	2	11600	12239	639
6	8	8	6	8	8	6	0	0	1	2	13983	14935	952
7	8	6	8	8	6	8	0	0	2	1	16683	17607	924
8	4	2	4	4	2	4	0	0	2	2	19350	19919	569
9	5	5	7	5	5	7	0	0	1	1	21667	22863	1196
10	4	4	6	4	4	6	0	0	1	2	24600	25199	599
11	6	6	8	6	6	8	0	0	1	1	26950	27527	577
12	5	5	3	5	5	3	0	0	1	2	29267	30038	771
13	2	2	4	2	2	4	0	0	1	1	31784	32654	870
14	8	8	6	8	8	6	0	0	1	1	34401	35078	677
15	9	9	7	9	9	7	0	0	1	1	36817	38086	1269
16	9	7	9	9	7	9	0	0	2	2	39834	40614	780
17	1	3	1	1	3	1	0	0	2	2	42351	42902	551
18	7	7	9	7	7	9	0	0	1	1	44651	45462	811
19	7	7	5	7	7	5	0	0	1	2	47201	47678	477
20	2	2	4	2	2	4	0	0	1	1	49418	50710	1292
21	9	7	9	9	7	9	0	0	2	2	52451	52942	491
22	3	1	3	3	1	3	0	0	2	1	54685	55582	897
23	4	4	2	4	4	2	0	0	1	2	57318	57846	528
24	7	5	7	7	5	7	0	0	2	2	59585	60502	917
25	9	9	7	9	9	7	0	0	1	2	62251	63606	1355
26	6	8	6	6	8	6	0	0	2	2	65352	67430	2078
27	3	5	3	3	5	3	0	0	2	1	69168	71022	1854
28	3	3	5	3	3	5	0	0	1	1	72768	73542	774
29	3	3	1	3	3	1	0	0	1	2	75285	75854	569
30	5	5	7	5	5	7	0	0	1	1	77602	78486	884
31	1	1	3	1	1	3	0	0	1	2	80235	88829	8594
32	2	4	2	2	4	2	0	0	2	2	90569	91101	532
33	3	3	5	3	3	5	0	0	1	1	92852	93717	865
34	7	5	7	7	5	7	0	0	2	2	95469	96029	560
35	4	6	4	4	6	4	0	0	2	2	97769	98397	628
36	3	3	1	3	3	1	0	0	1	1	100136	101005	869
37	6	6	4	6	6	4	0	0	1	2	102753	103557	804
38	6	6	4	6	6	4	0	0	1	1	105303	105965	662
39	5	7	5	5	7	5	0	0	2	2	107703	108485	782
40	3	1	3	3	1	3	0	0	2	2	110236	111229	993
41	7	9	7	7	9	7	0	0	2	1	112970	113925	955
42	4	6	4	4	6	4	0	0	2	2	115670	116453	783
43	7	7	5	7	7	5	0	0	1	1	118203	119085	882
44	5	5	3	5	5	3	0	0	1	2	120837	121653	816
45	3	5	3	3	5	3	0	0	2	2	123403	124117	714
46	5	7	5	5	7	5	0	0	2	2	125853	127125	1272
47	6	8	6	6	8	6	0	0	2	2	128870	129629	759
48	6	4	6	6	4	6	0	0	2	2	131370	132629	1259
49	6	6	8	6	6	8	0	0	1	1	134370	136229	1859
50	5	3	5	5	3	5	0	0	2	1	137970	140084	2114
51	5	3	5	5	3	5	0	0	2	2	141837	143308	1471
52	7	9	7	7	9	7	0	0	2	1	145054	146228	1174
53	4	2	4	4	2	4	0	0	2	1	147971	157876	9905
54	1	1	3	1	1	3	0	0	1	1	159621	160492	871
55	7	7	9	7	7	9	0	0	1	1	162238	162956	718
56	6	4	6	6	4	6	0	0	2	2	164705	165492	787
