# Supplementary material for: Modulation of Emotional Category Induced by Temporal Factors in Emotion Recognition
Source: PLoS One. 2015 Jul 31;10(7):e0131636. doi: 10.1371/journal.pone.0131636 (PMC4521787; doi:10.1371/journal.pone.0131636)
Supplement: S1 Dataset — (ZIP) [file pone.0131636.s001.zip › rawData/discrimination/11_blockdis_set750_50_20121225.txt]

Trial	f1	f2	f3	f1v	f2	f3v	code	FLAG	ans	button	event time	button time	RT
1	8	8	6	8	8	6	0	0	1	1	1766	2803	1037
2	6	4	6	6	4	6	0	0	2	2	4550	5531	981
3	5	7	5	5	7	5	0	0	2	2	7266	8203	937
4	6	4	6	6	4	6	0	0	2	2	9950	10555	605
5	1	3	1	1	3	1	0	0	2	2	12300	13083	783
6	2	2	4	2	2	4	0	0	1	1	14833	15555	722
7	2	4	2	2	4	2	0	0	2	2	17300	17939	639
8	9	9	7	9	9	7	0	0	1	1	19683	20395	712
9	6	8	6	6	8	6	0	0	2	2	22133	22843	710
10	8	8	6	8	8	6	0	0	1	1	24584	25235	651
11	3	5	3	3	5	3	0	0	2	2	26984	27499	515
12	4	6	4	4	6	4	0	0	2	2	29250	29843	593
13	3	3	5	3	3	5	0	0	1	1	31584	32339	755
14	5	3	5	5	3	5	0	0	2	2	34084	34907	823
15	3	5	3	3	5	3	0	0	2	2	36651	37227	576
16	5	5	3	5	5	3	0	0	1	1	38967	39706	739
17	5	5	3	5	5	3	0	0	1	1	41451	41938	487
18	2	4	2	2	4	2	0	0	2	2	43684	44138	454
19	3	1	3	3	1	3	0	0	2	2	45884	46546	662
20	3	3	1	3	3	1	0	0	1	1	48284	49138	854
21	8	6	8	8	6	8	0	0	2	2	50884	51498	614
22	1	1	3	1	1	3	0	0	1	1	53234	53826	592
23	4	4	2	4	4	2	0	0	1	2	55568	56370	802
24	1	1	3	1	1	3	0	0	1	1	58118	58698	580
25	7	7	9	7	7	9	0	0	1	2	60435	61650	1215
26	9	7	9	9	7	9	0	0	2	2	63401	64106	705
27	4	4	2	4	4	2	0	0	1	2	65851	66930	1079
28	9	9	7	9	9	7	0	0	1	1	68668	69394	726
29	8	6	8	8	6	8	0	0	2	2	71135	71818	683
30	5	3	5	5	3	5	0	0	2	2	73568	74330	762
31	7	9	7	7	9	7	0	0	2	2	76068	77026	958
32	6	8	6	6	8	6	0	0	2	2	78769	79386	617
33	7	7	5	7	7	5	0	0	1	1	81135	82026	891
34	5	7	5	5	7	5	0	0	2	2	83769	84290	521
35	5	5	7	5	5	7	0	0	1	1	86035	86634	599
36	9	7	9	9	7	9	0	0	2	2	88386	88866	480
37	6	6	4	6	6	4	0	0	1	2	90602	91306	704
38	4	4	6	4	4	6	0	0	1	1	93052	93586	534
39	4	2	4	4	2	4	0	0	2	2	95336	96001	665
40	4	6	4	4	6	4	0	0	2	2	97752	98321	569
41	4	2	4	4	2	4	0	0	2	2	100069	100785	716
42	4	4	6	4	4	6	0	0	1	1	102536	103329	793
43	1	3	1	1	3	1	0	0	2	2	105069	105625	556
44	7	5	7	7	5	7	0	0	2	2	107369	107945	576
45	7	5	7	7	5	7	0	0	2	2	109686	110345	659
46	3	3	5	3	3	5	0	0	1	1	112086	112865	779
47	7	9	7	7	9	7	0	0	2	2	114603	115233	630
48	7	7	5	7	7	5	0	0	1	1	116970	117817	847
49	7	7	9	7	7	9	0	0	1	1	119553	120321	768
50	6	6	8	6	6	8	0	0	1	1	122070	122665	595
51	5	5	7	5	5	7	0	0	1	1	124403	124913	510
52	3	3	1	3	3	1	0	0	1	1	126653	127257	604
53	2	2	4	2	2	4	0	0	1	1	129003	129545	542
54	6	6	4	6	6	4	0	0	1	1	131287	131849	562
55	3	1	3	3	1	3	0	0	2	2	133587	134129	542
56	6	6	8	6	6	8	0	0	1	2	135870	136393	523
