# Supplementary material for: Modulation of Emotional Category Induced by Temporal Factors in Emotion Recognition
Source: PLoS One. 2015 Jul 31;10(7):e0131636. doi: 10.1371/journal.pone.0131636 (PMC4521787; doi:10.1371/journal.pone.0131636)
Supplement: S1 Dataset — (ZIP) [file pone.0131636.s001.zip › rawData/discrimination/11_blockdis_set750_750_20121225.txt]

Trial	f1	f2	f3	f1v	f2	f3v	code	FLAG	ans	button	event time	button time	RT
1	8	8	6	8	8	6	0	0	1	1	2450	3520	1070
2	3	3	5	3	3	5	0	0	1	1	5966	6648	682
3	3	3	5	3	3	5	0	0	1	1	9100	9736	636
4	4	2	4	4	2	4	0	0	2	1	12183	13440	1257
5	3	3	1	3	3	1	0	0	1	-1	15883	13440	-1
6	2	2	4	2	2	4	0	0	1	1	19200	19832	632
7	1	3	1	1	3	1	0	0	2	2	22284	23152	868
8	1	1	3	1	1	3	0	0	1	1	25600	26104	504
9	5	7	5	5	7	5	0	0	2	2	28550	29176	626
10	5	3	5	5	3	5	0	0	2	1	31617	32416	799
11	7	7	5	7	7	5	0	0	1	1	34867	35432	565
12	5	3	5	5	3	5	0	0	2	2	37867	38576	709
13	3	5	3	3	5	3	0	0	2	2	41017	41744	727
14	6	6	8	6	6	8	0	0	1	1	44184	44840	656
15	5	5	3	5	5	3	0	0	1	1	47284	48056	772
16	6	4	6	6	4	6	0	0	2	2	50501	51344	843
17	2	2	4	2	2	4	0	0	1	1	53784	54824	1040
18	6	4	6	6	4	6	0	0	2	1	57268	58039	771
19	9	9	7	9	9	7	0	0	1	1	60485	61095	610
20	3	3	1	3	3	1	0	0	1	1	63535	64231	696
21	8	8	6	8	8	6	0	0	1	1	66668	67271	603
22	5	5	7	5	5	7	0	0	1	1	69718	70775	1057
23	4	6	4	4	6	4	0	0	2	2	73218	73743	525
24	6	6	4	6	6	4	0	0	1	1	76185	76751	566
25	2	4	2	2	4	2	0	0	2	2	79202	79919	717
26	5	5	7	5	5	7	0	0	1	1	82369	82991	622
27	7	7	9	7	7	9	0	0	1	2	85435	86303	868
28	5	5	3	5	5	3	0	0	1	1	88752	90575	1823
29	6	8	6	6	8	6	0	0	2	2	93019	93711	692
30	4	2	4	4	2	4	0	0	2	2	96152	96799	647
31	2	4	2	2	4	2	0	0	2	2	99236	99887	651
32	4	4	2	4	4	2	0	0	1	1	102336	103343	1007
33	4	6	4	4	6	4	0	0	2	2	105786	106543	757
34	7	5	7	7	5	7	0	0	2	2	108986	109679	693
35	6	6	8	6	6	8	0	0	1	1	112120	113255	1135
36	9	9	7	9	9	7	0	0	1	1	115703	116350	647
37	6	8	6	6	8	6	0	0	2	2	118787	119342	555
38	1	3	1	1	3	1	0	0	2	2	121787	122494	707
39	7	7	5	7	7	5	0	0	1	1	124937	126390	1453
40	1	1	3	1	1	3	0	0	1	1	128837	129462	625
41	6	6	4	6	6	4	0	0	1	1	131904	132390	486
42	8	6	8	8	6	8	0	0	2	2	134837	135286	449
43	8	6	8	8	6	8	0	0	2	2	137737	138254	517
44	4	4	2	4	4	2	0	0	1	1	140704	141582	878
45	7	7	9	7	7	9	0	0	1	2	144021	144510	489
46	3	1	3	3	1	3	0	0	2	2	146954	147566	612
47	7	9	7	7	9	7	0	0	2	2	150004	150654	650
48	5	7	5	5	7	5	0	0	2	2	153104	153734	630
49	7	9	7	7	9	7	0	0	2	2	156171	156974	803
50	3	1	3	3	1	3	0	0	2	2	159421	160174	753
51	3	5	3	3	5	3	0	0	2	1	162621	163638	1017
52	4	4	6	4	4	6	0	0	1	1	166088	166789	701
53	9	7	9	9	7	9	0	0	2	2	169238	169750	512
54	4	4	6	4	4	6	0	0	1	1	172188	173333	1145
55	7	5	7	7	5	7	0	0	2	1	175772	176901	1129
56	9	7	9	9	7	9	0	0	2	2	179338	179973	635
