# Supplementary material for: Modulation of Emotional Category Induced by Temporal Factors in Emotion Recognition
Source: PLoS One. 2015 Jul 31;10(7):e0131636. doi: 10.1371/journal.pone.0131636 (PMC4521787; doi:10.1371/journal.pone.0131636)
Supplement: S1 Dataset — (ZIP) [file pone.0131636.s001.zip › rawData/discrimination/12_blockdis_set200_50_20130109.txt]

Trial	f1	f2	f3	f1v	f2	f3v	code	FLAG	ans	button	event time	button time	RT
1	7	7	5	7	7	5	0	0	1	1	1199	2417	1218
2	6	6	8	6	6	8	0	0	1	1	3616	4425	809
3	4	6	4	4	6	4	0	0	2	2	5616	6337	721
4	2	4	2	2	4	2	0	0	2	1	7533	8337	804
5	7	7	9	7	7	9	0	0	1	1	9533	10201	668
6	9	7	9	9	7	9	0	0	2	2	11400	12049	649
7	7	5	7	7	5	7	0	0	2	2	13250	13873	623
8	6	6	4	6	6	4	0	0	1	1	15066	15953	887
9	8	6	8	8	6	8	0	0	2	1	17150	19409	2259
10	1	3	1	1	3	1	0	0	2	2	20600	21617	1017
11	4	6	4	4	6	4	0	0	2	2	22817	23945	1128
12	6	6	8	6	6	8	0	0	1	1	25133	26065	932
13	3	5	3	3	5	3	0	0	2	2	27250	28193	943
14	3	3	1	3	3	1	0	0	1	1	29383	30417	1034
15	3	1	3	3	1	3	0	0	2	1	31617	32984	1367
16	1	1	3	1	1	3	0	0	1	1	34183	34944	761
17	3	1	3	3	1	3	0	0	2	2	36134	38376	2242
18	6	8	6	6	8	6	0	0	2	2	39567	40480	913
19	4	4	6	4	4	6	0	0	1	1	41667	42544	877
20	2	2	4	2	2	4	0	0	1	1	43734	44592	858
21	7	7	9	7	7	9	0	0	1	1	45784	46776	992
22	3	3	1	3	3	1	0	0	1	1	47967	48712	745
23	4	4	6	4	4	6	0	0	1	1	49900	50584	684
24	6	8	6	6	8	6	0	0	2	2	51784	52832	1048
25	7	9	7	7	9	7	0	0	2	1	54034	55224	1190
26	7	9	7	7	9	7	0	0	2	2	56417	57464	1047
27	6	4	6	6	4	6	0	0	2	2	58651	59432	781
28	8	6	8	8	6	8	0	0	2	2	60634	62184	1550
29	1	3	1	1	3	1	0	0	2	2	63384	64232	848
30	7	5	7	7	5	7	0	0	2	2	65417	66255	838
31	9	7	9	9	7	9	0	0	2	2	67451	68863	1412
32	4	2	4	4	2	4	0	0	2	2	70051	71111	1060
33	4	4	2	4	4	2	0	0	1	1	72301	73191	890
34	2	2	4	2	2	4	0	0	1	1	74384	75247	863
35	5	7	5	5	7	5	0	0	2	2	76434	77263	829
36	6	6	4	6	6	4	0	0	1	1	78451	79167	716
37	3	5	3	3	5	3	0	0	2	2	80368	81039	671
38	5	5	3	5	5	3	0	0	1	1	82234	82927	693
39	5	5	3	5	5	3	0	0	1	1	84118	85071	953
40	1	1	3	1	1	3	0	0	1	1	86268	87159	891
41	5	5	7	5	5	7	0	0	1	1	88351	89239	888
42	4	4	2	4	4	2	0	0	1	1	90435	91223	788
43	6	4	6	6	4	6	0	0	2	1	92418	93687	1269
44	2	4	2	2	4	2	0	0	2	2	94885	96127	1242
45	4	2	4	4	2	4	0	0	2	2	97318	98543	1225
46	9	9	7	9	9	7	0	0	1	1	99735	100582	847
47	9	9	7	9	9	7	0	0	1	1	101768	102758	990
48	5	3	5	5	3	5	0	0	2	1	103952	105158	1206
49	7	7	5	7	7	5	0	0	1	1	106352	107230	878
50	5	3	5	5	3	5	0	0	2	2	108418	109790	1372
51	5	7	5	5	7	5	0	0	2	2	110985	112270	1285
52	5	5	7	5	5	7	0	0	1	1	113468	114670	1202
53	8	8	6	8	8	6	0	0	1	1	115868	116630	762
54	8	8	6	8	8	6	0	0	1	1	117818	118430	612
55	3	3	5	3	3	5	0	0	1	1	119619	120470	851
56	3	3	5	3	3	5	0	0	1	1	121669	122390	721
