# Supplementary material for: Modulation of Emotional Category Induced by Temporal Factors in Emotion Recognition
Source: PLoS One. 2015 Jul 31;10(7):e0131636. doi: 10.1371/journal.pone.0131636 (PMC4521787; doi:10.1371/journal.pone.0131636)
Supplement: S1 Dataset — (ZIP) [file pone.0131636.s001.zip › rawData/discrimination/12_blockdis_set200_750_20130109.txt]

Trial	f1	f2	f3	f1v	f2	f3v	code	FLAG	ans	button	event time	button time	RT
1	5	3	5	5	3	5	0	0	2	1	1900	3639	1739
2	3	5	3	3	5	3	0	0	2	2	5533	6911	1378
3	7	7	5	7	7	5	0	0	1	1	8800	9727	927
4	2	2	4	2	2	4	0	0	1	1	11616	13407	1791
5	7	7	9	7	7	9	0	0	1	1	15300	16167	867
6	1	3	1	1	3	1	0	0	2	1	18066	19166	1100
7	3	3	5	3	3	5	0	0	1	1	21067	22318	1251
8	4	4	6	4	4	6	0	0	1	1	24217	24942	725
9	4	4	2	4	4	2	0	0	1	1	26833	27606	773
10	8	6	8	8	6	8	0	0	2	1	29500	32918	3418
11	7	5	7	7	5	7	0	0	2	2	34817	35750	933
12	8	8	6	8	8	6	0	0	1	1	37650	38878	1228
13	6	8	6	6	8	6	0	0	2	1	40767	41870	1103
14	3	3	1	3	3	1	0	0	1	1	43767	45022	1255
15	7	9	7	7	9	7	0	0	2	1	46917	48166	1249
16	7	7	9	7	7	9	0	0	1	1	50067	51222	1155
17	7	5	7	7	5	7	0	0	2	1	53117	56997	3880
18	3	5	3	3	5	3	0	0	2	2	58884	59893	1009
19	3	3	1	3	3	1	0	0	1	1	61784	62957	1173
20	5	5	3	5	5	3	0	0	1	1	64851	65709	858
21	2	2	4	2	2	4	0	0	1	1	67601	69125	1524
22	5	7	5	5	7	5	0	0	2	2	71018	71877	859
23	6	4	6	6	4	6	0	0	2	2	73768	75813	2045
24	4	2	4	4	2	4	0	0	2	1	77701	78965	1264
25	4	4	6	4	4	6	0	0	1	1	80851	81541	690
26	4	6	4	4	6	4	0	0	2	2	83434	84637	1203
27	6	4	6	6	4	6	0	0	2	2	86535	87628	1093
28	5	5	3	5	5	3	0	0	1	1	89518	91884	2366
29	3	1	3	3	1	3	0	0	2	2	93785	94804	1019
30	6	8	6	6	8	6	0	0	2	2	96701	97588	887
31	8	8	6	8	8	6	0	0	1	1	99485	100908	1423
32	4	6	4	4	6	4	0	0	2	2	102802	103836	1034
33	5	3	5	5	3	5	0	0	2	1	105735	108500	2765
34	2	4	2	2	4	2	0	0	2	2	110402	111572	1170
35	3	1	3	3	1	3	0	0	2	2	113468	114716	1248
36	3	3	5	3	3	5	0	0	1	1	116602	117484	882
37	1	3	1	1	3	1	0	0	2	2	119385	120236	851
38	4	4	2	4	4	2	0	0	1	1	122135	123075	940
39	5	7	5	5	7	5	0	0	2	2	124969	125803	834
40	5	5	7	5	5	7	0	0	1	1	127702	128867	1165
41	5	5	7	5	5	7	0	0	1	1	130769	131659	890
42	7	9	7	7	9	7	0	0	2	2	133552	134675	1123
43	4	2	4	4	2	4	0	0	2	2	136569	138227	1658
44	2	4	2	2	4	2	0	0	2	2	140119	141571	1452
45	6	6	4	6	6	4	0	0	1	2	143469	144995	1526
46	9	7	9	9	7	9	0	0	2	2	146886	147819	933
47	9	7	9	9	7	9	0	0	2	2	149719	150443	724
48	8	6	8	8	6	8	0	0	2	2	152336	153323	987
49	1	1	3	1	1	3	0	0	1	1	155219	156506	1287
50	6	6	8	6	6	8	0	0	1	1	158403	159274	871
51	6	6	8	6	6	8	0	0	1	1	161169	161978	809
52	6	6	4	6	6	4	0	0	1	1	163869	164866	997
53	1	1	3	1	1	3	0	0	1	1	166753	167410	657
54	7	7	5	7	7	5	0	0	1	1	169303	170650	1347
55	9	9	7	9	9	7	0	0	1	1	172536	173338	802
56	9	9	7	9	9	7	0	0	1	1	175236	175970	734
