# Supplementary material for: Modulation of Emotional Category Induced by Temporal Factors in Emotion Recognition
Source: PLoS One. 2015 Jul 31;10(7):e0131636. doi: 10.1371/journal.pone.0131636 (PMC4521787; doi:10.1371/journal.pone.0131636)
Supplement: S1 Dataset — (ZIP) [file pone.0131636.s001.zip › rawData/discrimination/12_blockdis_set50_50_20130109.txt]

Trial	f1	f2	f3	f1v	f2	f3v	code	FLAG	ans	button	event time	button time	RT
1	8	8	6	8	8	6	0	0	1	1	1066	2517	1451
2	3	3	5	3	3	5	0	0	1	1	3583	4453	870
3	3	3	5	3	3	5	0	0	1	1	5516	6485	969
4	4	2	4	4	2	4	0	0	2	1	7550	8845	1295
5	3	3	1	3	3	1	0	0	1	1	9900	10917	1017
6	2	2	4	2	2	4	0	0	1	1	11983	13061	1078
7	1	3	1	1	3	1	0	0	2	1	14116	14933	817
8	1	1	3	1	1	3	0	0	1	1	16000	16997	997
9	5	7	5	5	7	5	0	0	2	2	18050	19101	1051
10	5	3	5	5	3	5	0	0	2	2	20167	22389	2222
11	7	7	5	7	7	5	0	0	1	1	23450	24333	883
12	5	3	5	5	3	5	0	0	2	2	25400	26461	1061
13	3	5	3	3	5	3	0	0	2	2	27517	28357	840
14	6	6	8	6	6	8	0	0	1	1	29417	30341	924
15	5	5	3	5	5	3	0	0	1	1	31400	32548	1148
16	6	4	6	6	4	6	0	0	2	2	33617	34564	947
17	2	2	4	2	2	4	0	0	1	1	35617	36308	691
18	6	4	6	6	4	6	0	0	2	2	37367	40068	2701
19	9	9	7	9	9	7	0	0	1	1	41134	42132	998
20	3	3	1	3	3	1	0	0	1	2	43200	45140	1940
21	8	8	6	8	8	6	0	0	1	1	46200	46988	788
22	5	5	7	5	5	7	0	0	1	1	48050	49212	1162
23	4	6	4	4	6	4	0	0	2	2	50267	50900	633
24	6	6	4	6	6	4	0	0	1	1	51967	52796	829
25	2	4	2	2	4	2	0	0	2	2	53851	54764	913
26	5	5	7	5	5	7	0	0	1	1	55817	56740	923
27	7	7	9	7	7	9	0	0	1	1	57801	60252	2451
28	5	5	3	5	5	3	0	0	1	1	61317	62028	711
29	6	8	6	6	8	6	0	0	2	2	63084	63852	768
30	4	2	4	4	2	4	0	0	2	1	64917	65803	886
31	2	4	2	2	4	2	0	0	2	2	66867	67715	848
32	4	4	2	4	4	2	0	0	1	1	68767	70067	1300
33	4	6	4	4	6	4	0	0	2	2	71134	72147	1013
34	7	5	7	7	5	7	0	0	2	1	73201	74739	1538
35	6	6	8	6	6	8	0	0	1	1	75801	77259	1458
36	9	9	7	9	9	7	0	0	1	1	78318	79243	925
37	6	8	6	6	8	6	0	0	2	1	80301	81515	1214
38	1	3	1	1	3	1	0	0	2	2	82568	83803	1235
39	7	7	5	7	7	5	0	0	1	1	84868	85979	1111
40	1	1	3	1	1	3	0	0	1	1	87035	87939	904
41	6	6	4	6	6	4	0	0	1	1	89001	90171	1170
42	8	6	8	8	6	8	0	0	2	1	91235	93707	2472
43	8	6	8	8	6	8	0	0	2	2	94768	95467	699
44	4	4	2	4	4	2	0	0	1	2	96535	98803	2268
45	7	7	9	7	7	9	0	0	1	1	99868	100610	742
46	3	1	3	3	1	3	0	0	2	1	101668	102866	1198
47	7	9	7	7	9	7	0	0	2	2	103935	104986	1051
48	5	7	5	5	7	5	0	0	2	2	106052	107162	1110
49	7	9	7	7	9	7	0	0	2	2	108218	109762	1544
50	3	1	3	3	1	3	0	0	2	1	110818	112818	2000
51	3	5	3	3	5	3	0	0	2	2	113885	114554	669
52	4	4	6	4	4	6	0	0	1	1	115618	116194	576
53	9	7	9	9	7	9	0	0	2	2	117252	119258	2006
54	4	4	6	4	4	6	0	0	1	1	120319	121114	795
55	7	5	7	7	5	7	0	0	2	1	122169	123362	1193
56	9	7	9	9	7	9	0	0	2	1	124419	125466	1047
