# Supplementary material for: Modulation of Emotional Category Induced by Temporal Factors in Emotion Recognition
Source: PLoS One. 2015 Jul 31;10(7):e0131636. doi: 10.1371/journal.pone.0131636 (PMC4521787; doi:10.1371/journal.pone.0131636)
Supplement: S1 Dataset — (ZIP) [file pone.0131636.s001.zip › rawData/discrimination/12_blockdis_set50_750_20130109.txt]

Trial	f1	f2	f3	f1v	f2	f3v	code	FLAG	ans	button	event time	button time	RT
1	8	8	6	8	8	6	0	0	1	2	1766	6199	4433
2	6	4	6	6	4	6	0	0	2	2	7950	9583	1633
3	5	7	5	5	7	5	0	0	2	2	11333	12823	1490
4	6	4	6	6	4	6	0	0	2	2	14566	15935	1369
5	1	3	1	1	3	1	0	0	2	2	17683	19711	2028
6	2	2	4	2	2	4	0	0	1	1	21450	22703	1253
7	2	4	2	2	4	2	0	0	2	2	24450	25447	997
8	9	9	7	9	9	7	0	0	1	1	27183	29359	2176
9	6	8	6	6	8	6	0	0	2	2	31100	32511	1411
10	8	8	6	8	8	6	0	0	1	1	34250	36071	1821
11	3	5	3	3	5	3	0	0	2	2	37817	38758	941
12	4	6	4	4	6	4	0	0	2	2	40500	41534	1034
13	3	3	5	3	3	5	0	0	1	1	43284	44222	938
14	5	3	5	5	3	5	0	0	2	1	45967	46878	911
15	3	5	3	3	5	3	0	0	2	2	48617	49478	861
16	5	5	3	5	5	3	0	0	1	1	51217	52414	1197
17	5	5	3	5	5	3	0	0	1	1	54151	55518	1367
18	2	4	2	2	4	2	0	0	2	2	57267	57982	715
19	3	1	3	3	1	3	0	0	2	1	59717	60566	849
20	3	3	1	3	3	1	0	0	1	2	62317	66158	3841
21	8	6	8	8	6	8	0	0	2	2	67901	70078	2177
22	1	1	3	1	1	3	0	0	1	1	71818	72918	1100
23	4	4	2	4	4	2	0	0	1	2	74668	78821	4153
24	1	1	3	1	1	3	0	0	1	1	80568	81765	1197
25	7	7	9	7	7	9	0	0	1	1	83501	84877	1376
26	9	7	9	9	7	9	0	0	2	2	86618	88405	1787
27	4	4	2	4	4	2	0	0	1	2	90151	91213	1062
28	9	9	7	9	9	7	0	0	1	2	92951	96021	3070
29	8	6	8	8	6	8	0	0	2	2	97768	99069	1301
30	5	3	5	5	3	5	0	0	2	2	100818	101773	955
31	7	9	7	7	9	7	0	0	2	2	103518	104741	1223
32	6	8	6	6	8	6	0	0	2	2	106485	109036	2551
33	7	7	5	7	7	5	0	0	1	2	110785	112108	1323
34	5	7	5	5	7	5	0	0	2	2	113852	114812	960
35	5	5	7	5	5	7	0	0	1	2	116552	118140	1588
36	9	7	9	9	7	9	0	0	2	2	119885	120956	1071
37	6	6	4	6	6	4	0	0	1	1	122702	123988	1286
38	4	4	6	4	4	6	0	0	1	1	125735	126764	1029
39	4	2	4	4	2	4	0	0	2	2	128502	131068	2566
40	4	6	4	4	6	4	0	0	2	2	132819	134020	1201
41	4	2	4	4	2	4	0	0	2	2	135769	138188	2419
42	4	4	6	4	4	6	0	0	1	1	139936	140876	940
43	1	3	1	1	3	1	0	0	2	2	142619	143427	808
44	7	5	7	7	5	7	0	0	2	1	145169	146803	1634
45	7	5	7	7	5	7	0	0	2	1	148552	149387	835
46	3	3	5	3	3	5	0	0	1	1	151136	151891	755
47	7	9	7	7	9	7	0	0	2	2	153636	154595	959
48	7	7	5	7	7	5	0	0	1	2	156336	158243	1907
49	7	7	9	7	7	9	0	0	1	1	159986	161835	1849
50	6	6	8	6	6	8	0	0	1	2	163586	165131	1545
51	5	5	7	5	5	7	0	0	1	2	166869	169043	2174
52	3	3	1	3	3	1	0	0	1	1	170786	171675	889
53	2	2	4	2	2	4	0	0	1	1	173420	173979	559
54	6	6	4	6	6	4	0	0	1	1	175720	176634	914
55	3	1	3	3	1	3	0	0	2	1	178370	180298	1928
56	6	6	8	6	6	8	0	0	1	1	182036	185730	3694
