# Supplementary material for: Modulation of Emotional Category Induced by Temporal Factors in Emotion Recognition
Source: PLoS One. 2015 Jul 31;10(7):e0131636. doi: 10.1371/journal.pone.0131636 (PMC4521787; doi:10.1371/journal.pone.0131636)
Supplement: S1 Dataset — (ZIP) [file pone.0131636.s001.zip › rawData/discrimination/12_blockdis_set750_50_20130109.txt]

Trial	f1	f2	f3	f1v	f2	f3v	code	FLAG	ans	button	event time	button time	RT
1	2	4	2	2	4	2	0	0	2	1	1750	2841	1091
2	4	4	6	4	4	6	0	0	1	1	4583	5441	858
3	8	6	8	8	6	8	0	0	2	2	7183	7969	786
4	4	4	2	4	4	2	0	0	1	1	9716	10889	1173
5	1	3	1	1	3	1	0	0	2	2	12633	13529	896
6	8	8	6	8	8	6	0	0	1	1	15266	16273	1007
7	8	6	8	8	6	8	0	0	2	2	18016	18873	857
8	4	2	4	4	2	4	0	0	2	2	20617	21457	840
9	5	5	7	5	5	7	0	0	1	1	23200	24369	1169
10	4	4	6	4	4	6	0	0	1	1	26117	26929	812
11	6	6	8	6	6	8	0	0	1	1	28667	30641	1974
12	5	5	3	5	5	3	0	0	1	1	32383	33248	865
13	2	2	4	2	2	4	0	0	1	1	35000	35576	576
14	8	8	6	8	8	6	0	0	1	1	37317	38072	755
15	9	9	7	9	9	7	0	0	1	1	39817	40784	967
16	9	7	9	9	7	9	0	0	2	2	42534	44352	1818
17	1	3	1	1	3	1	0	0	2	2	46100	47144	1044
18	7	7	9	7	7	9	0	0	1	1	48884	50088	1204
19	7	7	5	7	7	5	0	0	1	1	51834	53048	1214
20	2	2	4	2	2	4	0	0	1	1	54801	55432	631
21	9	7	9	9	7	9	0	0	2	2	57184	58912	1728
22	3	1	3	3	1	3	0	0	2	1	60651	61984	1333
23	4	4	2	4	4	2	0	0	1	1	63734	64632	898
24	7	5	7	7	5	7	0	0	2	2	66367	67359	992
25	9	9	7	9	9	7	0	0	1	1	69101	70215	1114
26	6	8	6	6	8	6	0	0	2	2	71951	72887	936
27	3	5	3	3	5	3	0	0	2	2	74634	75839	1205
28	3	3	5	3	3	5	0	0	1	1	77584	78375	791
29	3	3	1	3	3	1	0	0	1	1	80118	80879	761
30	5	5	7	5	5	7	0	0	1	1	82618	83967	1349
31	1	1	3	1	1	3	0	0	1	1	85718	87911	2193
32	2	4	2	2	4	2	0	0	2	2	89651	90879	1228
33	3	3	5	3	3	5	0	0	1	1	92618	93519	901
34	7	5	7	7	5	7	0	0	2	2	95268	96279	1011
35	4	6	4	4	6	4	0	0	2	1	98018	98943	925
36	3	3	1	3	3	1	0	0	1	1	100685	101446	761
37	6	6	4	6	6	4	0	0	1	1	103185	105142	1957
38	6	6	4	6	6	4	0	0	1	1	106885	107766	881
39	5	7	5	5	7	5	0	0	2	2	109518	110382	864
40	3	1	3	3	1	3	0	0	2	2	112118	113022	904
41	7	9	7	7	9	7	0	0	2	2	114768	115734	966
42	4	6	4	4	6	4	0	0	2	2	117485	118566	1081
43	7	7	5	7	7	5	0	0	1	2	120302	121382	1080
44	5	5	3	5	5	3	0	0	1	1	123119	124310	1191
45	3	5	3	3	5	3	0	0	2	2	126052	126934	882
46	5	7	5	5	7	5	0	0	2	2	128685	129582	897
47	6	8	6	6	8	6	0	0	2	2	131319	132190	871
48	6	4	6	6	4	6	0	0	2	2	133935	134741	806
49	6	6	8	6	6	8	0	0	1	2	136486	137229	743
50	5	3	5	5	3	5	0	0	2	2	138969	139653	684
51	5	3	5	5	3	5	0	0	2	2	141402	142349	947
52	7	9	7	7	9	7	0	0	2	2	144086	145117	1031
53	4	2	4	4	2	4	0	0	2	2	146869	147869	1000
54	1	1	3	1	1	3	0	0	1	1	149619	150469	850
55	7	7	9	7	7	9	0	0	1	1	152219	153173	954
56	6	4	6	6	4	6	0	0	2	2	154919	155733	814
