# Supplementary material for: Modulation of Emotional Category Induced by Temporal Factors in Emotion Recognition
Source: PLoS One. 2015 Jul 31;10(7):e0131636. doi: 10.1371/journal.pone.0131636 (PMC4521787; doi:10.1371/journal.pone.0131636)
Supplement: S1 Dataset — (ZIP) [file pone.0131636.s001.zip › rawData/discrimination/12_blockdis_set750_750_20130109.txt]

Trial	f1	f2	f3	f1v	f2	f3v	code	FLAG	ans	button	event time	button time	RT
1	5	5	3	5	5	3	0	0	1	1	2428	3404	976
2	6	6	4	6	6	4	0	0	1	1	5850	7948	2098
3	9	7	9	9	7	9	0	0	2	2	10400	11420	1020
4	8	8	6	8	8	6	0	0	1	1	13866	15100	1234
5	9	7	9	9	7	9	0	0	2	2	17550	18236	686
6	4	4	6	4	4	6	0	0	1	1	20683	21892	1209
7	1	3	1	1	3	1	0	0	2	1	24333	26876	2543
8	5	7	5	5	7	5	0	0	2	2	29317	30307	990
9	1	1	3	1	1	3	0	0	1	1	32750	33339	589
10	5	5	7	5	5	7	0	0	1	1	35783	36699	916
11	8	6	8	8	6	8	0	0	2	1	39150	40355	1205
12	3	1	3	3	1	3	0	0	2	2	42800	43891	1091
13	1	1	3	1	1	3	0	0	1	1	46334	46987	653
14	4	4	2	4	4	2	0	0	1	1	49434	50499	1065
15	6	6	4	6	6	4	0	0	1	1	52950	53883	933
16	6	8	6	6	8	6	0	0	2	2	56334	57339	1005
17	9	9	7	9	9	7	0	0	1	1	59784	60979	1195
18	7	7	9	7	7	9	0	0	1	1	63417	64531	1114
19	3	5	3	3	5	3	0	0	2	1	66967	69786	2819
20	7	7	5	7	7	5	0	0	1	2	72234	73986	1752
21	5	3	5	5	3	5	0	0	2	2	76434	77962	1528
22	5	5	3	5	5	3	0	0	1	1	80401	81306	905
23	7	9	7	7	9	7	0	0	2	2	83751	84738	987
24	5	7	5	5	7	5	0	0	2	2	87185	88666	1481
25	2	4	2	2	4	2	0	0	2	2	91101	93106	2005
26	5	3	5	5	3	5	0	0	2	2	95551	96522	971
27	4	4	2	4	4	2	0	0	1	1	98968	100001	1033
28	5	5	7	5	5	7	0	0	1	1	102451	103329	878
29	7	9	7	7	9	7	0	0	2	2	105768	106609	841
30	4	2	4	4	2	4	0	0	2	2	109052	109809	757
31	8	6	8	8	6	8	0	0	2	1	112252	115785	3533
32	3	3	1	3	3	1	0	0	1	1	118235	119489	1254
33	3	5	3	3	5	3	0	0	2	2	121935	122681	746
34	3	1	3	3	1	3	0	0	2	2	125119	125897	778
35	2	4	2	2	4	2	0	0	2	2	128335	129089	754
36	3	3	1	3	3	1	0	0	1	2	131535	132361	826
37	8	8	6	8	8	6	0	0	1	2	134802	135800	998
38	4	2	4	4	2	4	0	0	2	1	138252	140280	2028
39	3	3	5	3	3	5	0	0	1	1	142719	143568	849
40	7	7	9	7	7	9	0	0	1	1	146019	146896	877
41	2	2	4	2	2	4	0	0	1	1	149336	150112	776
42	2	2	4	2	2	4	0	0	1	1	152552	153240	688
43	6	4	6	6	4	6	0	0	2	2	155686	156624	938
44	4	4	6	4	4	6	0	0	1	1	159069	159880	811
45	6	6	8	6	6	8	0	0	1	1	162319	163192	873
46	6	4	6	6	4	6	0	0	2	2	165636	166391	755
47	7	7	5	7	7	5	0	0	1	2	168836	170167	1331
48	3	3	5	3	3	5	0	0	1	1	172585	173935	1350
49	4	6	4	4	6	4	0	0	2	2	176386	177631	1245
50	6	8	6	6	8	6	0	0	2	2	180070	180887	817
51	4	6	4	4	6	4	0	0	2	2	183336	184271	935
52	7	5	7	7	5	7	0	0	2	1	186720	187847	1127
53	7	5	7	7	5	7	0	0	2	2	190287	191815	1528
54	9	9	7	9	9	7	0	0	1	1	194253	195511	1258
55	1	3	1	1	3	1	0	0	2	2	197953	198767	814
56	6	6	8	6	6	8	0	0	1	1	201203	202334	1131
