# Supplementary material for: Modulation of Emotional Category Induced by Temporal Factors in Emotion Recognition
Source: PLoS One. 2015 Jul 31;10(7):e0131636. doi: 10.1371/journal.pone.0131636 (PMC4521787; doi:10.1371/journal.pone.0131636)
Supplement: S1 Dataset — (ZIP) [file pone.0131636.s001.zip › rawData/discrimination/13_blockdis_set200_50_20130109.txt]

Trial	f1	f2	f3	f1v	f2	f3v	code	FLAG	ans	button	event time	button time	RT
1	8	8	6	8	8	6	0	0	1	1	1216	2896	1680
2	6	4	6	6	4	6	0	0	2	2	4083	5072	989
3	5	7	5	5	7	5	0	0	2	1	6266	7144	878
4	6	4	6	6	4	6	0	0	2	2	8333	9184	851
5	1	3	1	1	3	1	0	0	2	2	10383	11088	705
6	2	2	4	2	2	4	0	0	1	1	12283	12920	637
7	2	4	2	2	4	2	0	0	2	2	14116	14928	812
8	9	9	7	9	9	7	0	0	1	1	16116	17200	1084
9	6	8	6	6	8	6	0	0	2	1	18400	19416	1016
10	8	8	6	8	8	6	0	0	1	1	20617	21647	1030
11	3	5	3	3	5	3	0	0	2	2	22833	23607	774
12	4	6	4	4	6	4	0	0	2	2	24800	25623	823
13	3	3	5	3	3	5	0	0	1	1	26817	27399	582
14	5	3	5	5	3	5	0	0	2	1	28600	29247	647
15	3	5	3	3	5	3	0	0	2	2	30433	31007	574
16	5	5	3	5	5	3	0	0	1	1	32200	32775	575
17	5	5	3	5	5	3	0	0	1	1	33967	34719	752
18	2	4	2	2	4	2	0	0	2	2	35917	36639	722
19	3	1	3	3	1	3	0	0	2	1	37834	38439	605
20	3	3	1	3	3	1	0	0	1	2	39634	40487	853
21	8	6	8	8	6	8	0	0	2	2	41684	42367	683
22	1	1	3	1	1	3	0	0	1	1	43567	44231	664
23	4	4	2	4	4	2	0	0	1	2	45417	46191	774
24	1	1	3	1	1	3	0	0	1	1	47384	47983	599
25	7	7	9	7	7	9	0	0	1	1	49184	50079	895
26	9	7	9	9	7	9	0	0	2	2	51267	51887	620
27	4	4	2	4	4	2	0	0	1	1	53084	54231	1147
28	9	9	7	9	9	7	0	0	1	1	55417	56190	773
29	8	6	8	8	6	8	0	0	2	2	57384	58606	1222
30	5	3	5	5	3	5	0	0	2	2	59801	60806	1005
31	7	9	7	7	9	7	0	0	2	2	62001	63150	1149
32	6	8	6	6	8	6	0	0	2	2	64351	65502	1151
33	7	7	5	7	7	5	0	0	1	1	66701	67326	625
34	5	7	5	5	7	5	0	0	2	2	68517	69710	1193
35	5	5	7	5	5	7	0	0	1	2	70901	71934	1033
36	9	7	9	9	7	9	0	0	2	2	73134	73894	760
37	6	6	4	6	6	4	0	0	1	1	75084	76086	1002
38	4	4	6	4	4	6	0	0	1	1	77284	77910	626
39	4	2	4	4	2	4	0	0	2	2	79101	80078	977
40	4	6	4	4	6	4	0	0	2	2	81268	82078	810
41	4	2	4	4	2	4	0	0	2	2	83268	84102	834
42	4	4	6	4	4	6	0	0	1	1	85301	85910	609
43	1	3	1	1	3	1	0	0	2	2	87101	87830	729
44	7	5	7	7	5	7	0	0	2	2	89018	91117	2099
45	7	5	7	7	5	7	0	0	2	2	92318	93021	703
46	3	3	5	3	3	5	0	0	1	1	94218	94973	755
47	7	9	7	7	9	7	0	0	2	2	96168	97029	861
48	7	7	5	7	7	5	0	0	1	2	98218	99397	1179
49	7	7	9	7	7	9	0	0	1	1	100585	102309	1724
50	6	6	8	6	6	8	0	0	1	1	103502	104893	1391
51	5	5	7	5	5	7	0	0	1	1	106085	106645	560
52	3	3	1	3	3	1	0	0	1	1	107835	108797	962
53	2	2	4	2	2	4	0	0	1	1	109985	110613	628
54	6	6	4	6	6	4	0	0	1	1	111802	113253	1451
55	3	1	3	3	1	3	0	0	2	2	114452	115725	1273
56	6	6	8	6	6	8	0	0	1	1	116918	118197	1279
