# Supplementary material for: Modulation of Emotional Category Induced by Temporal Factors in Emotion Recognition
Source: PLoS One. 2015 Jul 31;10(7):e0131636. doi: 10.1371/journal.pone.0131636 (PMC4521787; doi:10.1371/journal.pone.0131636)
Supplement: S1 Dataset — (ZIP) [file pone.0131636.s001.zip › rawData/discrimination/13_blockdis_set200_750_20130109.txt]

Trial	f1	f2	f3	f1v	f2	f3v	code	FLAG	ans	button	event time	button time	RT
1	8	8	6	8	8	6	0	0	1	1	1900	2938	1038
2	3	3	5	3	3	5	0	0	1	2	4833	6034	1201
3	3	3	5	3	3	5	0	0	1	1	7933	8721	788
4	4	2	4	4	2	4	0	0	2	1	10616	12057	1441
5	3	3	1	3	3	1	0	0	1	2	13950	15649	1699
6	2	2	4	2	2	4	0	0	1	1	17550	18489	939
7	1	3	1	1	3	1	0	0	2	1	20383	21321	938
8	1	1	3	1	1	3	0	0	1	1	23217	24177	960
9	5	7	5	5	7	5	0	0	2	2	26067	26969	902
10	5	3	5	5	3	5	0	0	2	2	28867	30433	1566
11	7	7	5	7	7	5	0	0	1	1	32333	33273	940
12	5	3	5	5	3	5	0	0	2	2	35167	36545	1378
13	3	5	3	3	5	3	0	0	2	2	38434	39497	1063
14	6	6	8	6	6	8	0	0	1	1	41384	42176	792
15	5	5	3	5	5	3	0	0	1	1	44067	45072	1005
16	6	4	6	6	4	6	0	0	2	2	46967	48848	1881
17	2	2	4	2	2	4	0	0	1	1	50734	51624	890
18	6	4	6	6	4	6	0	0	2	2	53517	54400	883
19	9	9	7	9	9	7	0	0	1	1	56301	58824	2523
20	3	3	1	3	3	1	0	0	1	1	60717	61984	1267
21	8	8	6	8	8	6	0	0	1	1	63884	65328	1444
22	5	5	7	5	5	7	0	0	1	2	67217	69728	2511
23	4	6	4	4	6	4	0	0	2	2	71618	72648	1030
24	6	6	4	6	6	4	0	0	1	1	74534	75208	674
25	2	4	2	2	4	2	0	0	2	1	77101	78375	1274
26	5	5	7	5	5	7	0	0	1	1	80268	81703	1435
27	7	7	9	7	7	9	0	0	1	1	83601	84639	1038
28	5	5	3	5	5	3	0	0	1	1	86535	87767	1232
29	6	8	6	6	8	6	0	0	2	2	89668	90695	1027
30	4	2	4	4	2	4	0	0	2	2	92585	93447	862
31	2	4	2	2	4	2	0	0	2	2	95335	96495	1160
32	4	4	2	4	4	2	0	0	1	2	98385	99823	1438
33	4	6	4	4	6	4	0	0	2	2	101718	102799	1081
34	7	5	7	7	5	7	0	0	2	1	104685	105495	810
35	6	6	8	6	6	8	0	0	1	1	107385	108358	973
36	9	9	7	9	9	7	0	0	1	1	110252	111702	1450
37	6	8	6	6	8	6	0	0	2	2	113602	114902	1300
38	1	3	1	1	3	1	0	0	2	2	116802	117662	860
39	7	7	5	7	7	5	0	0	1	1	119552	120622	1070
40	1	1	3	1	1	3	0	0	1	1	122519	123462	943
41	6	6	4	6	6	4	0	0	1	1	125352	127230	1878
42	8	6	8	8	6	8	0	0	2	2	129119	130774	1655
43	8	6	8	8	6	8	0	0	2	2	132669	133550	881
44	4	4	2	4	4	2	0	0	1	1	135435	136590	1155
45	7	7	9	7	7	9	0	0	1	1	138486	139574	1088
46	3	1	3	3	1	3	0	0	2	2	141469	143278	1809
47	7	9	7	7	9	7	0	0	2	2	145169	146021	852
48	5	7	5	5	7	5	0	0	2	2	147919	149221	1302
49	7	9	7	7	9	7	0	0	2	2	151119	152717	1598
50	3	1	3	3	1	3	0	0	2	1	154603	156293	1690
51	3	5	3	3	5	3	0	0	2	2	158186	159237	1051
52	4	4	6	4	4	6	0	0	1	1	161136	162453	1317
53	9	7	9	9	7	9	0	0	2	1	164353	165565	1212
54	4	4	6	4	4	6	0	0	1	1	167453	168405	952
55	7	5	7	7	5	7	0	0	2	2	170303	171117	814
56	9	7	9	9	7	9	0	0	2	2	173003	174061	1058
