# Supplementary material for: Modulation of Emotional Category Induced by Temporal Factors in Emotion Recognition
Source: PLoS One. 2015 Jul 31;10(7):e0131636. doi: 10.1371/journal.pone.0131636 (PMC4521787; doi:10.1371/journal.pone.0131636)
Supplement: S1 Dataset — (ZIP) [file pone.0131636.s001.zip › rawData/discrimination/13_blockdis_set50_50_20130109.txt]

Trial	f1	f2	f3	f1v	f2	f3v	code	FLAG	ans	button	event time	button time	RT
1	2	4	2	2	4	2	0	0	2	2	1066	2068	1002
2	4	4	6	4	4	6	0	0	1	1	3133	4116	983
3	8	6	8	8	6	8	0	0	2	2	5183	7220	2037
4	4	4	2	4	4	2	0	0	1	2	8283	8956	673
5	1	3	1	1	3	1	0	0	2	2	10016	10668	652
6	8	8	6	8	8	6	0	0	1	1	11733	12420	687
7	8	6	8	8	6	8	0	0	2	1	13483	14755	1272
8	4	2	4	4	2	4	0	0	2	1	15816	16851	1035
9	5	5	7	5	5	7	0	0	1	1	17916	18699	783
10	4	4	6	4	4	6	0	0	1	1	19767	20515	748
11	6	6	8	6	6	8	0	0	1	1	21583	22547	964
12	5	5	3	5	5	3	0	0	1	2	23600	24235	635
13	2	2	4	2	2	4	0	0	1	1	25300	26163	863
14	8	8	6	8	8	6	0	0	1	2	27217	28203	986
15	9	9	7	9	9	7	0	0	1	1	29267	29931	664
16	9	7	9	9	7	9	0	0	2	2	30983	31715	732
17	1	3	1	1	3	1	0	0	2	2	32767	33371	604
18	7	7	9	7	7	9	0	0	1	1	34433	35035	602
19	7	7	5	7	7	5	0	0	1	1	36100	36627	527
20	2	2	4	2	2	4	0	0	1	1	37684	38427	743
21	9	7	9	9	7	9	0	0	2	1	39484	41115	1631
22	3	1	3	3	1	3	0	0	2	1	42167	43267	1100
23	4	4	2	4	4	2	0	0	1	2	44334	45195	861
24	7	5	7	7	5	7	0	0	2	2	46250	46931	681
25	9	9	7	9	9	7	0	0	1	2	47984	49067	1083
26	6	8	6	6	8	6	0	0	2	1	50134	50906	772
27	3	5	3	3	5	3	0	0	2	2	51967	52698	731
28	3	3	5	3	3	5	0	0	1	1	53751	54330	579
29	3	3	1	3	3	1	0	0	1	2	55384	55962	578
30	5	5	7	5	5	7	0	0	1	1	57017	58050	1033
31	1	1	3	1	1	3	0	0	1	1	59117	60002	885
32	2	4	2	2	4	2	0	0	2	2	61067	61738	671
33	3	3	5	3	3	5	0	0	1	1	62801	63410	609
34	7	5	7	7	5	7	0	0	2	2	64467	65098	631
35	4	6	4	4	6	4	0	0	2	2	66151	66786	635
36	3	3	1	3	3	1	0	0	1	1	67851	68810	959
37	6	6	4	6	6	4	0	0	1	2	69868	71050	1182
38	6	6	4	6	6	4	0	0	1	1	72118	72938	820
39	5	7	5	5	7	5	0	0	2	2	74001	74698	697
40	3	1	3	3	1	3	0	0	2	1	75751	76434	683
41	7	9	7	7	9	7	0	0	2	2	77501	78258	757
42	4	6	4	4	6	4	0	0	2	2	79318	80002	684
43	7	7	5	7	7	5	0	0	1	1	81068	81674	606
44	5	5	3	5	5	3	0	0	1	1	82734	83513	779
45	3	5	3	3	5	3	0	0	2	2	84568	85105	537
46	5	7	5	5	7	5	0	0	2	2	86168	86689	521
47	6	8	6	6	8	6	0	0	2	2	87751	89089	1338
48	6	4	6	6	4	6	0	0	2	1	90151	91121	970
49	6	6	8	6	6	8	0	0	1	1	92185	93169	984
50	5	3	5	5	3	5	0	0	2	1	94235	94793	558
51	5	3	5	5	3	5	0	0	2	1	95851	96385	534
52	7	9	7	7	9	7	0	0	2	2	97451	98241	790
53	4	2	4	4	2	4	0	0	2	1	99301	99865	564
54	1	1	3	1	1	3	0	0	1	1	100918	101449	531
55	7	7	9	7	7	9	0	0	1	1	102502	103593	1091
56	6	4	6	6	4	6	0	0	2	1	104652	105209	557
