# Supplementary material for: Modulation of Emotional Category Induced by Temporal Factors in Emotion Recognition
Source: PLoS One. 2015 Jul 31;10(7):e0131636. doi: 10.1371/journal.pone.0131636 (PMC4521787; doi:10.1371/journal.pone.0131636)
Supplement: S1 Dataset — (ZIP) [file pone.0131636.s001.zip › rawData/discrimination/13_blockdis_set50_750_20130109.txt]

Trial	f1	f2	f3	f1v	f2	f3v	code	FLAG	ans	button	event time	button time	RT
1	7	7	5	7	7	5	0	0	1	2	1783	3490	1707
2	6	6	8	6	6	8	0	0	1	1	5233	5794	561
3	4	6	4	4	6	4	0	0	2	2	7533	8042	509
4	2	4	2	2	4	2	0	0	2	2	9783	10378	595
5	7	7	9	7	7	9	0	0	1	1	12116	12689	573
6	9	7	9	9	7	9	0	0	2	1	14433	15401	968
7	7	5	7	7	5	7	0	0	2	2	17150	17937	787
8	6	6	4	6	6	4	0	0	1	1	19683	20601	918
9	8	6	8	8	6	8	0	0	2	1	22350	23465	1115
10	1	3	1	1	3	1	0	0	2	2	25217	26065	848
11	4	6	4	4	6	4	0	0	2	2	27800	28529	729
12	6	6	8	6	6	8	0	0	1	1	30267	30985	718
13	3	5	3	3	5	3	0	0	2	2	32733	33489	756
14	3	3	1	3	3	1	0	0	1	1	35234	36361	1127
15	3	1	3	3	1	3	0	0	2	1	38100	38769	669
16	1	1	3	1	1	3	0	0	1	1	40517	41089	572
17	3	1	3	3	1	3	0	0	2	1	42834	43385	551
18	6	8	6	6	8	6	0	0	2	2	45134	45904	770
19	4	4	6	4	4	6	0	0	1	1	47650	48176	526
20	2	2	4	2	2	4	0	0	1	1	49917	50464	547
21	7	7	9	7	7	9	0	0	1	1	52201	52816	615
22	3	3	1	3	3	1	0	0	1	1	54567	55504	937
23	4	4	6	4	4	6	0	0	1	1	57251	58096	845
24	6	8	6	6	8	6	0	0	2	2	59834	60656	822
25	7	9	7	7	9	7	0	0	2	2	62401	63328	927
26	7	9	7	7	9	7	0	0	2	1	65067	65736	669
27	6	4	6	6	4	6	0	0	2	2	67484	68424	940
28	8	6	8	8	6	8	0	0	2	1	70168	71016	848
29	1	3	1	1	3	1	0	0	2	1	72751	73632	881
30	7	5	7	7	5	7	0	0	2	1	75368	76072	704
31	9	7	9	9	7	9	0	0	2	1	77818	78759	941
32	4	2	4	4	2	4	0	0	2	2	80501	81655	1154
33	4	4	2	4	4	2	0	0	1	1	83401	84647	1246
34	2	2	4	2	2	4	0	0	1	1	86385	87031	646
35	5	7	5	5	7	5	0	0	2	2	88768	89479	711
36	6	6	4	6	6	4	0	0	1	2	91218	91935	717
37	3	5	3	3	5	3	0	0	2	1	93685	94423	738
38	5	5	3	5	5	3	0	0	1	1	96168	97127	959
39	5	5	3	5	5	3	0	0	1	1	98868	99791	923
40	1	1	3	1	1	3	0	0	1	1	101535	102287	752
41	5	5	7	5	5	7	0	0	1	1	104035	104751	716
42	4	4	2	4	4	2	0	0	1	1	106502	107455	953
43	6	4	6	6	4	6	0	0	2	1	109202	110527	1325
44	2	4	2	2	4	2	0	0	2	2	112268	113223	955
45	4	2	4	4	2	4	0	0	2	1	114968	115742	774
46	9	9	7	9	9	7	0	0	1	2	117485	118846	1361
47	9	9	7	9	9	7	0	0	1	2	120585	122622	2037
48	5	3	5	5	3	5	0	0	2	2	124369	125278	909
49	7	7	5	7	7	5	0	0	1	1	127019	128246	1227
50	5	3	5	5	3	5	0	0	2	2	129985	130990	1005
51	5	7	5	5	7	5	0	0	2	2	132735	133758	1023
52	5	5	7	5	5	7	0	0	1	2	135502	136718	1216
53	8	8	6	8	8	6	0	0	1	1	138469	139838	1369
54	8	8	6	8	8	6	0	0	1	1	141586	143230	1644
55	3	3	5	3	3	5	0	0	1	1	144969	145918	949
56	3	3	5	3	3	5	0	0	1	1	147652	148725	1073
