# Supplementary material for: Modulation of Emotional Category Induced by Temporal Factors in Emotion Recognition
Source: PLoS One. 2015 Jul 31;10(7):e0131636. doi: 10.1371/journal.pone.0131636 (PMC4521787; doi:10.1371/journal.pone.0131636)
Supplement: S1 Dataset — (ZIP) [file pone.0131636.s001.zip › rawData/discrimination/13_blockdis_set750_50_20130109.txt]

Trial	f1	f2	f3	f1v	f2	f3v	code	FLAG	ans	button	event time	button time	RT
1	5	3	5	5	3	5	0	0	2	1	1750	3955	2205
2	3	5	3	3	5	3	0	0	2	2	5700	6523	823
3	7	7	5	7	7	5	0	0	1	2	8266	9451	1185
4	2	2	4	2	2	4	0	0	1	1	11200	12091	891
5	7	7	9	7	7	9	0	0	1	1	13833	15467	1634
6	1	3	1	1	3	1	0	0	2	2	17216	18083	867
7	3	3	5	3	3	5	0	0	1	1	19833	20987	1154
8	4	4	6	4	4	6	0	0	1	1	22733	24027	1294
9	4	4	2	4	4	2	0	0	1	2	25767	27379	1612
10	8	6	8	8	6	8	0	0	2	1	29117	30011	894
11	7	5	7	7	5	7	0	0	2	2	31750	33291	1541
12	8	8	6	8	8	6	0	0	1	1	35034	35851	817
13	6	8	6	6	8	6	0	0	2	2	37600	38403	803
14	3	3	1	3	3	1	0	0	1	2	40150	40938	788
15	7	9	7	7	9	7	0	0	2	2	42684	43458	774
16	7	7	9	7	7	9	0	0	1	1	45200	45930	730
17	7	5	7	7	5	7	0	0	2	2	47667	48594	927
18	3	5	3	3	5	3	0	0	2	2	50334	51058	724
19	3	3	1	3	3	1	0	0	1	1	52801	54586	1785
20	5	5	3	5	5	3	0	0	1	2	56334	58650	2316
21	2	2	4	2	2	4	0	0	1	1	60401	61722	1321
22	5	7	5	5	7	5	0	0	2	2	63467	64298	831
23	6	4	6	6	4	6	0	0	2	2	66034	68394	2360
24	4	2	4	4	2	4	0	0	2	2	70134	71314	1180
25	4	4	6	4	4	6	0	0	1	1	73051	74153	1102
26	4	6	4	4	6	4	0	0	2	2	75901	76729	828
27	6	4	6	6	4	6	0	0	2	2	78468	79609	1141
28	5	5	3	5	5	3	0	0	1	1	81351	82817	1466
29	3	1	3	3	1	3	0	0	2	2	84568	85657	1089
30	6	8	6	6	8	6	0	0	2	2	87401	88185	784
31	8	8	6	8	8	6	0	0	1	1	89935	91049	1114
32	4	6	4	4	6	4	0	0	2	2	92785	93633	848
33	5	3	5	5	3	5	0	0	2	2	95368	96801	1433
34	2	4	2	2	4	2	0	0	2	2	98551	99529	978
35	3	1	3	3	1	3	0	0	2	2	101268	102329	1061
36	3	3	5	3	3	5	0	0	1	1	104068	105353	1285
37	1	3	1	1	3	1	0	0	2	2	107102	107920	818
38	4	4	2	4	4	2	0	0	1	1	109668	110952	1284
39	5	7	5	5	7	5	0	0	2	2	112702	113568	866
40	5	5	7	5	5	7	0	0	1	1	115318	117744	2426
41	5	5	7	5	5	7	0	0	1	1	119485	121256	1771
42	7	9	7	7	9	7	0	0	2	2	123002	123848	846
43	4	2	4	4	2	4	0	0	2	1	125585	126696	1111
44	2	4	2	2	4	2	0	0	2	2	128435	129952	1517
45	6	6	4	6	6	4	0	0	1	1	131702	132576	874
46	9	7	9	9	7	9	0	0	2	1	134319	136128	1809
47	9	7	9	9	7	9	0	0	2	2	137869	138752	883
48	8	6	8	8	6	8	0	0	2	1	140502	141687	1185
49	1	1	3	1	1	3	0	0	1	2	143436	144519	1083
50	6	6	8	6	6	8	0	0	1	1	146269	147263	994
51	6	6	8	6	6	8	0	0	1	1	149002	150287	1285
52	6	6	4	6	6	4	0	0	1	1	152036	153359	1323
53	1	1	3	1	1	3	0	0	1	2	155103	156359	1256
54	7	7	5	7	7	5	0	0	1	1	158103	159151	1048
55	9	9	7	9	9	7	0	0	1	2	160903	162015	1112
56	9	9	7	9	9	7	0	0	1	1	163753	165031	1278
