# Supplementary material for: Modulation of Emotional Category Induced by Temporal Factors in Emotion Recognition
Source: PLoS One. 2015 Jul 31;10(7):e0131636. doi: 10.1371/journal.pone.0131636 (PMC4521787; doi:10.1371/journal.pone.0131636)
Supplement: S1 Dataset — (ZIP) [file pone.0131636.s001.zip › rawData/discrimination/13_blockdis_set750_750_20130109.txt]

Trial	f1	f2	f3	f1v	f2	f3v	code	FLAG	ans	button	event time	button time	RT
1	5	5	3	5	5	3	0	0	1	1	2466	3717	1251
2	6	6	4	6	6	4	0	0	1	1	6166	7477	1311
3	9	7	9	9	7	9	0	0	2	2	9916	11077	1161
4	8	8	6	8	8	6	0	0	1	1	13516	14549	1033
5	9	7	9	9	7	9	0	0	2	1	17000	17965	965
6	4	4	6	4	4	6	0	0	1	1	20400	21749	1349
7	1	3	1	1	3	1	0	0	2	2	24200	25461	1261
8	5	7	5	5	7	5	0	0	2	2	27900	29108	1208
9	1	1	3	1	1	3	0	0	1	2	31550	34052	2502
10	5	5	7	5	5	7	0	0	1	1	36500	37628	1128
11	8	6	8	8	6	8	0	0	2	1	40067	40972	905
12	3	1	3	3	1	3	0	0	2	2	43417	44620	1203
13	1	1	3	1	1	3	0	0	1	1	47067	48124	1057
14	4	4	2	4	4	2	0	0	1	1	50567	51780	1213
15	6	6	4	6	6	4	0	0	1	2	54217	55948	1731
16	6	8	6	6	8	6	0	0	2	2	58384	59732	1348
17	9	9	7	9	9	7	0	0	1	2	62167	63627	1460
18	7	7	9	7	7	9	0	0	1	1	66067	67579	1512
19	3	5	3	3	5	3	0	0	2	1	70018	71619	1601
20	7	7	5	7	7	5	0	0	1	1	74068	75899	1831
21	5	3	5	5	3	5	0	0	2	2	78334	79467	1133
22	5	5	3	5	5	3	0	0	1	1	81918	83699	1781
23	7	9	7	7	9	7	0	0	2	1	86135	88491	2356
24	5	7	5	5	7	5	0	0	2	1	90935	92267	1332
25	2	4	2	2	4	2	0	0	2	1	94718	96954	2236
26	5	3	5	5	3	5	0	0	2	2	99401	100514	1113
27	4	4	2	4	4	2	0	0	1	1	102952	104146	1194
28	5	5	7	5	5	7	0	0	1	1	106585	108258	1673
29	7	9	7	7	9	7	0	0	2	2	110702	111778	1076
30	4	2	4	4	2	4	0	0	2	2	114218	115082	864
31	8	6	8	8	6	8	0	0	2	1	117518	119322	1804
32	3	3	1	3	3	1	0	0	1	1	121769	123290	1521
33	3	5	3	3	5	3	0	0	2	2	125735	127138	1403
34	3	1	3	3	1	3	0	0	2	2	129585	130633	1048
35	2	4	2	2	4	2	0	0	2	2	133069	134425	1356
36	3	3	1	3	3	1	0	0	1	1	136869	138329	1460
37	8	8	6	8	8	6	0	0	1	2	140769	142521	1752
38	4	2	4	4	2	4	0	0	2	1	144969	146281	1312
39	3	3	5	3	3	5	0	0	1	1	148719	149801	1082
40	7	7	9	7	7	9	0	0	1	1	152252	153073	821
41	2	2	4	2	2	4	0	0	1	1	155519	156329	810
42	2	2	4	2	2	4	0	0	1	1	158769	160696	1927
43	6	4	6	6	4	6	0	0	2	2	163136	164264	1128
44	4	4	6	4	4	6	0	0	1	2	166703	167728	1025
45	6	6	8	6	6	8	0	0	1	2	170170	171336	1166
46	6	4	6	6	4	6	0	0	2	2	173786	175296	1510
47	7	7	5	7	7	5	0	0	1	1	177736	178576	840
48	3	3	5	3	3	5	0	0	1	1	181020	182424	1404
49	4	6	4	4	6	4	0	0	2	2	184870	186016	1146
50	6	8	6	6	8	6	0	0	2	2	188453	189664	1211
51	4	6	4	4	6	4	0	0	2	2	192103	193032	929
52	7	5	7	7	5	7	0	0	2	1	195470	196631	1161
53	7	5	7	7	5	7	0	0	2	2	199070	200167	1097
54	9	9	7	9	9	7	0	0	1	1	202603	203463	860
55	1	3	1	1	3	1	0	0	2	2	205904	207063	1159
56	6	6	8	6	6	8	0	0	1	1	209504	210839	1335
