# Supplementary material for: Modulation of Emotional Category Induced by Temporal Factors in Emotion Recognition
Source: PLoS One. 2015 Jul 31;10(7):e0131636. doi: 10.1371/journal.pone.0131636 (PMC4521787; doi:10.1371/journal.pone.0131636)
Supplement: S1 Dataset — (ZIP) [file pone.0131636.s001.zip › rawData/discrimination/14_blockdis_set200_50_20130111.txt]

Trial	f1	f2	f3	f1v	f2	f3v	code	FLAG	ans	button	event time	button time	RT
1	5	3	5	5	3	5	0	0	2	2	1200	1995	795
2	3	5	3	3	5	3	0	0	2	2	3183	3851	668
3	7	7	5	7	7	5	0	0	1	1	5050	5563	513
4	2	2	4	2	2	4	0	0	1	1	6750	7275	525
5	7	7	9	7	7	9	0	0	1	1	8466	9043	577
6	1	3	1	1	3	1	0	0	2	2	10233	10723	490
7	3	3	5	3	3	5	0	0	1	1	11916	12355	439
8	4	4	6	4	4	6	0	0	1	1	13550	14011	461
9	4	4	2	4	4	2	0	0	1	1	15200	15899	699
10	8	6	8	8	6	8	0	0	2	2	17100	17803	703
11	7	5	7	7	5	7	0	0	2	2	19000	19699	699
12	8	8	6	8	8	6	0	0	1	1	20900	21467	567
13	6	8	6	6	8	6	0	0	2	1	22667	23387	720
14	3	3	1	3	3	1	0	0	1	2	24584	25219	635
15	7	9	7	7	9	7	0	0	2	2	26417	26947	530
16	7	7	9	7	7	9	0	0	1	1	28134	28627	493
17	7	5	7	7	5	7	0	0	2	2	29817	30619	802
18	3	5	3	3	5	3	0	0	2	2	31817	32323	506
19	3	3	1	3	3	1	0	0	1	1	33517	34211	694
20	5	5	3	5	5	3	0	0	1	2	35400	35858	458
21	2	2	4	2	2	4	0	0	1	1	37051	37698	647
22	5	7	5	5	7	5	0	0	2	2	38884	39330	446
23	6	4	6	6	4	6	0	0	2	1	40517	41138	621
24	4	2	4	4	2	4	0	0	2	1	42334	42970	636
25	4	4	6	4	4	6	0	0	1	1	44167	44650	483
26	4	6	4	4	6	4	0	0	2	2	45851	46442	591
27	6	4	6	6	4	6	0	0	2	2	47634	48162	528
28	5	5	3	5	5	3	0	0	1	1	49351	49826	475
29	3	1	3	3	1	3	0	0	2	2	51018	51482	464
30	6	8	6	6	8	6	0	0	2	2	52684	53378	694
31	8	8	6	8	8	6	0	0	1	2	54568	55370	802
32	4	6	4	4	6	4	0	0	2	2	56568	57026	458
33	5	3	5	5	3	5	0	0	2	2	58218	58802	584
34	2	4	2	2	4	2	0	0	2	2	60001	60506	505
35	3	1	3	3	1	3	0	0	2	2	61701	62234	533
36	3	3	5	3	3	5	0	0	1	2	63435	63906	471
37	1	3	1	1	3	1	0	0	2	2	65101	65914	813
38	4	4	2	4	4	2	0	0	1	1	67101	67666	565
39	5	7	5	5	7	5	0	0	2	2	68851	69410	559
40	5	5	7	5	5	7	0	0	1	1	70601	71218	617
41	5	5	7	5	5	7	0	0	1	1	72418	72938	520
42	7	9	7	7	9	7	0	0	2	2	74135	74578	443
43	4	2	4	4	2	4	0	0	2	2	75768	76226	458
44	2	4	2	2	4	2	0	0	2	2	77418	77866	448
45	6	6	4	6	6	4	0	0	1	1	79052	80202	1150
46	9	7	9	9	7	9	0	0	2	1	81402	81906	504
47	9	7	9	9	7	9	0	0	2	2	83102	83505	403
48	8	6	8	8	6	8	0	0	2	2	84702	85105	403
49	1	1	3	1	1	3	0	0	1	2	86302	86761	459
50	6	6	8	6	6	8	0	0	1	1	87952	88665	713
51	6	6	8	6	6	8	0	0	1	1	89852	90369	517
52	6	6	4	6	6	4	0	0	1	1	91569	92025	456
53	1	1	3	1	1	3	0	0	1	2	93219	93633	414
54	7	7	5	7	7	5	0	0	1	1	94819	95241	422
55	9	9	7	9	9	7	0	0	1	1	96436	96849	413
56	9	9	7	9	9	7	0	0	1	1	98036	98465	429
