# Supplementary material for: Modulation of Emotional Category Induced by Temporal Factors in Emotion Recognition
Source: PLoS One. 2015 Jul 31;10(7):e0131636. doi: 10.1371/journal.pone.0131636 (PMC4521787; doi:10.1371/journal.pone.0131636)
Supplement: S1 Dataset — (ZIP) [file pone.0131636.s001.zip › rawData/discrimination/14_blockdis_set200_750_20130111.txt]

Trial	f1	f2	f3	f1v	f2	f3v	code	FLAG	ans	button	event time	button time	RT
1	5	5	3	5	5	3	0	0	1	1	1900	2530	630
2	6	6	4	6	6	4	0	0	1	1	4416	4994	578
3	9	7	9	9	7	9	0	0	2	2	6883	7474	591
4	8	8	6	8	8	6	0	0	1	1	9366	9858	492
5	9	7	9	9	7	9	0	0	2	1	11750	12186	436
6	4	4	6	4	4	6	0	0	1	1	14083	14730	647
7	1	3	1	1	3	1	0	0	2	2	16617	17202	585
8	5	7	5	5	7	5	0	0	2	2	19100	19762	662
9	1	1	3	1	1	3	0	0	1	1	21650	22426	776
10	5	5	7	5	5	7	0	0	1	1	24317	24898	581
11	8	6	8	8	6	8	0	0	2	1	26784	27346	562
12	3	1	3	3	1	3	0	0	2	2	29234	29722	488
13	1	1	3	1	1	3	0	0	1	1	31617	32122	505
14	4	4	2	4	4	2	0	0	1	2	34017	34546	529
15	6	6	4	6	6	4	0	0	1	2	36434	37074	640
16	6	8	6	6	8	6	0	0	2	2	38967	39562	595
17	9	9	7	9	9	7	0	0	1	1	41451	42194	743
18	7	7	9	7	7	9	0	0	1	1	44084	44665	581
19	3	5	3	3	5	3	0	0	2	2	46533	47305	772
20	7	7	5	7	7	5	0	0	1	2	49201	49905	704
21	5	3	5	5	3	5	0	0	2	2	51801	52393	592
22	5	5	3	5	5	3	0	0	1	1	54284	54945	661
23	7	9	7	7	9	7	0	0	2	2	56834	57257	423
24	5	7	5	5	7	5	0	0	2	2	59151	59737	586
25	2	4	2	2	4	2	0	0	2	1	61635	62401	766
26	5	3	5	5	3	5	0	0	2	2	64301	64833	532
27	4	4	2	4	4	2	0	0	1	1	66735	67545	810
28	5	5	7	5	5	7	0	0	1	2	69435	69825	390
29	7	9	7	7	9	7	0	0	2	2	71718	72289	571
30	4	2	4	4	2	4	0	0	2	2	74185	74705	520
31	8	6	8	8	6	8	0	0	2	2	76602	77057	455
32	3	3	1	3	3	1	0	0	1	1	78952	79537	585
33	3	5	3	3	5	3	0	0	2	2	81435	82153	718
34	3	1	3	3	1	3	0	0	2	2	84052	84633	581
35	2	4	2	2	4	2	0	0	2	1	86519	87345	826
36	3	3	1	3	3	1	0	0	1	2	89235	89681	446
37	8	8	6	8	8	6	0	0	1	2	91569	92048	479
38	4	2	4	4	2	4	0	0	2	2	93935	94648	713
39	3	3	5	3	3	5	0	0	1	1	96536	97312	776
40	7	7	9	7	7	9	0	0	1	2	99202	99656	454
41	2	2	4	2	2	4	0	0	1	2	101552	102032	480
42	2	2	4	2	2	4	0	0	1	1	103919	104352	433
43	6	4	6	6	4	6	0	0	2	2	106252	106624	372
44	4	4	6	4	4	6	0	0	1	1	108519	109096	577
45	6	6	8	6	6	8	0	0	1	2	110986	111504	518
46	6	4	6	6	4	6	0	0	2	2	113403	113832	429
47	7	7	5	7	7	5	0	0	1	2	115719	116168	449
48	3	3	5	3	3	5	0	0	1	1	118070	118664	594
49	4	6	4	4	6	4	0	0	2	2	120553	121064	511
50	6	8	6	6	8	6	0	0	2	1	122953	123472	519
51	4	6	4	4	6	4	0	0	2	2	125370	126008	638
52	7	5	7	7	5	7	0	0	2	2	127903	128416	513
53	7	5	7	7	5	7	0	0	2	2	130303	130840	537
54	9	9	7	9	9	7	0	0	1	1	132737	133160	423
55	1	3	1	1	3	1	0	0	2	2	135053	135520	467
56	6	6	8	6	6	8	0	0	1	1	137420	138176	756
