# Supplementary material for: Modulation of Emotional Category Induced by Temporal Factors in Emotion Recognition
Source: PLoS One. 2015 Jul 31;10(7):e0131636. doi: 10.1371/journal.pone.0131636 (PMC4521787; doi:10.1371/journal.pone.0131636)
Supplement: S1 Dataset — (ZIP) [file pone.0131636.s001.zip › rawData/discrimination/14_blockdis_set50_50_20130111.txt]

Trial	f1	f2	f3	f1v	f2	f3v	code	FLAG	ans	button	event time	button time	RT
1	2	4	2	2	4	2	0	0	2	1	1066	1675	609
2	4	4	6	4	4	6	0	0	1	1	2733	3243	510
3	8	6	8	8	6	8	0	0	2	2	4300	4771	471
4	4	4	2	4	4	2	0	0	1	1	5833	6467	634
5	1	3	1	1	3	1	0	0	2	1	7533	8595	1062
6	8	8	6	8	8	6	0	0	1	1	9650	10195	545
7	8	6	8	8	6	8	0	0	2	2	11250	11947	697
8	4	2	4	4	2	4	0	0	2	2	13000	13643	643
9	5	5	7	5	5	7	0	0	1	1	14700	15267	567
10	4	4	6	4	4	6	0	0	1	1	16333	17275	942
11	6	6	8	6	6	8	0	0	1	1	18333	18939	606
12	5	5	3	5	5	3	0	0	1	1	20000	20491	491
13	2	2	4	2	2	4	0	0	1	1	21550	22107	557
14	8	8	6	8	8	6	0	0	1	1	23167	23635	468
15	9	9	7	9	9	7	0	0	1	1	24700	25162	462
16	9	7	9	9	7	9	0	0	2	2	26217	26706	489
17	1	3	1	1	3	1	0	0	2	1	27767	28394	627
18	7	7	9	7	7	9	0	0	1	1	29450	30442	992
19	7	7	5	7	7	5	0	0	1	1	31500	31994	494
20	2	2	4	2	2	4	0	0	1	1	33050	33578	528
21	9	7	9	9	7	9	0	0	2	1	34634	35106	472
22	3	1	3	3	1	3	0	0	2	1	36167	36914	747
23	4	4	2	4	4	2	0	0	1	1	37967	38466	499
24	7	5	7	7	5	7	0	0	2	1	39534	40090	556
25	9	9	7	9	9	7	0	0	1	1	41151	41634	483
26	6	8	6	6	8	6	0	0	2	1	42701	43114	413
27	3	5	3	3	5	3	0	0	2	2	44167	44674	507
28	3	3	5	3	3	5	0	0	1	1	45734	46218	484
29	3	3	1	3	3	1	0	0	1	1	47284	47682	398
30	5	5	7	5	5	7	0	0	1	1	48734	49514	780
31	1	1	3	1	1	3	0	0	1	1	50568	51026	458
32	2	4	2	2	4	2	0	0	2	2	52084	52770	686
33	3	3	5	3	3	5	0	0	1	1	53834	54282	448
34	7	5	7	7	5	7	0	0	2	2	55334	55770	436
35	4	6	4	4	6	4	0	0	2	2	56834	57482	648
36	3	3	1	3	3	1	0	0	1	1	58534	59026	492
37	6	6	4	6	6	4	0	0	1	1	60085	60690	605
38	6	6	4	6	6	4	0	0	1	1	61751	62218	467
39	5	7	5	5	7	5	0	0	2	1	63285	63754	469
40	3	1	3	3	1	3	0	0	2	2	64818	65506	688
41	7	9	7	7	9	7	0	0	2	1	66568	67026	458
42	4	6	4	4	6	4	0	0	2	1	68085	69130	1045
43	7	7	5	7	7	5	0	0	1	1	70185	70666	481
44	5	5	3	5	5	3	0	0	1	1	71718	72234	516
45	3	5	3	3	5	3	0	0	2	2	73302	74017	715
46	5	7	5	5	7	5	0	0	2	2	75085	75641	556
47	6	8	6	6	8	6	0	0	2	2	76702	77249	547
48	6	4	6	6	4	6	0	0	2	2	78302	78905	603
49	6	6	8	6	6	8	0	0	1	2	79968	80433	465
50	5	3	5	5	3	5	0	0	2	2	81502	82009	507
51	5	3	5	5	3	5	0	0	2	2	83068	83585	517
52	7	9	7	7	9	7	0	0	2	1	84652	85265	613
53	4	2	4	4	2	4	0	0	2	2	86319	86905	586
54	1	1	3	1	1	3	0	0	1	1	87969	88529	560
55	7	7	9	7	7	9	0	0	1	1	89585	90241	656
56	6	4	6	6	4	6	0	0	2	2	91302	91953	651
