# Supplementary material for: Modulation of Emotional Category Induced by Temporal Factors in Emotion Recognition
Source: PLoS One. 2015 Jul 31;10(7):e0131636. doi: 10.1371/journal.pone.0131636 (PMC4521787; doi:10.1371/journal.pone.0131636)
Supplement: S1 Dataset — (ZIP) [file pone.0131636.s001.zip › rawData/discrimination/14_blockdis_set50_750_20130111.txt]

Trial	f1	f2	f3	f1v	f2	f3v	code	FLAG	ans	button	event time	button time	RT
1	7	7	5	7	7	5	0	0	1	1	1750	2940	1190
2	6	6	8	6	6	8	0	0	1	2	4683	5380	697
3	4	6	4	4	6	4	0	0	2	2	7116	7644	528
4	2	4	2	2	4	2	0	0	2	2	9383	9900	517
5	7	7	9	7	7	9	0	0	1	2	11650	12316	666
6	9	7	9	9	7	9	0	0	2	2	14067	14596	529
7	7	5	7	7	5	7	0	0	2	2	16333	16916	583
8	6	6	4	6	6	4	0	0	1	1	18667	19364	697
9	8	6	8	8	6	8	0	0	2	2	21117	21804	687
10	1	3	1	1	3	1	0	0	2	2	23550	24116	566
11	4	6	4	4	6	4	0	0	2	2	25867	26484	617
12	6	6	8	6	6	8	0	0	1	2	28234	28748	514
13	3	5	3	3	5	3	0	0	2	2	30484	31052	568
14	3	3	1	3	3	1	0	0	1	2	32800	33308	508
15	3	1	3	3	1	3	0	0	2	2	35050	35548	498
16	1	1	3	1	1	3	0	0	1	1	37284	37876	592
17	3	1	3	3	1	3	0	0	2	2	39617	40195	578
18	6	8	6	6	8	6	0	0	2	2	41934	42403	469
19	4	4	6	4	4	6	0	0	1	1	44151	44683	532
20	2	2	4	2	2	4	0	0	1	2	46434	46907	473
21	7	7	9	7	7	9	0	0	1	1	48651	49235	584
22	3	3	1	3	3	1	0	0	1	2	50984	51475	491
23	4	4	6	4	4	6	0	0	1	1	53218	53731	513
24	6	8	6	6	8	6	0	0	2	2	55468	55915	447
25	7	9	7	7	9	7	0	0	2	2	57651	58083	432
26	7	9	7	7	9	7	0	0	2	2	59834	60315	481
27	6	4	6	6	4	6	0	0	2	2	62051	62539	488
28	8	6	8	8	6	8	0	0	2	2	64285	64651	366
29	1	3	1	1	3	1	0	0	2	2	66401	66891	490
30	7	5	7	7	5	7	0	0	2	1	68635	69203	568
31	9	7	9	9	7	9	0	0	2	2	70951	71339	388
32	4	2	4	4	2	4	0	0	2	2	73085	73787	702
33	4	4	2	4	4	2	0	0	1	2	75535	76067	532
34	2	2	4	2	2	4	0	0	1	1	77818	78555	737
35	5	7	5	5	7	5	0	0	2	2	80302	80907	605
36	6	6	4	6	6	4	0	0	1	2	82652	83107	455
37	3	5	3	3	5	3	0	0	2	2	84852	85451	599
38	5	5	3	5	5	3	0	0	1	2	87202	87754	552
39	5	5	3	5	5	3	0	0	1	2	89502	90042	540
40	1	1	3	1	1	3	0	0	1	2	91785	92354	569
41	5	5	7	5	5	7	0	0	1	1	94102	94730	628
42	4	4	2	4	4	2	0	0	1	1	96469	97170	701
43	6	4	6	6	4	6	0	0	2	1	98919	99514	595
44	2	4	2	2	4	2	0	0	2	2	101252	101866	614
45	4	2	4	4	2	4	0	0	2	1	103602	104298	696
46	9	9	7	9	9	7	0	0	1	1	106036	106674	638
47	9	9	7	9	9	7	0	0	1	1	108419	108882	463
48	5	3	5	5	3	5	0	0	2	1	110619	111394	775
49	7	7	5	7	7	5	0	0	1	1	113136	113714	578
50	5	3	5	5	3	5	0	0	2	1	115453	115946	493
51	5	7	5	5	7	5	0	0	2	1	117686	118250	564
52	5	5	7	5	5	7	0	0	1	1	119986	120474	488
53	8	8	6	8	8	6	0	0	1	2	122220	123098	878
54	8	8	6	8	8	6	0	0	1	1	124836	125290	454
55	3	3	5	3	3	5	0	0	1	2	127036	128010	974
56	3	3	5	3	3	5	0	0	1	1	129753	130418	665
