# Supplementary material for: Modulation of Emotional Category Induced by Temporal Factors in Emotion Recognition
Source: PLoS One. 2015 Jul 31;10(7):e0131636. doi: 10.1371/journal.pone.0131636 (PMC4521787; doi:10.1371/journal.pone.0131636)
Supplement: S1 Dataset — (ZIP) [file pone.0131636.s001.zip › rawData/discrimination/14_blockdis_set750_50_20130111.txt]

Trial	f1	f2	f3	f1v	f2	f3v	code	FLAG	ans	button	event time	button time	RT
1	8	8	6	8	8	6	0	0	1	1	1750	2332	582
2	3	3	5	3	3	5	0	0	1	1	4083	4788	705
3	3	3	5	3	3	5	0	0	1	1	6533	7044	511
4	4	2	4	4	2	4	0	0	2	2	8783	9604	821
5	3	3	1	3	3	1	0	0	1	1	11350	11876	526
6	2	2	4	2	2	4	0	0	1	2	13617	14292	675
7	1	3	1	1	3	1	0	0	2	1	16033	16884	851
8	1	1	3	1	1	3	0	0	1	2	18633	19324	691
9	5	7	5	5	7	5	0	0	2	1	21067	21980	913
10	5	3	5	5	3	5	0	0	2	2	23717	24444	727
11	7	7	5	7	7	5	0	0	1	1	26184	26796	612
12	5	3	5	5	3	5	0	0	2	2	28534	29196	662
13	3	5	3	3	5	3	0	0	2	1	30934	31636	702
14	6	6	8	6	6	8	0	0	1	2	33384	33980	596
15	5	5	3	5	5	3	0	0	1	1	35717	36268	551
16	6	4	6	6	4	6	0	0	2	2	38017	38628	611
17	2	2	4	2	2	4	0	0	1	1	40367	40899	532
18	6	4	6	6	4	6	0	0	2	2	42651	43267	616
19	9	9	7	9	9	7	0	0	1	1	45017	45459	442
20	3	3	1	3	3	1	0	0	1	1	47201	47947	746
21	8	8	6	8	8	6	0	0	1	1	49684	50235	551
22	5	5	7	5	5	7	0	0	1	1	51984	52643	659
23	4	6	4	4	6	4	0	0	2	1	54384	55155	771
24	6	6	4	6	6	4	0	0	1	1	56901	57923	1022
25	2	4	2	2	4	2	0	0	2	2	59668	60547	879
26	5	5	7	5	5	7	0	0	1	1	62285	62987	702
27	7	7	9	7	7	9	0	0	1	1	64735	65323	588
28	5	5	3	5	5	3	0	0	1	1	67068	68115	1047
29	6	8	6	6	8	6	0	0	2	2	69851	70507	656
30	4	2	4	4	2	4	0	0	2	2	72252	72859	607
31	2	4	2	2	4	2	0	0	2	1	74602	75259	657
32	4	4	2	4	4	2	0	0	1	1	77002	77699	697
33	4	6	4	4	6	4	0	0	2	2	79435	80011	576
34	7	5	7	7	5	7	0	0	2	2	81752	82595	843
35	6	6	8	6	6	8	0	0	1	1	84335	85203	868
36	9	9	7	9	9	7	0	0	1	1	86952	87530	578
37	6	8	6	6	8	6	0	0	2	2	89269	89802	533
38	1	3	1	1	3	1	0	0	2	1	91552	92194	642
39	7	7	5	7	7	5	0	0	1	2	93935	94610	675
40	1	1	3	1	1	3	0	0	1	1	96352	97250	898
41	6	6	4	6	6	4	0	0	1	1	98986	99834	848
42	8	6	8	8	6	8	0	0	2	2	101586	102058	472
43	8	6	8	8	6	8	0	0	2	2	103802	104466	664
44	4	4	2	4	4	2	0	0	1	1	106202	106810	608
45	7	7	9	7	7	9	0	0	1	1	108553	109178	625
46	3	1	3	3	1	3	0	0	2	2	110919	111818	899
47	7	9	7	7	9	7	0	0	2	2	113569	114218	649
48	5	7	5	5	7	5	0	0	2	2	115969	116994	1025
49	7	9	7	7	9	7	0	0	2	1	118736	119370	634
50	3	1	3	3	1	3	0	0	2	2	121120	121682	562
51	3	5	3	3	5	3	0	0	2	2	123420	124226	806
52	4	4	6	4	4	6	0	0	1	1	125970	126634	664
53	9	7	9	9	7	9	0	0	2	2	128370	128946	576
54	4	4	6	4	4	6	0	0	1	1	130687	131474	787
55	7	5	7	7	5	7	0	0	2	1	133220	134250	1030
56	9	7	9	9	7	9	0	0	2	2	135987	136473	486
