# Supplementary material for: Modulation of Emotional Category Induced by Temporal Factors in Emotion Recognition
Source: PLoS One. 2015 Jul 31;10(7):e0131636. doi: 10.1371/journal.pone.0131636 (PMC4521787; doi:10.1371/journal.pone.0131636)
Supplement: S1 Dataset — (ZIP) [file pone.0131636.s001.zip › rawData/discrimination/14_blockdis_set750_750_20130111.txt]

Trial	f1	f2	f3	f1v	f2	f3v	code	FLAG	ans	button	event time	button time	RT
1	8	8	6	8	8	6	0	0	1	1	2448	3031	583
2	6	4	6	6	4	6	0	0	2	2	5483	6039	556
3	5	7	5	5	7	5	0	0	2	2	8483	9103	620
4	6	4	6	6	4	6	0	0	2	2	11550	12159	609
5	1	3	1	1	3	1	0	0	2	2	14600	15215	615
6	2	2	4	2	2	4	0	0	1	1	17667	18487	820
7	2	4	2	2	4	2	0	0	2	2	20933	21527	594
8	9	9	7	9	9	7	0	0	1	1	23967	24503	536
9	6	8	6	6	8	6	0	0	2	2	26950	27551	601
10	8	8	6	8	8	6	0	0	1	1	30000	30919	919
11	3	5	3	3	5	3	0	0	2	2	33367	33975	608
12	4	6	4	4	6	4	0	0	2	2	36417	37023	606
13	3	3	5	3	3	5	0	0	1	2	39467	40063	596
14	5	3	5	5	3	5	0	0	2	2	42501	43094	593
15	3	5	3	3	5	3	0	0	2	2	45534	46206	672
16	5	5	3	5	5	3	0	0	1	1	48651	49454	803
17	5	5	3	5	5	3	0	0	1	1	51901	52454	553
18	2	4	2	2	4	2	0	0	2	2	54901	55398	497
19	3	1	3	3	1	3	0	0	2	2	57834	58526	692
20	3	3	1	3	3	1	0	0	1	1	60968	61710	742
21	8	6	8	8	6	8	0	0	2	2	64151	64726	575
22	1	1	3	1	1	3	0	0	1	2	67168	67782	614
23	4	4	2	4	4	2	0	0	1	1	70218	70854	636
24	1	1	3	1	1	3	0	0	1	1	73302	73966	664
25	7	7	9	7	7	9	0	0	1	1	76402	77150	748
26	9	7	9	9	7	9	0	0	2	1	79585	80382	797
27	4	4	2	4	4	2	0	0	1	2	82818	83654	836
28	9	9	7	9	9	7	0	0	1	1	86102	86782	680
29	8	6	8	8	6	8	0	0	2	2	89219	89942	723
30	5	3	5	5	3	5	0	0	2	2	92385	93045	660
31	7	9	7	7	9	7	0	0	2	2	95486	96125	639
32	6	8	6	6	8	6	0	0	2	2	98569	99125	556
33	7	7	5	7	7	5	0	0	1	2	101569	102389	820
34	5	7	5	5	7	5	0	0	2	2	104836	105469	633
35	5	5	7	5	5	7	0	0	1	2	107919	108365	446
36	9	7	9	9	7	9	0	0	2	2	110803	111589	786
37	6	6	4	6	6	4	0	0	1	1	114036	114869	833
38	4	4	6	4	4	6	0	0	1	1	117319	118021	702
39	4	2	4	4	2	4	0	0	2	2	120470	121077	607
40	4	6	4	4	6	4	0	0	2	2	123520	124133	613
41	4	2	4	4	2	4	0	0	2	2	126570	127173	603
42	4	4	6	4	4	6	0	0	1	1	129620	130205	585
43	1	3	1	1	3	1	0	0	2	2	132653	133237	584
44	7	5	7	7	5	7	0	0	2	2	135687	136189	502
45	7	5	7	7	5	7	0	0	2	2	138637	139245	608
46	3	3	5	3	3	5	0	0	1	1	141687	142708	1021
47	7	9	7	7	9	7	0	0	2	2	145154	145628	474
48	7	7	5	7	7	5	0	0	1	2	148070	148564	494
49	7	7	9	7	7	9	0	0	1	1	151004	151628	624
50	6	6	8	6	6	8	0	0	1	1	154070	154812	742
51	5	5	7	5	5	7	0	0	1	1	157254	158028	774
52	3	3	1	3	3	1	0	0	1	1	160471	161068	597
53	2	2	4	2	2	4	0	0	1	1	163504	164252	748
54	6	6	4	6	6	4	0	0	1	1	166688	167564	876
55	3	1	3	3	1	3	0	0	2	1	170004	170564	560
56	6	6	8	6	6	8	0	0	1	1	173004	173604	600
