# Supplementary material for: Modulation of Emotional Category Induced by Temporal Factors in Emotion Recognition
Source: PLoS One. 2015 Jul 31;10(7):e0131636. doi: 10.1371/journal.pone.0131636 (PMC4521787; doi:10.1371/journal.pone.0131636)
Supplement: S1 Dataset — (ZIP) [file pone.0131636.s001.zip › rawData/discrimination/15_blockdis_set200_50_20130118.txt]

Trial	f1	f2	f3	f1v	f2	f3v	code	FLAG	ans	button	event time	button time	RT
1	5	3	5	5	3	5	0	0	2	1	1200	1874	674
2	3	5	3	3	5	3	0	0	2	2	3066	4841	1775
3	7	7	5	7	7	5	0	0	1	1	6033	7625	1592
4	2	2	4	2	2	4	0	0	1	1	8816	10337	1521
5	7	7	9	7	7	9	0	0	1	1	11533	13601	2068
6	1	3	1	1	3	1	0	0	2	2	14800	16785	1985
7	3	3	5	3	3	5	0	0	1	1	17983	19177	1194
8	4	4	6	4	4	6	0	0	1	1	20367	20937	570
9	4	4	2	4	4	2	0	0	1	2	22133	24369	2236
10	8	6	8	8	6	8	0	0	2	1	25567	28657	3090
11	7	5	7	7	5	7	0	0	2	1	29850	30921	1071
12	8	8	6	8	8	6	0	0	1	1	32117	33385	1268
13	6	8	6	6	8	6	0	0	2	1	34584	35585	1001
14	3	3	1	3	3	1	0	0	1	1	36784	37921	1137
15	7	9	7	7	9	7	0	0	2	1	39117	42977	3860
16	7	7	9	7	7	9	0	0	1	1	44167	47593	3426
17	7	5	7	7	5	7	0	0	2	1	48784	49665	881
18	3	5	3	3	5	3	0	0	2	2	50851	53169	2318
19	3	3	1	3	3	1	0	0	1	2	54368	55208	840
20	5	5	3	5	5	3	0	0	1	2	56401	57336	935
21	2	2	4	2	2	4	0	0	1	1	58534	60904	2370
22	5	7	5	5	7	5	0	0	2	2	62101	62952	851
23	6	4	6	6	4	6	0	0	2	2	64151	66120	1969
24	4	2	4	4	2	4	0	0	2	1	67318	68176	858
25	4	4	6	4	4	6	0	0	1	1	69368	70104	736
26	4	6	4	4	6	4	0	0	2	1	71301	71992	691
27	6	4	6	6	4	6	0	0	2	2	73185	74216	1031
28	5	5	3	5	5	3	0	0	1	2	75402	76352	950
29	3	1	3	3	1	3	0	0	2	1	77552	81984	4432
30	6	8	6	6	8	6	0	0	2	2	83185	83912	727
31	8	8	6	8	8	6	0	0	1	1	85102	88128	3026
32	4	6	4	4	6	4	0	0	2	2	89319	90920	1601
33	5	3	5	5	3	5	0	0	2	2	92119	92992	873
34	2	4	2	2	4	2	0	0	2	2	94185	95552	1367
35	3	1	3	3	1	3	0	0	2	1	96752	98064	1312
36	3	3	5	3	3	5	0	0	1	1	99252	100703	1451
37	1	3	1	1	3	1	0	0	2	2	101902	102632	730
38	4	4	2	4	4	2	0	0	1	2	103819	108375	4556
39	5	7	5	5	7	5	0	0	2	2	109569	111855	2286
40	5	5	7	5	5	7	0	0	1	2	113053	113927	874
41	5	5	7	5	5	7	0	0	1	2	115119	115703	584
42	7	9	7	7	9	7	0	0	2	2	116903	117791	888
43	4	2	4	4	2	4	0	0	2	1	118986	119743	757
44	2	4	2	2	4	2	0	0	2	2	120936	122447	1511
45	6	6	4	6	6	4	0	0	1	1	123636	126271	2635
46	9	7	9	9	7	9	0	0	2	2	127470	128335	865
47	9	7	9	9	7	9	0	0	2	2	129536	130615	1079
48	8	6	8	8	6	8	0	0	2	1	131803	133847	2044
49	1	1	3	1	1	3	0	0	1	1	135037	137343	2306
50	6	6	8	6	6	8	0	0	1	1	138537	140647	2110
51	6	6	8	6	6	8	0	0	1	1	141837	143623	1786
52	6	6	4	6	6	4	0	0	1	1	144820	148895	4075
53	1	1	3	1	1	3	0	0	1	1	150087	150774	687
54	7	7	5	7	7	5	0	0	1	1	151970	153750	1780
55	9	9	7	9	9	7	0	0	1	1	154937	155814	877
56	9	9	7	9	9	7	0	0	1	1	157004	157894	890
