# Supplementary material for: Modulation of Emotional Category Induced by Temporal Factors in Emotion Recognition
Source: PLoS One. 2015 Jul 31;10(7):e0131636. doi: 10.1371/journal.pone.0131636 (PMC4521787; doi:10.1371/journal.pone.0131636)
Supplement: S1 Dataset — (ZIP) [file pone.0131636.s001.zip › rawData/discrimination/15_blockdis_set200_750_20130118.txt]

Trial	f1	f2	f3	f1v	f2	f3v	code	FLAG	ans	button	event time	button time	RT
1	7	7	5	7	7	5	0	0	1	1	1878	6159	4281
2	6	6	8	6	6	8	0	0	1	2	8050	10263	2213
3	4	6	4	4	6	4	0	0	2	1	12150	14535	2385
4	2	4	2	2	4	2	0	0	2	2	16433	17855	1422
5	7	7	9	7	7	9	0	0	1	2	19750	22039	2289
6	9	7	9	9	7	9	0	0	2	2	23933	29943	6010
7	7	5	7	7	5	7	0	0	2	2	31834	33703	1869
8	6	6	4	6	6	4	0	0	1	1	35600	36607	1007
9	8	6	8	8	6	8	0	0	2	1	38501	41662	3161
10	1	3	1	1	3	1	0	0	2	1	43551	45430	1879
11	4	6	4	4	6	4	0	0	2	2	47317	49510	2193
12	6	6	8	6	6	8	0	0	1	1	51401	54102	2701
13	3	5	3	3	5	3	0	0	2	2	56001	57614	1613
14	3	3	1	3	3	1	0	0	1	1	59501	61390	1889
15	3	1	3	3	1	3	0	0	2	2	63285	66142	2857
16	1	1	3	1	1	3	0	0	1	1	68035	70942	2907
17	3	1	3	3	1	3	0	0	2	1	72835	75798	2963
18	6	8	6	6	8	6	0	0	2	2	77685	78870	1185
19	4	4	6	4	4	6	0	0	1	1	80768	84326	3558
20	2	2	4	2	2	4	0	0	1	1	86219	87597	1378
21	7	7	9	7	7	9	0	0	1	1	89485	93037	3552
22	3	3	1	3	3	1	0	0	1	1	94935	100341	5406
23	4	4	6	4	4	6	0	0	1	1	102236	103261	1025
24	6	8	6	6	8	6	0	0	2	2	105152	106653	1501
25	7	9	7	7	9	7	0	0	2	2	108552	110053	1501
26	7	9	7	7	9	7	0	0	2	2	111953	112813	860
27	6	4	6	6	4	6	0	0	2	2	114703	115781	1078
28	8	6	8	8	6	8	0	0	2	2	117669	119965	2296
29	1	3	1	1	3	1	0	0	2	1	121853	126317	4464
30	7	5	7	7	5	7	0	0	2	2	128203	129773	1570
31	9	7	9	9	7	9	0	0	2	1	131670	133509	1839
32	4	2	4	4	2	4	0	0	2	2	135403	136540	1137
33	4	4	2	4	4	2	0	0	1	1	138437	143500	5063
34	2	2	4	2	2	4	0	0	1	1	145387	146468	1081
35	5	7	5	5	7	5	0	0	2	2	148370	150116	1746
36	6	6	4	6	6	4	0	0	1	2	152004	152908	904
37	3	5	3	3	5	3	0	0	2	2	154804	156004	1200
38	5	5	3	5	5	3	0	0	1	2	157904	158948	1044
39	5	5	3	5	5	3	0	0	1	2	160837	162276	1439
40	1	1	3	1	1	3	0	0	1	1	164171	169388	5217
41	5	5	7	5	5	7	0	0	1	1	171288	174740	3452
42	4	4	2	4	4	2	0	0	1	2	176638	177780	1142
43	6	4	6	6	4	6	0	0	2	2	179671	180492	821
44	2	4	2	2	4	2	0	0	2	1	182388	184444	2056
45	4	2	4	4	2	4	0	0	2	2	186338	187619	1281
46	9	9	7	9	9	7	0	0	1	2	189521	195923	6402
47	9	9	7	9	9	7	0	0	1	2	197822	200315	2493
48	5	3	5	5	3	5	0	0	2	1	202205	203147	942
49	7	7	5	7	7	5	0	0	1	1	205039	206363	1324
50	5	3	5	5	3	5	0	0	2	2	208255	211899	3644
51	5	7	5	5	7	5	0	0	2	1	213789	218627	4838
52	5	5	7	5	5	7	0	0	1	1	220522	224811	4289
53	8	8	6	8	8	6	0	0	1	2	226706	228243	1537
54	8	8	6	8	8	6	0	0	1	1	230139	231139	1000
55	3	3	5	3	3	5	0	0	1	1	233039	234066	1027
56	3	3	5	3	3	5	0	0	1	1	235956	237042	1086
