# Supplementary material for: Modulation of Emotional Category Induced by Temporal Factors in Emotion Recognition
Source: PLoS One. 2015 Jul 31;10(7):e0131636. doi: 10.1371/journal.pone.0131636 (PMC4521787; doi:10.1371/journal.pone.0131636)
Supplement: S1 Dataset — (ZIP) [file pone.0131636.s001.zip › rawData/discrimination/15_blockdis_set50_50_20130118.txt]

Trial	f1	f2	f3	f1v	f2	f3v	code	FLAG	ans	button	event time	button time	RT
1	5	5	3	5	5	3	0	0	1	1	1066	2414	1348
2	6	6	4	6	6	4	0	0	1	1	3466	4454	988
3	9	7	9	9	7	9	0	0	2	2	5516	6238	722
4	8	8	6	8	8	6	0	0	1	1	7300	8150	850
5	9	7	9	9	7	9	0	0	2	2	9216	10566	1350
6	4	4	6	4	4	6	0	0	1	1	11633	12430	797
7	1	3	1	1	3	1	0	0	2	2	13483	15086	1603
8	5	7	5	5	7	5	0	0	2	2	16150	16918	768
9	1	1	3	1	1	3	0	0	1	1	17983	18678	695
10	5	5	7	5	5	7	0	0	1	1	19733	20470	737
11	8	6	8	8	6	8	0	0	2	2	21533	22013	480
12	3	1	3	3	1	3	0	0	2	1	23067	23773	706
13	1	1	3	1	1	3	0	0	1	1	24834	25397	563
14	4	4	2	4	4	2	0	0	1	2	26450	27717	1267
15	6	6	4	6	6	4	0	0	1	1	28784	29493	709
16	6	8	6	6	8	6	0	0	2	1	30550	31237	687
17	9	9	7	9	9	7	0	0	1	1	32300	32917	617
18	7	7	9	7	7	9	0	0	1	2	33984	36285	2301
19	3	5	3	3	5	3	0	0	2	2	37351	38373	1022
20	7	7	5	7	7	5	0	0	1	1	39434	41605	2171
21	5	3	5	5	3	5	0	0	2	1	42667	43637	970
22	5	5	3	5	5	3	0	0	1	2	44701	46949	2248
23	7	9	7	7	9	7	0	0	2	1	48017	48869	852
24	5	7	5	5	7	5	0	0	2	2	49934	50957	1023
25	2	4	2	2	4	2	0	0	2	1	52018	52853	835
26	5	3	5	5	3	5	0	0	2	1	53918	55469	1551
27	4	4	2	4	4	2	0	0	1	2	56534	57317	783
28	5	5	7	5	5	7	0	0	1	1	58384	59333	949
29	7	9	7	7	9	7	0	0	2	1	60401	61437	1036
30	4	2	4	4	2	4	0	0	2	1	62501	63117	616
31	8	6	8	8	6	8	0	0	2	2	64185	65509	1324
32	3	3	1	3	3	1	0	0	1	1	66568	67421	853
33	3	5	3	3	5	3	0	0	2	2	68485	69677	1192
34	3	1	3	3	1	3	0	0	2	1	70735	71420	685
35	2	4	2	2	4	2	0	0	2	2	72485	73676	1191
36	3	3	1	3	3	1	0	0	1	2	74735	76572	1837
37	8	8	6	8	8	6	0	0	1	1	77635	78308	673
38	4	2	4	4	2	4	0	0	2	1	79368	80284	916
39	3	3	5	3	3	5	0	0	1	1	81352	82188	836
40	7	7	9	7	7	9	0	0	1	1	83252	84372	1120
41	2	2	4	2	2	4	0	0	1	1	85435	86148	713
42	2	2	4	2	2	4	0	0	1	1	87202	88252	1050
43	6	4	6	6	4	6	0	0	2	1	89319	89940	621
44	4	4	6	4	4	6	0	0	1	1	91002	91660	658
45	6	6	8	6	6	8	0	0	1	1	92719	93332	613
46	6	4	6	6	4	6	0	0	2	1	94385	95340	955
47	7	7	5	7	7	5	0	0	1	1	96402	97332	930
48	3	3	5	3	3	5	0	0	1	1	98386	99156	770
49	4	6	4	4	6	4	0	0	2	1	100219	101236	1017
50	6	8	6	6	8	6	0	0	2	1	102302	104692	2390
51	4	6	4	4	6	4	0	0	2	2	105752	106732	980
52	7	5	7	7	5	7	0	0	2	1	107786	108724	938
53	7	5	7	7	5	7	0	0	2	1	109786	110700	914
54	9	9	7	9	9	7	0	0	1	2	111753	114140	2387
55	1	3	1	1	3	1	0	0	2	1	115203	116036	833
56	6	6	8	6	6	8	0	0	1	1	117103	117835	732
