# Supplementary material for: Modulation of Emotional Category Induced by Temporal Factors in Emotion Recognition
Source: PLoS One. 2015 Jul 31;10(7):e0131636. doi: 10.1371/journal.pone.0131636 (PMC4521787; doi:10.1371/journal.pone.0131636)
Supplement: S1 Dataset — (ZIP) [file pone.0131636.s001.zip › rawData/discrimination/15_blockdis_set50_750_20130118.txt]

Trial	f1	f2	f3	f1v	f2	f3v	code	FLAG	ans	button	event time	button time	RT
1	8	8	6	8	8	6	0	0	1	1	1750	2709	959
2	3	3	5	3	3	5	0	0	1	1	4450	5877	1427
3	3	3	5	3	3	5	0	0	1	1	7616	12301	4685
4	4	2	4	4	2	4	0	0	2	1	14050	15909	1859
5	3	3	1	3	3	1	0	0	1	2	17650	19541	1891
6	2	2	4	2	2	4	0	0	1	1	21283	22413	1130
7	1	3	1	1	3	1	0	0	2	2	24150	26501	2351
8	1	1	3	1	1	3	0	0	1	1	28250	29317	1067
9	5	7	5	5	7	5	0	0	2	2	31067	31917	850
10	5	3	5	5	3	5	0	0	2	2	33667	35253	1586
11	7	7	5	7	7	5	0	0	1	2	37001	37789	788
12	5	3	5	5	3	5	0	0	2	1	39534	40773	1239
13	3	5	3	3	5	3	0	0	2	2	42517	44813	2296
14	6	6	8	6	6	8	0	0	1	1	46551	47556	1005
15	5	5	3	5	5	3	0	0	1	2	49301	50596	1295
16	6	4	6	6	4	6	0	0	2	2	52334	53292	958
17	2	2	4	2	2	4	0	0	1	1	55034	55956	922
18	6	4	6	6	4	6	0	0	2	1	57701	58436	735
19	9	9	7	9	9	7	0	0	1	1	60185	61484	1299
20	3	3	1	3	3	1	0	0	1	2	63235	64956	1721
21	8	8	6	8	8	6	0	0	1	2	66701	67988	1287
22	5	5	7	5	5	7	0	0	1	1	69735	72404	2669
23	4	6	4	4	6	4	0	0	2	2	74152	78100	3948
24	6	6	4	6	6	4	0	0	1	2	79835	80652	817
25	2	4	2	2	4	2	0	0	2	2	82402	84332	1930
26	5	5	7	5	5	7	0	0	1	2	86069	87436	1367
27	7	7	9	7	7	9	0	0	1	1	89185	90084	899
28	5	5	3	5	5	3	0	0	1	2	91819	93372	1553
29	6	8	6	6	8	6	0	0	2	2	95119	96259	1140
30	4	2	4	4	2	4	0	0	2	1	98002	100243	2241
31	2	4	2	2	4	2	0	0	2	2	101986	103595	1609
32	4	4	2	4	4	2	0	0	1	2	105336	106507	1171
33	4	6	4	4	6	4	0	0	2	2	108253	109203	950
34	7	5	7	7	5	7	0	0	2	1	110953	111803	850
35	6	6	8	6	6	8	0	0	1	1	113553	114947	1394
36	9	9	7	9	9	7	0	0	1	1	116686	117843	1157
37	6	8	6	6	8	6	0	0	2	2	119586	121171	1585
38	1	3	1	1	3	1	0	0	2	2	122920	123931	1011
39	7	7	5	7	7	5	0	0	1	2	125670	128235	2565
40	1	1	3	1	1	3	0	0	1	1	129986	131515	1529
41	6	6	4	6	6	4	0	0	1	1	133253	134003	750
42	8	6	8	8	6	8	0	0	2	1	135753	136875	1122
43	8	6	8	8	6	8	0	0	2	1	138620	139843	1223
44	4	4	2	4	4	2	0	0	1	2	141587	143666	2079
45	7	7	9	7	7	9	0	0	1	1	145404	146330	926
46	3	1	3	3	1	3	0	0	2	1	148070	148818	748
47	7	9	7	7	9	7	0	0	2	1	150554	151610	1056
48	5	7	5	5	7	5	0	0	2	2	153354	155058	1704
49	7	9	7	7	9	7	0	0	2	1	156804	158346	1542
50	3	1	3	3	1	3	0	0	2	1	160087	160938	851
51	3	5	3	3	5	3	0	0	2	2	162687	163418	731
52	4	4	6	4	4	6	0	0	1	2	165154	166234	1080
53	9	7	9	9	7	9	0	0	2	2	167971	169842	1871
54	4	4	6	4	4	6	0	0	1	1	171588	172594	1006
55	7	5	7	7	5	7	0	0	2	2	174338	175034	696
56	9	7	9	9	7	9	0	0	2	2	176771	177546	775
