# Supplementary material for: Modulation of Emotional Category Induced by Temporal Factors in Emotion Recognition
Source: PLoS One. 2015 Jul 31;10(7):e0131636. doi: 10.1371/journal.pone.0131636 (PMC4521787; doi:10.1371/journal.pone.0131636)
Supplement: S1 Dataset — (ZIP) [file pone.0131636.s001.zip › rawData/discrimination/15_blockdis_set750_50_20130118.txt]

Trial	f1	f2	f3	f1v	f2	f3v	code	FLAG	ans	button	event time	button time	RT
1	8	8	6	8	8	6	0	0	1	1	1750	5268	3518
2	6	4	6	6	4	6	0	0	2	-1	7016	5268	-1
3	5	7	5	5	7	5	0	0	2	2	12583	13996	1413
4	6	4	6	6	4	6	0	0	2	2	15733	17188	1455
5	1	3	1	1	3	1	0	0	2	2	18933	20971	2038
6	2	2	4	2	2	4	0	0	1	2	22717	27331	4614
7	2	4	2	2	4	2	0	0	2	2	29067	30555	1488
8	9	9	7	9	9	7	0	0	1	1	32300	33123	823
9	6	8	6	6	8	6	0	0	2	2	34867	36339	1472
10	8	8	6	8	8	6	0	0	1	1	38084	40483	2399
11	3	5	3	3	5	3	0	0	2	2	42234	43211	977
12	4	6	4	4	6	4	0	0	2	2	44951	46147	1196
13	3	3	5	3	3	5	0	0	1	1	47884	50531	2647
14	5	3	5	5	3	5	0	0	2	2	52268	54195	1927
15	3	5	3	3	5	3	0	0	2	1	55934	57059	1125
16	5	5	3	5	5	3	0	0	1	2	58801	61339	2538
17	5	5	3	5	5	3	0	0	1	2	63085	64211	1126
18	2	4	2	2	4	2	0	0	2	2	65951	67922	1971
19	3	1	3	3	1	3	0	0	2	2	69668	73650	3982
20	3	3	1	3	3	1	0	0	1	2	75402	76698	1296
21	8	6	8	8	6	8	0	0	2	2	78435	79706	1271
22	1	1	3	1	1	3	0	0	1	1	81452	82698	1246
23	4	4	2	4	4	2	0	0	1	1	84435	85586	1151
24	1	1	3	1	1	3	0	0	1	1	87335	88314	979
25	7	7	9	7	7	9	0	0	1	1	90052	91218	1166
26	9	7	9	9	7	9	0	0	2	1	92969	94570	1601
27	4	4	2	4	4	2	0	0	1	1	96319	97602	1283
28	9	9	7	9	9	7	0	0	1	1	99352	100962	1610
29	8	6	8	8	6	8	0	0	2	2	102702	104194	1492
30	5	3	5	5	3	5	0	0	2	2	105936	106922	986
31	7	9	7	7	9	7	0	0	2	2	108669	109410	741
32	6	8	6	6	8	6	0	0	2	2	111153	111970	817
33	7	7	5	7	7	5	0	0	1	2	113719	114698	979
34	5	7	5	5	7	5	0	0	2	2	116436	117473	1037
35	5	5	7	5	5	7	0	0	1	1	119219	120201	982
36	9	7	9	9	7	9	0	0	2	1	121953	124721	2768
37	6	6	4	6	6	4	0	0	1	2	126470	128361	1891
38	4	4	6	4	4	6	0	0	1	1	130103	131337	1234
39	4	2	4	4	2	4	0	0	2	2	133087	133985	898
40	4	6	4	4	6	4	0	0	2	2	135737	136777	1040
41	4	2	4	4	2	4	0	0	2	2	138520	140073	1553
42	4	4	6	4	4	6	0	0	1	2	141820	143889	2069
43	1	3	1	1	3	1	0	0	2	2	145637	146561	924
44	7	5	7	7	5	7	0	0	2	2	148304	150497	2193
45	7	5	7	7	5	7	0	0	2	2	152237	152961	724
46	3	3	5	3	3	5	0	0	1	1	154704	155641	937
47	7	9	7	7	9	7	0	0	2	2	157387	158129	742
48	7	7	5	7	7	5	0	0	1	1	159871	161193	1322
49	7	7	9	7	7	9	0	0	1	2	162937	166152	3215
50	6	6	8	6	6	8	0	0	1	2	167904	173064	5160
51	5	5	7	5	5	7	0	0	1	1	174804	176752	1948
52	3	3	1	3	3	1	0	0	1	2	178488	180128	1640
53	2	2	4	2	2	4	0	0	1	1	181871	183376	1505
54	6	6	4	6	6	4	0	0	1	2	185121	186224	1103
55	3	1	3	3	1	3	0	0	2	2	187971	189736	1765
56	6	6	8	6	6	8	0	0	1	1	191472	192744	1272
