# Supplementary material for: Modulation of Emotional Category Induced by Temporal Factors in Emotion Recognition
Source: PLoS One. 2015 Jul 31;10(7):e0131636. doi: 10.1371/journal.pone.0131636 (PMC4521787; doi:10.1371/journal.pone.0131636)
Supplement: S1 Dataset — (ZIP) [file pone.0131636.s001.zip › rawData/discrimination/15_blockdis_set750_750_20130118.txt]

Trial	f1	f2	f3	f1v	f2	f3v	code	FLAG	ans	button	event time	button time	RT
1	2	4	2	2	4	2	0	0	2	1	2450	4347	1897
2	4	4	6	4	4	6	0	0	1	1	6783	7530	747
3	8	6	8	8	6	8	0	0	2	2	9966	10538	572
4	4	4	2	4	4	2	0	0	1	1	12983	13962	979
5	1	3	1	1	3	1	0	0	2	1	16400	18418	2018
6	8	8	6	8	8	6	0	0	1	1	20867	25306	4439
7	8	6	8	8	6	8	0	0	2	2	27750	28586	836
8	4	2	4	4	2	4	0	0	2	1	31034	32186	1152
9	5	5	7	5	5	7	0	0	1	1	34634	35378	744
10	4	4	6	4	4	6	0	0	1	1	37817	38874	1057
11	6	6	8	6	6	8	0	0	1	1	41317	42042	725
12	5	5	3	5	5	3	0	0	1	1	44484	45178	694
13	2	2	4	2	2	4	0	0	1	1	47617	48658	1041
14	8	8	6	8	8	6	0	0	1	1	51101	52122	1021
15	9	9	7	9	9	7	0	0	1	2	54568	59049	4481
16	9	7	9	9	7	9	0	0	2	2	61501	64337	2836
17	1	3	1	1	3	1	0	0	2	2	66785	68521	1736
18	7	7	9	7	7	9	0	0	1	2	70968	75225	4257
19	7	7	5	7	7	5	0	0	1	2	77668	85409	7741
20	2	2	4	2	2	4	0	0	1	1	87852	92177	4325
21	9	7	9	9	7	9	0	0	2	2	94619	95737	1118
22	3	1	3	3	1	3	0	0	2	1	98186	100401	2215
23	4	4	2	4	4	2	0	0	1	1	102852	104000	1148
24	7	5	7	7	5	7	0	0	2	1	106452	107736	1284
25	9	9	7	9	9	7	0	0	1	2	110186	111688	1502
26	6	8	6	6	8	6	0	0	2	1	114136	117256	3120
27	3	5	3	3	5	3	0	0	2	2	119703	121040	1337
28	3	3	5	3	3	5	0	0	1	1	123486	124912	1426
29	3	3	1	3	3	1	0	0	1	1	127353	128480	1127
30	5	5	7	5	5	7	0	0	1	1	130920	131752	832
31	1	1	3	1	1	3	0	0	1	1	134203	135216	1013
32	2	4	2	2	4	2	0	0	2	1	137653	140176	2523
33	3	3	5	3	3	5	0	0	1	1	142620	143760	1140
34	7	5	7	7	5	7	0	0	2	2	146204	147216	1012
35	4	6	4	4	6	4	0	0	2	1	149654	150440	786
36	3	3	1	3	3	1	0	0	1	1	152887	154767	1880
37	6	6	4	6	6	4	0	0	1	1	157204	158359	1155
38	6	6	4	6	6	4	0	0	1	1	160804	162559	1755
39	5	7	5	5	7	5	0	0	2	1	165004	167015	2011
40	3	1	3	3	1	3	0	0	2	1	169454	170967	1513
41	7	9	7	7	9	7	0	0	2	2	173404	174575	1171
42	4	6	4	4	6	4	0	0	2	1	177021	178151	1130
43	7	7	5	7	7	5	0	0	1	1	180588	182415	1827
44	5	5	3	5	5	3	0	0	1	1	184855	191303	6448
45	3	5	3	3	5	3	0	0	2	1	193738	195111	1373
46	5	7	5	5	7	5	0	0	2	2	197555	199079	1524
47	6	8	6	6	8	6	0	0	2	2	201522	203670	2148
48	6	4	6	6	4	6	0	0	2	2	206122	207238	1116
49	6	6	8	6	6	8	0	0	1	2	209689	210726	1037
50	5	3	5	5	3	5	0	0	2	2	213172	215094	1922
51	5	3	5	5	3	5	0	0	2	2	217539	218910	1371
52	7	9	7	7	9	7	0	0	2	2	221356	222606	1250
53	4	2	4	4	2	4	0	0	2	1	225056	226022	966
54	1	1	3	1	1	3	0	0	1	1	228473	231382	2909
55	7	7	9	7	7	9	0	0	1	1	233823	234838	1015
56	6	4	6	6	4	6	0	0	2	1	237289	238838	1549
