# Supplementary material for: Modulation of Emotional Category Induced by Temporal Factors in Emotion Recognition
Source: PLoS One. 2015 Jul 31;10(7):e0131636. doi: 10.1371/journal.pone.0131636 (PMC4521787; doi:10.1371/journal.pone.0131636)
Supplement: S1 Dataset — (ZIP) [file pone.0131636.s001.zip › rawData/discrimination/16_blockdis_set200_50_20130118.txt]

Trial	f1	f2	f3	f1v	f2	f3v	code	FLAG	ans	button	event time	button time	RT
1	5	5	3	5	5	3	0	0	1	2	1200	1918	718
2	6	6	4	6	6	4	0	0	1	1	3116	3654	538
3	9	7	9	9	7	9	0	0	2	2	4850	5398	548
4	8	8	6	8	8	6	0	0	1	1	6600	7110	510
5	9	7	9	9	7	9	0	0	2	2	8300	8710	410
6	4	4	6	4	4	6	0	0	1	1	9900	10406	506
7	1	3	1	1	3	1	0	0	2	2	11600	12174	574
8	5	7	5	5	7	5	0	0	2	2	13367	13942	575
9	1	1	3	1	1	3	0	0	1	1	15133	15638	505
10	5	5	7	5	5	7	0	0	1	1	16833	17798	965
11	8	6	8	8	6	8	0	0	2	2	18983	19478	495
12	3	1	3	3	1	3	0	0	2	1	20667	21638	971
13	1	1	3	1	1	3	0	0	1	1	22833	23638	805
14	4	4	2	4	4	2	0	0	1	1	24834	25622	788
15	6	6	4	6	6	4	0	0	1	2	26817	27766	949
16	6	8	6	6	8	6	0	0	2	2	28967	30070	1103
17	9	9	7	9	9	7	0	0	1	1	31267	31942	675
18	7	7	9	7	7	9	0	0	1	1	33134	33934	800
19	3	5	3	3	5	3	0	0	2	2	35134	35630	496
20	7	7	5	7	7	5	0	0	1	1	36817	37309	492
21	5	3	5	5	3	5	0	0	2	2	38501	39581	1080
22	5	5	3	5	5	3	0	0	1	2	40784	41485	701
23	7	9	7	7	9	7	0	0	2	2	42684	43861	1177
24	5	7	5	5	7	5	0	0	2	2	45051	45829	778
25	2	4	2	2	4	2	0	0	2	2	47017	47589	572
26	5	3	5	5	3	5	0	0	2	1	48784	49397	613
27	4	4	2	4	4	2	0	0	1	2	50584	51109	525
28	5	5	7	5	5	7	0	0	1	1	52301	52781	480
29	7	9	7	7	9	7	0	0	2	2	53968	54885	917
30	4	2	4	4	2	4	0	0	2	2	56084	57213	1129
31	8	6	8	8	6	8	0	0	2	2	58401	59021	620
32	3	3	1	3	3	1	0	0	1	1	60218	61373	1155
33	3	5	3	3	5	3	0	0	2	2	62568	63485	917
34	3	1	3	3	1	3	0	0	2	1	64685	65437	752
35	2	4	2	2	4	2	0	0	2	2	66635	67509	874
36	3	3	1	3	3	1	0	0	1	2	68701	69829	1128
37	8	8	6	8	8	6	0	0	1	1	71018	71685	667
38	4	2	4	4	2	4	0	0	2	1	72885	73613	728
39	3	3	5	3	3	5	0	0	1	1	74802	75581	779
40	7	7	9	7	7	9	0	0	1	1	76768	77805	1037
41	2	2	4	2	2	4	0	0	1	1	79002	79677	675
42	2	2	4	2	2	4	0	0	1	1	80868	81509	641
43	6	4	6	6	4	6	0	0	2	2	82702	83141	439
44	4	4	6	4	4	6	0	0	1	1	84335	84973	638
45	6	6	8	6	6	8	0	0	1	2	86169	86964	795
46	6	4	6	6	4	6	0	0	2	1	88152	89092	940
47	7	7	5	7	7	5	0	0	1	1	90285	90916	631
48	3	3	5	3	3	5	0	0	1	1	92102	92916	814
49	4	6	4	4	6	4	0	0	2	2	94102	94868	766
50	6	8	6	6	8	6	0	0	2	1	96069	96524	455
51	4	6	4	4	6	4	0	0	2	2	97719	98268	549
52	7	5	7	7	5	7	0	0	2	2	99469	100444	975
53	7	5	7	7	5	7	0	0	2	1	101636	102332	696
54	9	9	7	9	9	7	0	0	1	1	103519	103988	469
55	1	3	1	1	3	1	0	0	2	2	105186	105684	498
56	6	6	8	6	6	8	0	0	1	1	106886	107420	534
