# Supplementary material for: Modulation of Emotional Category Induced by Temporal Factors in Emotion Recognition
Source: PLoS One. 2015 Jul 31;10(7):e0131636. doi: 10.1371/journal.pone.0131636 (PMC4521787; doi:10.1371/journal.pone.0131636)
Supplement: S1 Dataset — (ZIP) [file pone.0131636.s001.zip › rawData/discrimination/16_blockdis_set200_750_20130118.txt]

Trial	f1	f2	f3	f1v	f2	f3v	code	FLAG	ans	button	event time	button time	RT
1	5	3	5	5	3	5	0	0	2	2	1900	2552	652
2	3	5	3	3	5	3	0	0	2	2	4450	4944	494
3	7	7	5	7	7	5	0	0	1	1	6833	7304	471
4	2	2	4	2	2	4	0	0	1	1	9200	9792	592
5	7	7	9	7	7	9	0	0	1	1	11683	12615	932
6	1	3	1	1	3	1	0	0	2	2	14517	15231	714
7	3	3	5	3	3	5	0	0	1	1	17133	17767	634
8	4	4	6	4	4	6	0	0	1	1	19667	20167	500
9	4	4	2	4	4	2	0	0	1	1	22067	22575	508
10	8	6	8	8	6	8	0	0	2	2	24467	25343	876
11	7	5	7	7	5	7	0	0	2	2	27234	27983	749
12	8	8	6	8	8	6	0	0	1	1	29884	30407	523
13	6	8	6	6	8	6	0	0	2	2	32300	33023	723
14	3	3	1	3	3	1	0	0	1	1	34917	35567	650
15	7	9	7	7	9	7	0	0	2	2	37467	38519	1052
16	7	7	9	7	7	9	0	0	1	1	40417	41271	854
17	7	5	7	7	5	7	0	0	2	1	43167	44231	1064
18	3	5	3	3	5	3	0	0	2	2	46117	46831	714
19	3	3	1	3	3	1	0	0	1	2	48718	50471	1753
20	5	5	3	5	5	3	0	0	1	1	52368	53415	1047
21	2	2	4	2	2	4	0	0	1	1	55301	56182	881
22	5	7	5	5	7	5	0	0	2	2	58084	58966	882
23	6	4	6	6	4	6	0	0	2	1	60868	61446	578
24	4	2	4	4	2	4	0	0	2	2	63335	64494	1159
25	4	4	6	4	4	6	0	0	1	1	66385	66982	597
26	4	6	4	4	6	4	0	0	2	2	68868	69550	682
27	6	4	6	6	4	6	0	0	2	2	71451	72350	899
28	5	5	3	5	5	3	0	0	1	1	74252	75302	1050
29	3	1	3	3	1	3	0	0	2	2	77202	78110	908
30	6	8	6	6	8	6	0	0	2	1	80002	80750	748
31	8	8	6	8	8	6	0	0	1	1	82652	83646	994
32	4	6	4	4	6	4	0	0	2	2	85535	86286	751
33	5	3	5	5	3	5	0	0	2	1	88185	89246	1061
34	2	4	2	2	4	2	0	0	2	2	91135	91790	655
35	3	1	3	3	1	3	0	0	2	1	93685	94230	545
36	3	3	5	3	3	5	0	0	1	1	96119	96814	695
37	1	3	1	1	3	1	0	0	2	2	98702	99398	696
38	4	4	2	4	4	2	0	0	1	1	101286	101902	616
39	5	7	5	5	7	5	0	0	2	1	103802	104510	708
40	5	5	7	5	5	7	0	0	1	1	106403	107157	754
41	5	5	7	5	5	7	0	0	1	2	109053	109789	736
42	7	9	7	7	9	7	0	0	2	2	111686	112685	999
43	4	2	4	4	2	4	0	0	2	2	114586	115797	1211
44	2	4	2	2	4	2	0	0	2	2	117686	118429	743
45	6	6	4	6	6	4	0	0	1	2	120320	121469	1149
46	9	7	9	9	7	9	0	0	2	1	123370	124093	723
47	9	7	9	9	7	9	0	0	2	1	125986	126757	771
48	8	6	8	8	6	8	0	0	2	2	128653	129501	848
49	1	1	3	1	1	3	0	0	1	1	131403	131965	562
50	6	6	8	6	6	8	0	0	1	1	133853	134981	1128
51	6	6	8	6	6	8	0	0	1	1	136870	137693	823
52	6	6	4	6	6	4	0	0	1	1	139587	140325	738
53	1	1	3	1	1	3	0	0	1	1	142220	143317	1097
54	7	7	5	7	7	5	0	0	1	1	145204	146093	889
55	9	9	7	9	9	7	0	0	1	1	147987	148821	834
56	9	9	7	9	9	7	0	0	1	1	150720	151525	805
