# Supplementary material for: Modulation of Emotional Category Induced by Temporal Factors in Emotion Recognition
Source: PLoS One. 2015 Jul 31;10(7):e0131636. doi: 10.1371/journal.pone.0131636 (PMC4521787; doi:10.1371/journal.pone.0131636)
Supplement: S1 Dataset — (ZIP) [file pone.0131636.s001.zip › rawData/discrimination/16_blockdis_set50_50_20130118.txt]

Trial	f1	f2	f3	f1v	f2	f3v	code	FLAG	ans	button	event time	button time	RT
1	8	8	6	8	8	6	0	0	1	2	1066	2037	971
2	6	4	6	6	4	6	0	0	2	2	3100	4093	993
3	5	7	5	5	7	5	0	0	2	2	5150	5717	567
4	6	4	6	6	4	6	0	0	2	2	6783	7733	950
5	1	3	1	1	3	1	0	0	2	2	8800	9373	573
6	2	2	4	2	2	4	0	0	1	1	10433	10973	540
7	2	4	2	2	4	2	0	0	2	2	12033	12461	428
8	9	9	7	9	9	7	0	0	1	1	13517	13989	472
9	6	8	6	6	8	6	0	0	2	2	15050	15957	907
10	8	8	6	8	8	6	0	0	1	1	17017	17525	508
11	3	5	3	3	5	3	0	0	2	2	18583	19021	438
12	4	6	4	4	6	4	0	0	2	2	20083	20501	418
13	3	3	5	3	3	5	0	0	1	1	21567	22061	494
14	5	3	5	5	3	5	0	0	2	1	23117	23845	728
15	3	5	3	3	5	3	0	0	2	2	24900	25332	432
16	5	5	3	5	5	3	0	0	1	2	26400	26940	540
17	5	5	3	5	5	3	0	0	1	2	28000	28444	444
18	2	4	2	2	4	2	0	0	2	2	29500	29932	432
19	3	1	3	3	1	3	0	0	2	1	31000	31660	660
20	3	3	1	3	3	1	0	0	1	2	32717	33220	503
21	8	6	8	8	6	8	0	0	2	2	34284	34964	680
22	1	1	3	1	1	3	0	0	1	1	36017	36676	659
23	4	4	2	4	4	2	0	0	1	2	37734	38356	622
24	1	1	3	1	1	3	0	0	1	1	39417	39988	571
25	7	7	9	7	7	9	0	0	1	2	41051	41668	617
26	9	7	9	9	7	9	0	0	2	2	42734	43412	678
27	4	4	2	4	4	2	0	0	1	1	44467	45044	577
28	9	9	7	9	9	7	0	0	1	1	46101	46780	679
29	8	6	8	8	6	8	0	0	2	2	47834	48556	722
30	5	3	5	5	3	5	0	0	2	1	49618	50244	626
31	7	9	7	7	9	7	0	0	2	1	51301	51948	647
32	6	8	6	6	8	6	0	0	2	2	53001	53476	475
33	7	7	5	7	7	5	0	0	1	1	54534	55532	998
34	5	7	5	5	7	5	0	0	2	2	56584	57060	476
35	5	5	7	5	5	7	0	0	1	1	58118	58644	526
36	9	7	9	9	7	9	0	0	2	1	59701	60492	791
37	6	6	4	6	6	4	0	0	1	1	61551	62220	669
38	4	4	6	4	4	6	0	0	1	1	63285	63828	543
39	4	2	4	4	2	4	0	0	2	1	64885	65628	743
40	4	6	4	4	6	4	0	0	2	2	66685	67212	527
41	4	2	4	4	2	4	0	0	2	1	68268	68996	728
42	4	4	6	4	4	6	0	0	1	1	70051	70684	633
43	1	3	1	1	3	1	0	0	2	2	71752	72292	540
44	7	5	7	7	5	7	0	0	2	2	73352	73987	635
45	7	5	7	7	5	7	0	0	2	2	75052	75795	743
46	3	3	5	3	3	5	0	0	1	1	76852	77403	551
47	7	9	7	7	9	7	0	0	2	2	78468	79155	687
48	7	7	5	7	7	5	0	0	1	1	80218	80771	553
49	7	7	9	7	7	9	0	0	1	2	81835	82451	616
50	6	6	8	6	6	8	0	0	1	1	83519	84379	860
51	5	5	7	5	5	7	0	0	1	1	85435	86675	1240
52	3	3	1	3	3	1	0	0	1	2	87735	88419	684
53	2	2	4	2	2	4	0	0	1	1	89485	90043	558
54	6	6	4	6	6	4	0	0	1	1	91102	91643	541
55	3	1	3	3	1	3	0	0	2	2	92702	93995	1293
56	6	6	8	6	6	8	0	0	1	1	95052	95627	575
