# Supplementary material for: Modulation of Emotional Category Induced by Temporal Factors in Emotion Recognition
Source: PLoS One. 2015 Jul 31;10(7):e0131636. doi: 10.1371/journal.pone.0131636 (PMC4521787; doi:10.1371/journal.pone.0131636)
Supplement: S1 Dataset — (ZIP) [file pone.0131636.s001.zip › rawData/discrimination/16_blockdis_set50_750_20130118.txt]

Trial	f1	f2	f3	f1v	f2	f3v	code	FLAG	ans	button	event time	button time	RT
1	2	4	2	2	4	2	0	0	2	2	1750	2606	856
2	4	4	6	4	4	6	0	0	1	1	4350	4989	639
3	8	6	8	8	6	8	0	0	2	2	6733	7365	632
4	4	4	2	4	4	2	0	0	1	1	9116	10133	1017
5	1	3	1	1	3	1	0	0	2	2	11883	12405	522
6	8	8	6	8	8	6	0	0	1	1	14150	14717	567
7	8	6	8	8	6	8	0	0	2	2	16467	17197	730
8	4	2	4	4	2	4	0	0	2	1	18933	19533	600
9	5	5	7	5	5	7	0	0	1	2	21283	21997	714
10	4	4	6	4	4	6	0	0	1	1	23733	24445	712
11	6	6	8	6	6	8	0	0	1	1	26184	26965	781
12	5	5	3	5	5	3	0	0	1	2	28717	29365	648
13	2	2	4	2	2	4	0	0	1	1	31117	31805	688
14	8	8	6	8	8	6	0	0	1	2	33550	34773	1223
15	9	9	7	9	9	7	0	0	1	1	36517	37429	912
16	9	7	9	9	7	9	0	0	2	2	39167	39869	702
17	1	3	1	1	3	1	0	0	2	2	41617	42349	732
18	7	7	9	7	7	9	0	0	1	1	44101	45237	1136
19	7	7	5	7	7	5	0	0	1	1	46984	47741	757
20	2	2	4	2	2	4	0	0	1	1	49484	50117	633
21	9	7	9	9	7	9	0	0	2	2	51868	52421	553
22	3	1	3	3	1	3	0	0	2	2	54168	55165	997
23	4	4	2	4	4	2	0	0	1	2	56901	57572	671
24	7	5	7	7	5	7	0	0	2	2	59318	60196	878
25	9	9	7	9	9	7	0	0	1	1	61935	62444	509
26	6	8	6	6	8	6	0	0	2	2	64185	65548	1363
27	3	5	3	3	5	3	0	0	2	2	67285	68052	767
28	3	3	5	3	3	5	0	0	1	2	69801	70556	755
29	3	3	1	3	3	1	0	0	1	2	72302	73212	910
30	5	5	7	5	5	7	0	0	1	1	74952	75684	732
31	1	1	3	1	1	3	0	0	1	1	77435	78340	905
32	2	4	2	2	4	2	0	0	2	2	80085	80756	671
33	3	3	5	3	3	5	0	0	1	1	82502	83260	758
34	7	5	7	7	5	7	0	0	2	1	85002	86108	1106
35	4	6	4	4	6	4	0	0	2	2	87852	88932	1080
36	3	3	1	3	3	1	0	0	1	2	90685	91540	855
37	6	6	4	6	6	4	0	0	1	1	93285	94236	951
38	6	6	4	6	6	4	0	0	1	2	95986	96884	898
39	5	7	5	5	7	5	0	0	2	2	98619	99364	745
40	3	1	3	3	1	3	0	0	2	1	101102	101676	574
41	7	9	7	7	9	7	0	0	2	1	103419	104260	841
42	4	6	4	4	6	4	0	0	2	2	106002	106715	713
43	7	7	5	7	7	5	0	0	1	1	108453	109235	782
44	5	5	3	5	5	3	0	0	1	2	110986	111731	745
45	3	5	3	3	5	3	0	0	2	2	113469	114091	622
46	5	7	5	5	7	5	0	0	2	2	115836	116419	583
47	6	8	6	6	8	6	0	0	2	2	118169	119059	890
48	6	4	6	6	4	6	0	0	2	1	120803	121771	968
49	6	6	8	6	6	8	0	0	1	1	123520	124595	1075
50	5	3	5	5	3	5	0	0	2	2	126336	127371	1035
51	5	3	5	5	3	5	0	0	2	1	129120	130155	1035
52	7	9	7	7	9	7	0	0	2	2	131903	133155	1252
53	4	2	4	4	2	4	0	0	2	1	134903	135707	804
54	1	1	3	1	1	3	0	0	1	1	137453	138243	790
55	7	7	9	7	7	9	0	0	1	2	139987	140875	888
56	6	4	6	6	4	6	0	0	2	1	142620	143851	1231
