# Supplementary material for: Modulation of Emotional Category Induced by Temporal Factors in Emotion Recognition
Source: PLoS One. 2015 Jul 31;10(7):e0131636. doi: 10.1371/journal.pone.0131636 (PMC4521787; doi:10.1371/journal.pone.0131636)
Supplement: S1 Dataset — (ZIP) [file pone.0131636.s001.zip › rawData/discrimination/16_blockdis_set750_50_20130118.txt]

Trial	f1	f2	f3	f1v	f2	f3v	code	FLAG	ans	button	event time	button time	RT
1	8	8	6	8	8	6	0	0	1	1	1750	2439	689
2	3	3	5	3	3	5	0	0	1	1	4183	4831	648
3	3	3	5	3	3	5	0	0	1	1	6583	7167	584
4	4	2	4	4	2	4	0	0	2	1	8916	9831	915
5	3	3	1	3	3	1	0	0	1	1	11583	12319	736
6	2	2	4	2	2	4	0	0	1	1	14067	14823	756
7	1	3	1	1	3	1	0	0	2	2	16567	17479	912
8	1	1	3	1	1	3	0	0	1	1	19217	19783	566
9	5	7	5	5	7	5	0	0	2	1	21533	22319	786
10	5	3	5	5	3	5	0	0	2	2	24067	24831	764
11	7	7	5	7	7	5	0	0	1	1	26584	27103	519
12	5	3	5	5	3	5	0	0	2	2	28850	29671	821
13	3	5	3	3	5	3	0	0	2	2	31417	31999	582
14	6	6	8	6	6	8	0	0	1	1	33750	34719	969
15	5	5	3	5	5	3	0	0	1	1	36467	37311	844
16	6	4	6	6	4	6	0	0	2	2	39051	39743	692
17	2	2	4	2	2	4	0	0	1	1	41484	42119	635
18	6	4	6	6	4	6	0	0	2	2	43867	44743	876
19	9	9	7	9	9	7	0	0	1	1	46484	47271	787
20	3	3	1	3	3	1	0	0	1	2	49018	49622	604
21	8	8	6	8	8	6	0	0	1	1	51368	51830	462
22	5	5	7	5	5	7	0	0	1	2	53568	54326	758
23	4	6	4	4	6	4	0	0	2	2	56068	56774	706
24	6	6	4	6	6	4	0	0	1	1	58518	59038	520
25	2	4	2	2	4	2	0	0	2	2	60785	61238	453
26	5	5	7	5	5	7	0	0	1	1	62985	63510	525
27	7	7	9	7	7	9	0	0	1	2	65251	65854	603
28	5	5	3	5	5	3	0	0	1	1	67601	68302	701
29	6	8	6	6	8	6	0	0	2	2	70051	70846	795
30	4	2	4	4	2	4	0	0	2	1	72585	73278	693
31	2	4	2	2	4	2	0	0	2	2	75018	75950	932
32	4	4	2	4	4	2	0	0	1	2	77702	78350	648
33	4	6	4	4	6	4	0	0	2	2	80085	80662	577
34	7	5	7	7	5	7	0	0	2	2	82402	83110	708
35	6	6	8	6	6	8	0	0	1	2	84852	85558	706
36	9	9	7	9	9	7	0	0	1	1	87302	87814	512
37	6	8	6	6	8	6	0	0	2	1	89552	90406	854
38	1	3	1	1	3	1	0	0	2	2	92152	92678	526
39	7	7	5	7	7	5	0	0	1	1	94419	94958	539
40	1	1	3	1	1	3	0	0	1	1	96702	97597	895
41	6	6	4	6	6	4	0	0	1	1	99336	100277	941
42	8	6	8	8	6	8	0	0	2	2	102019	102565	546
43	8	6	8	8	6	8	0	0	2	2	104302	104909	607
44	4	4	2	4	4	2	0	0	1	1	106652	107469	817
45	7	7	9	7	7	9	0	0	1	2	109219	109693	474
46	3	1	3	3	1	3	0	0	2	2	111436	112141	705
47	7	9	7	7	9	7	0	0	2	2	113886	114957	1071
48	5	7	5	5	7	5	0	0	2	2	116703	117629	926
49	7	9	7	7	9	7	0	0	2	2	119370	120469	1099
50	3	1	3	3	1	3	0	0	2	2	122220	122965	745
51	3	5	3	3	5	3	0	0	2	2	124703	125277	574
52	4	4	6	4	4	6	0	0	1	1	127020	128117	1097
53	9	7	9	9	7	9	0	0	2	2	129853	130605	752
54	4	4	6	4	4	6	0	0	1	1	132353	132909	556
55	7	5	7	7	5	7	0	0	2	2	134653	135229	576
56	9	7	9	9	7	9	0	0	2	1	136970	137597	627
