# Supplementary material for: Modulation of Emotional Category Induced by Temporal Factors in Emotion Recognition
Source: PLoS One. 2015 Jul 31;10(7):e0131636. doi: 10.1371/journal.pone.0131636 (PMC4521787; doi:10.1371/journal.pone.0131636)
Supplement: S1 Dataset — (ZIP) [file pone.0131636.s001.zip › rawData/discrimination/16_blockdis_set750_750_20130118.txt]

Trial	f1	f2	f3	f1v	f2	f3v	code	FLAG	ans	button	event time	button time	RT
1	8	8	6	8	8	6	0	0	1	1	2450	3430	980
2	6	4	6	6	4	6	0	0	2	2	5866	6598	732
3	5	7	5	5	7	5	0	0	2	2	9050	9830	780
4	6	4	6	6	4	6	0	0	2	2	12266	13069	803
5	1	3	1	1	3	1	0	0	2	2	15517	16302	785
6	2	2	4	2	2	4	0	0	1	1	18750	19469	719
7	2	4	2	2	4	2	0	0	2	2	21917	22557	640
8	9	9	7	9	9	7	0	0	1	1	25000	25725	725
9	6	8	6	6	8	6	0	0	2	1	28167	29093	926
10	8	8	6	8	8	6	0	0	1	1	31534	32173	639
11	3	5	3	3	5	3	0	0	2	2	34617	35269	652
12	4	6	4	4	6	4	0	0	2	1	37717	38453	736
13	3	3	5	3	3	5	0	0	1	1	40901	41701	800
14	5	3	5	5	3	5	0	0	2	2	44151	44925	774
15	3	5	3	3	5	3	0	0	2	1	47367	48237	870
16	5	5	3	5	5	3	0	0	1	1	50684	51773	1089
17	5	5	3	5	5	3	0	0	1	1	54218	55069	851
18	2	4	2	2	4	2	0	0	2	2	57518	58141	623
19	3	1	3	3	1	3	0	0	2	1	60585	61549	964
20	3	3	1	3	3	1	0	0	1	2	63985	65005	1020
21	8	6	8	8	6	8	0	0	2	2	67451	67988	537
22	1	1	3	1	1	3	0	0	1	1	70435	71092	657
23	4	4	2	4	4	2	0	0	1	1	73535	74268	733
24	1	1	3	1	1	3	0	0	1	1	76718	77612	894
25	7	7	9	7	7	9	0	0	1	1	80052	80812	760
26	9	7	9	9	7	9	0	0	2	2	83252	83924	672
27	4	4	2	4	4	2	0	0	1	1	86369	87036	667
28	9	9	7	9	9	7	0	0	1	1	89485	90260	775
29	8	6	8	8	6	8	0	0	2	2	92702	93300	598
30	5	3	5	5	3	5	0	0	2	2	95736	96612	876
31	7	9	7	7	9	7	0	0	2	2	99052	100028	976
32	6	8	6	6	8	6	0	0	2	1	102469	103292	823
33	7	7	5	7	7	5	0	0	1	1	105736	106820	1084
34	5	7	5	5	7	5	0	0	2	2	109269	110044	775
35	5	5	7	5	5	7	0	0	1	2	112486	113588	1102
36	9	7	9	9	7	9	0	0	2	2	116036	116587	551
37	6	6	4	6	6	4	0	0	1	1	119036	120051	1015
38	4	4	6	4	4	6	0	0	1	2	122503	123483	980
39	4	2	4	4	2	4	0	0	2	2	125920	126875	955
40	4	6	4	4	6	4	0	0	2	2	129320	130091	771
41	4	2	4	4	2	4	0	0	2	2	132537	133347	810
42	4	4	6	4	4	6	0	0	1	1	135787	136803	1016
43	1	3	1	1	3	1	0	0	2	2	139253	140315	1062
44	7	5	7	7	5	7	0	0	2	2	142753	143363	610
45	7	5	7	7	5	7	0	0	2	2	145804	146827	1023
46	3	3	5	3	3	5	0	0	1	1	149270	150187	917
47	7	9	7	7	9	7	0	0	2	2	152637	153651	1014
48	7	7	5	7	7	5	0	0	1	1	156087	156995	908
49	7	7	9	7	7	9	0	0	1	1	159437	160707	1270
50	6	6	8	6	6	8	0	0	1	1	163154	164042	888
51	5	5	7	5	5	7	0	0	1	1	166487	167642	1155
52	3	3	1	3	3	1	0	0	1	2	170088	171210	1122
53	2	2	4	2	2	4	0	0	1	2	173654	174722	1068
54	6	6	4	6	6	4	0	0	1	1	177171	177938	767
55	3	1	3	3	1	3	0	0	2	2	180388	181410	1022
56	6	6	8	6	6	8	0	0	1	1	183855	185146	1291
