# Supplementary material for: Modulation of Emotional Category Induced by Temporal Factors in Emotion Recognition
Source: PLoS One. 2015 Jul 31;10(7):e0131636. doi: 10.1371/journal.pone.0131636 (PMC4521787; doi:10.1371/journal.pone.0131636)
Supplement: S1 Dataset — (ZIP) [file pone.0131636.s001.zip › rawData/discrimination/17_blockdis_set200_50_20130202.txt]

Trial	f1	f2	f3	f1v	f2	f3v	code	FLAG	ans	button	event time	button time	RT
1	8	8	6	8	8	6	0	0	1	1	1200	2653	1453
2	6	4	6	6	4	6	0	0	2	2	3850	4813	963
3	5	7	5	5	7	5	0	0	2	2	6000	7133	1133
4	6	4	6	6	4	6	0	0	2	2	8333	9285	952
5	1	3	1	1	3	1	0	0	2	2	10483	11245	762
6	2	2	4	2	2	4	0	0	1	1	12433	13541	1108
7	2	4	2	2	4	2	0	0	2	2	14733	15285	552
8	9	9	7	9	9	7	0	0	1	1	16483	17317	834
9	6	8	6	6	8	6	0	0	2	2	18517	19253	736
10	8	8	6	8	8	6	0	0	1	1	20450	21373	923
11	3	5	3	3	5	3	0	0	2	2	22567	23213	646
12	4	6	4	4	6	4	0	0	2	2	24400	25013	613
13	3	3	5	3	3	5	0	0	1	1	26200	27077	877
14	5	3	5	5	3	5	0	0	2	1	28267	29181	914
15	3	5	3	3	5	3	0	0	2	1	30367	30965	598
16	5	5	3	5	5	3	0	0	1	1	32151	32965	814
17	5	5	3	5	5	3	0	0	1	1	34151	35036	885
18	2	4	2	2	4	2	0	0	2	2	36234	36828	594
19	3	1	3	3	1	3	0	0	2	1	38017	38796	779
20	3	3	1	3	3	1	0	0	1	2	39984	40700	716
21	8	6	8	8	6	8	0	0	2	1	41901	42916	1015
22	1	1	3	1	1	3	0	0	1	1	44118	44892	774
23	4	4	2	4	4	2	0	0	1	2	46084	47228	1144
24	1	1	3	1	1	3	0	0	1	1	48418	49260	842
25	7	7	9	7	7	9	0	0	1	1	50451	51380	929
26	9	7	9	9	7	9	0	0	2	1	52568	53372	804
27	4	4	2	4	4	2	0	0	1	1	54568	55252	684
28	9	9	7	9	9	7	0	0	1	2	56451	57340	889
29	8	6	8	8	6	8	0	0	2	2	58535	59508	973
30	5	3	5	5	3	5	0	0	2	2	60701	61572	871
31	7	9	7	7	9	7	0	0	2	2	62768	63396	628
32	6	8	6	6	8	6	0	0	2	2	64585	65244	659
33	7	7	5	7	7	5	0	0	1	1	66435	67388	953
34	5	7	5	5	7	5	0	0	2	2	68585	69156	571
35	5	5	7	5	5	7	0	0	1	1	70352	70948	596
36	9	7	9	9	7	9	0	0	2	1	72135	72852	717
37	6	6	4	6	6	4	0	0	1	1	74052	74836	784
38	4	4	6	4	4	6	0	0	1	1	76035	76620	585
39	4	2	4	4	2	4	0	0	2	2	77819	78468	649
40	4	6	4	4	6	4	0	0	2	2	79669	80260	591
41	4	2	4	4	2	4	0	0	2	1	81452	82020	568
42	4	4	6	4	4	6	0	0	1	1	83219	83916	697
43	1	3	1	1	3	1	0	0	2	2	85102	85796	694
44	7	5	7	7	5	7	0	0	2	1	86986	87684	698
45	7	5	7	7	5	7	0	0	2	1	88869	89860	991
46	3	3	5	3	3	5	0	0	1	1	91052	91892	840
47	7	9	7	7	9	7	0	0	2	2	93086	93699	613
48	7	7	5	7	7	5	0	0	1	1	94886	95467	581
49	7	7	9	7	7	9	0	0	1	1	96669	97651	982
50	6	6	8	6	6	8	0	0	1	1	98853	99595	742
51	5	5	7	5	5	7	0	0	1	1	100786	101427	641
52	3	3	1	3	3	1	0	0	1	1	102619	103395	776
53	2	2	4	2	2	4	0	0	1	1	104586	105331	745
54	6	6	4	6	6	4	0	0	1	2	106520	107611	1091
55	3	1	3	3	1	3	0	0	2	2	108803	110027	1224
56	6	6	8	6	6	8	0	0	1	1	111220	112171	951
