# Supplementary material for: Modulation of Emotional Category Induced by Temporal Factors in Emotion Recognition
Source: PLoS One. 2015 Jul 31;10(7):e0131636. doi: 10.1371/journal.pone.0131636 (PMC4521787; doi:10.1371/journal.pone.0131636)
Supplement: S1 Dataset — (ZIP) [file pone.0131636.s001.zip › rawData/discrimination/17_blockdis_set200_750_20130202.txt]

Trial	f1	f2	f3	f1v	f2	f3v	code	FLAG	ans	button	event time	button time	RT
1	2	4	2	2	4	2	0	0	2	2	1900	2559	659
2	4	4	6	4	4	6	0	0	1	1	4450	5255	805
3	8	6	8	8	6	8	0	0	2	1	7150	7727	577
4	4	4	2	4	4	2	0	0	1	2	9616	10383	767
5	1	3	1	1	3	1	0	0	2	2	12283	12783	500
6	8	8	6	8	8	6	0	0	1	2	14683	15919	1236
7	8	6	8	8	6	8	0	0	2	1	17817	18407	590
8	4	2	4	4	2	4	0	0	2	2	20300	21175	875
9	5	5	7	5	5	7	0	0	1	1	23067	23879	812
10	4	4	6	4	4	6	0	0	1	1	25767	26439	672
11	6	6	8	6	6	8	0	0	1	1	28334	29543	1209
12	5	5	3	5	5	3	0	0	1	1	31434	32055	621
13	2	2	4	2	2	4	0	0	1	1	33951	34887	936
14	8	8	6	8	8	6	0	0	1	2	36784	37623	839
15	9	9	7	9	9	7	0	0	1	1	39517	40551	1034
16	9	7	9	9	7	9	0	0	2	2	42451	43407	956
17	1	3	1	1	3	1	0	0	2	2	45301	45815	514
18	7	7	9	7	7	9	0	0	1	1	47701	48511	810
19	7	7	5	7	7	5	0	0	1	1	50401	51127	726
20	2	2	4	2	2	4	0	0	1	1	53018	53599	581
21	9	7	9	9	7	9	0	0	2	1	55485	56191	706
22	3	1	3	3	1	3	0	0	2	2	58085	58894	809
23	4	4	2	4	4	2	0	0	1	1	60785	61614	829
24	7	5	7	7	5	7	0	0	2	1	63502	64094	592
25	9	9	7	9	9	7	0	0	1	1	65985	66702	717
26	6	8	6	6	8	6	0	0	2	2	68602	69286	684
27	3	5	3	3	5	3	0	0	2	2	71185	71886	701
28	3	3	5	3	3	5	0	0	1	1	73785	74854	1069
29	3	3	1	3	3	1	0	0	1	2	76752	77558	806
30	5	5	7	5	5	7	0	0	1	1	79452	80110	658
31	1	1	3	1	1	3	0	0	1	2	82002	83358	1356
32	2	4	2	2	4	2	0	0	2	2	85252	85878	626
33	3	3	5	3	3	5	0	0	1	1	87769	88430	661
34	7	5	7	7	5	7	0	0	2	1	90319	91086	767
35	4	6	4	4	6	4	0	0	2	1	92986	93510	524
36	3	3	1	3	3	1	0	0	1	1	95403	95982	579
37	6	6	4	6	6	4	0	0	1	1	97869	98422	553
38	6	6	4	6	6	4	0	0	1	1	100319	101182	863
39	5	7	5	5	7	5	0	0	2	1	103069	103830	761
40	3	1	3	3	1	3	0	0	2	2	105720	106382	662
41	7	9	7	7	9	7	0	0	2	2	108270	109110	840
42	4	6	4	4	6	4	0	0	2	2	111003	111614	611
43	7	7	5	7	7	5	0	0	1	2	113503	114486	983
44	5	5	3	5	5	3	0	0	1	1	116387	117021	634
45	3	5	3	3	5	3	0	0	2	2	118920	119517	597
46	5	7	5	5	7	5	0	0	2	2	121403	122053	650
47	6	8	6	6	8	6	0	0	2	2	123953	124853	900
48	6	4	6	6	4	6	0	0	2	2	126754	127437	683
49	6	6	8	6	6	8	0	0	1	1	129337	130109	772
50	5	3	5	5	3	5	0	0	2	2	132004	132597	593
51	5	3	5	5	3	5	0	0	2	2	134487	135197	710
52	7	9	7	7	9	7	0	0	2	2	137087	137877	790
53	4	2	4	4	2	4	0	0	2	2	139771	140581	810
54	1	1	3	1	1	3	0	0	1	2	142471	143149	678
55	7	7	9	7	7	9	0	0	1	1	145037	145845	808
56	6	4	6	6	4	6	0	0	2	1	147738	148285	547
