# Supplementary material for: Modulation of Emotional Category Induced by Temporal Factors in Emotion Recognition
Source: PLoS One. 2015 Jul 31;10(7):e0131636. doi: 10.1371/journal.pone.0131636 (PMC4521787; doi:10.1371/journal.pone.0131636)
Supplement: S1 Dataset — (ZIP) [file pone.0131636.s001.zip › rawData/discrimination/17_blockdis_set50_50_20130202.txt]

Trial	f1	f2	f3	f1v	f2	f3v	code	FLAG	ans	button	event time	button time	RT
1	7	7	5	7	7	5	0	0	1	1	1100	1963	863
2	6	6	8	6	6	8	0	0	1	1	3016	3987	971
3	4	6	4	4	6	4	0	0	2	2	5050	5923	873
4	2	4	2	2	4	2	0	0	2	2	6983	7715	732
5	7	7	9	7	7	9	0	0	1	1	8783	9403	620
6	9	7	9	9	7	9	0	0	2	1	10466	11131	665
7	7	5	7	7	5	7	0	0	2	1	12183	12851	668
8	6	6	4	6	6	4	0	0	1	1	13917	14939	1022
9	8	6	8	8	6	8	0	0	2	2	16000	17075	1075
10	1	3	1	1	3	1	0	0	2	2	18133	18763	630
11	4	6	4	4	6	4	0	0	2	2	19817	20483	666
12	6	6	8	6	6	8	0	0	1	1	21550	22323	773
13	3	5	3	3	5	3	0	0	2	2	23384	24043	659
14	3	3	1	3	3	1	0	0	1	2	25100	25739	639
15	3	1	3	3	1	3	0	0	2	1	26800	27787	987
16	1	1	3	1	1	3	0	0	1	1	28850	29707	857
17	3	1	3	3	1	3	0	0	2	1	30767	31499	732
18	6	8	6	6	8	6	0	0	2	2	32567	33306	739
19	4	4	6	4	4	6	0	0	1	1	34367	35226	859
20	2	2	4	2	2	4	0	0	1	1	36284	37250	966
21	7	7	9	7	7	9	0	0	1	1	38317	38994	677
22	3	3	1	3	3	1	0	0	1	2	40051	40786	735
23	4	4	6	4	4	6	0	0	1	1	41851	42986	1135
24	6	8	6	6	8	6	0	0	2	2	44051	44722	671
25	7	9	7	7	9	7	0	0	2	2	45784	46874	1090
26	7	9	7	7	9	7	0	0	2	2	47934	48818	884
27	6	4	6	6	4	6	0	0	2	1	49884	50666	782
28	8	6	8	8	6	8	0	0	2	1	51734	52514	780
29	1	3	1	1	3	1	0	0	2	2	53568	54258	690
30	7	5	7	7	5	7	0	0	2	1	55318	56122	804
31	9	7	9	9	7	9	0	0	2	1	57185	57938	753
32	4	2	4	4	2	4	0	0	2	2	59001	60058	1057
33	4	4	2	4	4	2	0	0	1	1	61118	61954	836
34	2	2	4	2	2	4	0	0	1	1	63018	64090	1072
35	5	7	5	5	7	5	0	0	2	2	65152	66090	938
36	6	6	4	6	6	4	0	0	1	2	67152	68194	1042
37	3	5	3	3	5	3	0	0	2	2	69252	70098	846
38	5	5	3	5	5	3	0	0	1	2	71152	71890	738
39	5	5	3	5	5	3	0	0	1	2	72952	73666	714
40	1	1	3	1	1	3	0	0	1	1	74719	76106	1387
41	5	5	7	5	5	7	0	0	1	1	77169	77978	809
42	4	4	2	4	4	2	0	0	1	2	79035	79738	703
43	6	4	6	6	4	6	0	0	2	1	80802	81450	648
44	2	4	2	2	4	2	0	0	2	2	82519	83193	674
45	4	2	4	4	2	4	0	0	2	1	84252	84922	670
46	9	9	7	9	9	7	0	0	1	2	85986	86738	752
47	9	9	7	9	9	7	0	0	1	1	87802	88402	600
48	5	3	5	5	3	5	0	0	2	2	89469	90585	1116
49	7	7	5	7	7	5	0	0	1	1	91652	92337	685
50	5	3	5	5	3	5	0	0	2	2	93402	94209	807
51	5	7	5	5	7	5	0	0	2	2	95269	95929	660
52	5	5	7	5	5	7	0	0	1	1	96986	98177	1191
53	8	8	6	8	8	6	0	0	1	1	99236	99953	717
54	8	8	6	8	8	6	0	0	1	1	101019	101729	710
55	3	3	5	3	3	5	0	0	1	1	102786	103745	959
56	3	3	5	3	3	5	0	0	1	1	104803	105513	710
