# Supplementary material for: Modulation of Emotional Category Induced by Temporal Factors in Emotion Recognition
Source: PLoS One. 2015 Jul 31;10(7):e0131636. doi: 10.1371/journal.pone.0131636 (PMC4521787; doi:10.1371/journal.pone.0131636)
Supplement: S1 Dataset — (ZIP) [file pone.0131636.s001.zip › rawData/discrimination/17_blockdis_set50_750_20130202.txt]

Trial	f1	f2	f3	f1v	f2	f3v	code	FLAG	ans	button	event time	button time	RT
1	5	5	3	5	5	3	0	0	1	1	1750	3022	1272
2	6	6	4	6	6	4	0	0	1	1	4766	5606	840
3	9	7	9	9	7	9	0	0	2	1	7350	8094	744
4	8	8	6	8	8	6	0	0	1	1	9833	10622	789
5	9	7	9	9	7	9	0	0	2	2	12367	13054	687
6	4	4	6	4	4	6	0	0	1	1	14800	15542	742
7	1	3	1	1	3	1	0	0	2	2	17283	18206	923
8	5	7	5	5	7	5	0	0	2	2	19950	20734	784
9	1	1	3	1	1	3	0	0	1	2	22484	23374	890
10	5	5	7	5	5	7	0	0	1	1	25117	26006	889
11	8	6	8	8	6	8	0	0	2	1	27750	28334	584
12	3	1	3	3	1	3	0	0	2	2	30084	31014	930
13	1	1	3	1	1	3	0	0	1	1	32751	33398	647
14	4	4	2	4	4	2	0	0	1	1	35134	35950	816
15	6	6	4	6	6	4	0	0	1	2	37701	38517	816
16	6	8	6	6	8	6	0	0	2	2	40267	41109	842
17	9	9	7	9	9	7	0	0	1	2	42851	43589	738
18	7	7	9	7	7	9	0	0	1	1	45334	46365	1031
19	3	5	3	3	5	3	0	0	2	2	48101	48997	896
20	7	7	5	7	7	5	0	0	1	2	50734	51693	959
21	5	3	5	5	3	5	0	0	2	2	53435	54429	994
22	5	5	3	5	5	3	0	0	1	1	56168	57573	1405
23	7	9	7	7	9	7	0	0	2	2	59318	60021	703
24	5	7	5	5	7	5	0	0	2	1	61768	62725	957
25	2	4	2	2	4	2	0	0	2	1	64468	65461	993
26	5	3	5	5	3	5	0	0	2	2	67202	68085	883
27	4	4	2	4	4	2	0	0	1	2	69835	70709	874
28	5	5	7	5	5	7	0	0	1	1	72452	73397	945
29	7	9	7	7	9	7	0	0	2	2	75135	76021	886
30	4	2	4	4	2	4	0	0	2	2	77769	78597	828
31	8	6	8	8	6	8	0	0	2	2	80335	81549	1214
32	3	3	1	3	3	1	0	0	1	1	83285	84277	992
33	3	5	3	3	5	3	0	0	2	2	86019	86637	618
34	3	1	3	3	1	3	0	0	2	1	88386	89453	1067
35	2	4	2	2	4	2	0	0	2	2	91202	91781	579
36	3	3	1	3	3	1	0	0	1	2	93519	94164	645
37	8	8	6	8	8	6	0	0	1	2	95903	96596	693
38	4	2	4	4	2	4	0	0	2	2	98336	99172	836
39	3	3	5	3	3	5	0	0	1	2	100919	101580	661
40	7	7	9	7	7	9	0	0	1	1	103319	104468	1149
41	2	2	4	2	2	4	0	0	1	1	106220	106916	696
42	2	2	4	2	2	4	0	0	1	1	108653	109316	663
43	6	4	6	6	4	6	0	0	2	2	111053	112388	1335
44	4	4	6	4	4	6	0	0	1	1	114136	115468	1332
45	6	6	8	6	6	8	0	0	1	1	117220	118724	1504
46	6	4	6	6	4	6	0	0	2	1	120470	121372	902
47	7	7	5	7	7	5	0	0	1	2	123120	124324	1204
48	3	3	5	3	3	5	0	0	1	1	126070	127044	974
49	4	6	4	4	6	4	0	0	2	2	128787	129588	801
50	6	8	6	6	8	6	0	0	2	1	131337	132332	995
51	4	6	4	4	6	4	0	0	2	2	134070	134884	814
52	7	5	7	7	5	7	0	0	2	1	136621	137452	831
53	7	5	7	7	5	7	0	0	2	1	139204	139844	640
54	9	9	7	9	9	7	0	0	1	1	141587	142323	736
55	1	3	1	1	3	1	0	0	2	2	144071	144716	645
56	6	6	8	6	6	8	0	0	1	1	146454	147540	1086
