# Supplementary material for: Modulation of Emotional Category Induced by Temporal Factors in Emotion Recognition
Source: PLoS One. 2015 Jul 31;10(7):e0131636. doi: 10.1371/journal.pone.0131636 (PMC4521787; doi:10.1371/journal.pone.0131636)
Supplement: S1 Dataset — (ZIP) [file pone.0131636.s001.zip › rawData/discrimination/17_blockdis_set750_50_20130202.txt]

Trial	f1	f2	f3	f1v	f2	f3v	code	FLAG	ans	button	event time	button time	RT
1	8	8	6	8	8	6	0	0	1	2	1750	3136	1386
2	3	3	5	3	3	5	0	0	1	1	4883	5992	1109
3	3	3	5	3	3	5	0	0	1	1	7733	8824	1091
4	4	2	4	4	2	4	0	0	2	2	10566	11311	745
5	3	3	1	3	3	1	0	0	1	2	13050	13799	749
6	2	2	4	2	2	4	0	0	1	1	15550	16351	801
7	1	3	1	1	3	1	0	0	2	1	18100	19695	1595
8	1	1	3	1	1	3	0	0	1	1	21434	22383	949
9	5	7	5	5	7	5	0	0	2	2	24134	24807	673
10	5	3	5	5	3	5	0	0	2	2	26550	27439	889
11	7	7	5	7	7	5	0	0	1	1	29184	29911	727
12	5	3	5	5	3	5	0	0	2	2	31651	32487	836
13	3	5	3	3	5	3	0	0	2	2	34234	35135	901
14	6	6	8	6	6	8	0	0	1	1	36884	37647	763
15	5	5	3	5	5	3	0	0	1	1	39384	40183	799
16	6	4	6	6	4	6	0	0	2	1	41934	42591	657
17	2	2	4	2	2	4	0	0	1	1	44334	45159	825
18	6	4	6	6	4	6	0	0	2	1	46901	47519	618
19	9	9	7	9	9	7	0	0	1	1	49268	50039	771
20	3	3	1	3	3	1	0	0	1	1	51784	52303	519
21	8	8	6	8	8	6	0	0	1	1	54051	54959	908
22	5	5	7	5	5	7	0	0	1	1	56701	57375	674
23	4	6	4	4	6	4	0	0	2	2	59118	59847	729
24	6	6	4	6	6	4	0	0	1	1	61585	62167	582
25	2	4	2	2	4	2	0	0	2	2	63918	64663	745
26	5	5	7	5	5	7	0	0	1	1	66402	67063	661
27	7	7	9	7	7	9	0	0	1	1	68802	69590	788
28	5	5	3	5	5	3	0	0	1	1	71335	71862	527
29	6	8	6	6	8	6	0	0	2	2	73602	74374	772
30	4	2	4	4	2	4	0	0	2	2	76119	76790	671
31	2	4	2	2	4	2	0	0	2	2	78535	79166	631
32	4	4	2	4	4	2	0	0	1	1	80902	81526	624
33	4	6	4	4	6	4	0	0	2	2	83269	83902	633
34	7	5	7	7	5	7	0	0	2	1	85652	86334	682
35	6	6	8	6	6	8	0	0	1	1	88086	88630	544
36	9	9	7	9	9	7	0	0	1	1	90369	90846	477
37	6	8	6	6	8	6	0	0	2	1	92586	93118	532
38	1	3	1	1	3	1	0	0	2	2	94869	95710	841
39	7	7	5	7	7	5	0	0	1	1	97453	98030	577
40	1	1	3	1	1	3	0	0	1	1	99769	100310	541
41	6	6	4	6	6	4	0	0	1	1	102053	102718	665
42	8	6	8	8	6	8	0	0	2	2	104470	105294	824
43	8	6	8	8	6	8	0	0	2	1	107036	107950	914
44	4	4	2	4	4	2	0	0	1	1	109686	110534	848
45	7	7	9	7	7	9	0	0	1	1	112270	112822	552
46	3	1	3	3	1	3	0	0	2	2	114570	115262	692
47	7	9	7	7	9	7	0	0	2	2	117003	117646	643
48	5	7	5	5	7	5	0	0	2	2	119387	120198	811
49	7	9	7	7	9	7	0	0	2	2	121937	122598	661
50	3	1	3	3	1	3	0	0	2	2	124337	125085	748
51	3	5	3	3	5	3	0	0	2	2	126837	127621	784
52	4	4	6	4	4	6	0	0	1	1	129370	130325	955
53	9	7	9	9	7	9	0	0	2	1	132070	132605	535
54	4	4	6	4	4	6	0	0	1	1	134354	134909	555
55	7	5	7	7	5	7	0	0	2	1	136654	137173	519
56	9	7	9	9	7	9	0	0	2	1	138921	139829	908
