# Supplementary material for: Modulation of Emotional Category Induced by Temporal Factors in Emotion Recognition
Source: PLoS One. 2015 Jul 31;10(7):e0131636. doi: 10.1371/journal.pone.0131636 (PMC4521787; doi:10.1371/journal.pone.0131636)
Supplement: S1 Dataset — (ZIP) [file pone.0131636.s001.zip › rawData/discrimination/17_blockdis_set750_750_20130202.txt]

Trial	f1	f2	f3	f1v	f2	f3v	code	FLAG	ans	button	event time	button time	RT
1	5	3	5	5	3	5	0	0	2	1	2450	3255	805
2	3	5	3	3	5	3	0	0	2	1	5700	6935	1235
3	7	7	5	7	7	5	0	0	1	2	9383	10719	1336
4	2	2	4	2	2	4	0	0	1	2	13167	14703	1536
5	7	7	9	7	7	9	0	0	1	1	17150	17951	801
6	1	3	1	1	3	1	0	0	2	1	20400	21551	1151
7	3	3	5	3	3	5	0	0	1	1	24000	25175	1175
8	4	4	6	4	4	6	0	0	1	1	27617	28247	630
9	4	4	2	4	4	2	0	0	1	1	30684	31727	1043
10	8	6	8	8	6	8	0	0	2	1	34167	34775	608
11	7	5	7	7	5	7	0	0	2	1	37217	38199	982
12	8	8	6	8	8	6	0	0	1	1	40651	42719	2068
13	6	8	6	6	8	6	0	0	2	1	45168	46191	1023
14	3	3	1	3	3	1	0	0	1	1	48634	49439	805
15	7	9	7	7	9	7	0	0	2	2	51884	53055	1171
16	7	7	9	7	7	9	0	0	1	1	55501	56798	1297
17	7	5	7	7	5	7	0	0	2	2	59235	60150	915
18	3	5	3	3	5	3	0	0	2	2	62601	63390	789
19	3	3	1	3	3	1	0	0	1	1	65835	66774	939
20	5	5	3	5	5	3	0	0	1	1	69218	70270	1052
21	2	2	4	2	2	4	0	0	1	2	72718	73686	968
22	5	7	5	5	7	5	0	0	2	2	76135	77094	959
23	6	4	6	6	4	6	0	0	2	2	79535	80406	871
24	4	2	4	4	2	4	0	0	2	2	82852	83614	762
25	4	4	6	4	4	6	0	0	1	1	86052	87022	970
26	4	6	4	4	6	4	0	0	2	2	89469	90294	825
27	6	4	6	6	4	6	0	0	2	1	92736	93638	902
28	5	5	3	5	5	3	0	0	1	1	96086	96710	624
29	3	1	3	3	1	3	0	0	2	2	99153	100022	869
30	6	8	6	6	8	6	0	0	2	2	102469	103774	1305
31	8	8	6	8	8	6	0	0	1	2	106220	106998	778
32	4	6	4	4	6	4	0	0	2	2	109436	110142	706
33	5	3	5	5	3	5	0	0	2	1	112586	113301	715
34	2	4	2	2	4	2	0	0	2	1	115753	116821	1068
35	3	1	3	3	1	3	0	0	2	2	119270	120141	871
36	3	3	5	3	3	5	0	0	1	1	122587	123421	834
37	1	3	1	1	3	1	0	0	2	2	125870	127733	1863
38	4	4	2	4	4	2	0	0	1	1	130170	131053	883
39	5	7	5	5	7	5	0	0	2	2	133504	134765	1261
40	5	5	7	5	5	7	0	0	1	1	137204	137917	713
41	5	5	7	5	5	7	0	0	1	1	140354	141013	659
42	7	9	7	7	9	7	0	0	2	2	143454	144213	759
43	4	2	4	4	2	4	0	0	2	2	146654	147277	623
44	2	4	2	2	4	2	0	0	2	1	149721	150789	1068
45	6	6	4	6	6	4	0	0	1	1	153238	154317	1079
46	9	7	9	9	7	9	0	0	2	1	156755	157493	738
47	9	7	9	9	7	9	0	0	2	2	159938	161037	1099
48	8	6	8	8	6	8	0	0	2	2	163488	164229	741
49	1	1	3	1	1	3	0	0	1	1	166672	167637	965
50	6	6	8	6	6	8	0	0	1	1	170088	171172	1084
51	6	6	8	6	6	8	0	0	1	1	173622	174268	646
52	6	6	4	6	6	4	0	0	1	1	176705	177500	795
53	1	1	3	1	1	3	0	0	1	2	179939	180796	857
54	7	7	5	7	7	5	0	0	1	1	183239	184452	1213
55	9	9	7	9	9	7	0	0	1	2	186889	188004	1115
56	9	9	7	9	9	7	0	0	1	1	190456	191412	956
