# Supplementary material for: Modulation of Emotional Category Induced by Temporal Factors in Emotion Recognition
Source: PLoS One. 2015 Jul 31;10(7):e0131636. doi: 10.1371/journal.pone.0131636 (PMC4521787; doi:10.1371/journal.pone.0131636)
Supplement: S1 Dataset — (ZIP) [file pone.0131636.s001.zip › rawData/discrimination/18_blockdis_set200_50_20130204.txt]

Trial	f1	f2	f3	f1v	f2	f3v	code	FLAG	ans	button	event time	button time	RT
1	8	8	6	8	8	6	0	0	1	1	1200	2449	1249
2	6	4	6	6	4	6	0	0	2	2	3650	4577	927
3	5	7	5	5	7	5	0	0	2	2	5766	7945	2179
4	6	4	6	6	4	6	0	0	2	2	9133	10537	1404
5	1	3	1	1	3	1	0	0	2	2	11733	13441	1708
6	2	2	4	2	2	4	0	0	1	1	14633	16049	1416
7	2	4	2	2	4	2	0	0	2	2	17250	18065	815
8	9	9	7	9	9	7	0	0	1	1	19250	19992	742
9	6	8	6	6	8	6	0	0	2	1	21183	21808	625
10	8	8	6	8	8	6	0	0	1	1	23000	24880	1880
11	3	5	3	3	5	3	0	0	2	2	26067	27016	949
12	4	6	4	4	6	4	0	0	2	2	28217	29072	855
13	3	3	5	3	3	5	0	0	1	1	30267	32840	2573
14	5	3	5	5	3	5	0	0	2	2	34034	35608	1574
15	3	5	3	3	5	3	0	0	2	2	36801	37576	775
16	5	5	3	5	5	3	0	0	1	2	38767	39880	1113
17	5	5	3	5	5	3	0	0	1	1	41067	42096	1029
18	2	4	2	2	4	2	0	0	2	2	43284	44320	1036
19	3	1	3	3	1	3	0	0	2	2	45517	48928	3411
20	3	3	1	3	3	1	0	0	1	2	50118	52512	2394
21	8	6	8	8	6	8	0	0	2	1	53701	60640	6939
22	1	1	3	1	1	3	0	0	1	1	61835	66016	4181
23	4	4	2	4	4	2	0	0	1	2	67218	69183	1965
24	1	1	3	1	1	3	0	0	1	1	70385	71727	1342
25	7	7	9	7	7	9	0	0	1	1	72918	79935	7017
26	9	7	9	9	7	9	0	0	2	2	81135	82287	1152
27	4	4	2	4	4	2	0	0	1	1	83485	85575	2090
28	9	9	7	9	9	7	0	0	1	1	86769	88175	1406
29	8	6	8	8	6	8	0	0	2	2	89369	90831	1462
30	5	3	5	5	3	5	0	0	2	2	92019	93111	1092
31	7	9	7	7	9	7	0	0	2	2	94302	96503	2201
32	6	8	6	6	8	6	0	0	2	2	97702	98759	1057
33	7	7	5	7	7	5	0	0	1	1	99952	104615	4663
34	5	7	5	5	7	5	0	0	2	2	105803	109239	3436
35	5	5	7	5	5	7	0	0	1	1	110436	111975	1539
36	9	7	9	9	7	9	0	0	2	1	113169	118742	5573
37	6	6	4	6	6	4	0	0	1	1	119936	120934	998
38	4	4	6	4	4	6	0	0	1	1	122136	123294	1158
39	4	2	4	4	2	4	0	0	2	2	124486	125694	1208
40	4	6	4	4	6	4	0	0	2	2	126886	128894	2008
41	4	2	4	4	2	4	0	0	2	2	130087	134806	4719
42	4	4	6	4	4	6	0	0	1	1	136003	137910	1907
43	1	3	1	1	3	1	0	0	2	2	139103	139910	807
44	7	5	7	7	5	7	0	0	2	2	141104	142390	1286
45	7	5	7	7	5	7	0	0	2	2	143587	144510	923
46	3	3	5	3	3	5	0	0	1	1	145704	147230	1526
47	7	9	7	7	9	7	0	0	2	2	148420	150654	2234
48	7	7	5	7	7	5	0	0	1	1	151854	154494	2640
49	7	7	9	7	7	9	0	0	1	1	155687	157022	1335
50	6	6	8	6	6	8	0	0	1	1	158221	159414	1193
51	5	5	7	5	5	7	0	0	1	2	160604	163701	3097
52	3	3	1	3	3	1	0	0	1	1	164888	167701	2813
53	2	2	4	2	2	4	0	0	1	1	168888	177197	8309
54	6	6	4	6	6	4	0	0	1	1	178388	179293	905
55	3	1	3	3	1	3	0	0	2	2	180488	183285	2797
56	6	6	8	6	6	8	0	0	1	1	184471	187789	3318
