# Supplementary material for: Modulation of Emotional Category Induced by Temporal Factors in Emotion Recognition
Source: PLoS One. 2015 Jul 31;10(7):e0131636. doi: 10.1371/journal.pone.0131636 (PMC4521787; doi:10.1371/journal.pone.0131636)
Supplement: S1 Dataset — (ZIP) [file pone.0131636.s001.zip › rawData/discrimination/18_blockdis_set200_750_20130204.txt]

Trial	f1	f2	f3	f1v	f2	f3v	code	FLAG	ans	button	event time	button time	RT
1	7	7	5	7	7	5	0	0	1	1	1900	2912	1012
2	6	6	8	6	6	8	0	0	1	1	4800	5960	1160
3	4	6	4	4	6	4	0	0	2	2	7850	8544	694
4	2	4	2	2	4	2	0	0	2	2	10433	11432	999
5	7	7	9	7	7	9	0	0	1	1	13333	14152	819
6	9	7	9	9	7	9	0	0	2	2	16050	19168	3118
7	7	5	7	7	5	7	0	0	2	2	21067	21904	837
8	6	6	4	6	6	4	0	0	1	2	23800	24776	976
9	8	6	8	8	6	8	0	0	2	2	26667	27352	685
10	1	3	1	1	3	1	0	0	2	1	29250	32072	2822
11	4	6	4	4	6	4	0	0	2	2	33967	34872	905
12	6	6	8	6	6	8	0	0	1	1	36767	38087	1320
13	3	5	3	3	5	3	0	0	2	2	39984	40767	783
14	3	3	1	3	3	1	0	0	1	1	42667	43895	1228
15	3	1	3	3	1	3	0	0	2	2	45784	46711	927
16	1	1	3	1	1	3	0	0	1	1	48601	49895	1294
17	3	1	3	3	1	3	0	0	2	1	51784	52447	663
18	6	8	6	6	8	6	0	0	2	2	54334	55687	1353
19	4	4	6	4	4	6	0	0	1	1	57584	58567	983
20	2	2	4	2	2	4	0	0	1	1	60468	61527	1059
21	7	7	9	7	7	9	0	0	1	1	63418	64591	1173
22	3	3	1	3	3	1	0	0	1	2	66485	68639	2154
23	4	4	6	4	4	6	0	0	1	1	70535	71471	936
24	6	8	6	6	8	6	0	0	2	2	73368	74631	1263
25	7	9	7	7	9	7	0	0	2	2	76518	77783	1265
26	7	9	7	7	9	7	0	0	2	2	79668	82527	2859
27	6	4	6	6	4	6	0	0	2	2	84419	85686	1267
28	8	6	8	8	6	8	0	0	2	2	87585	89454	1869
29	1	3	1	1	3	1	0	0	2	2	91352	92126	774
30	7	5	7	7	5	7	0	0	2	2	94019	95326	1307
31	9	7	9	9	7	9	0	0	2	2	97219	97990	771
32	4	2	4	4	2	4	0	0	2	2	99886	100694	808
33	4	4	2	4	4	2	0	0	1	2	102586	104774	2188
34	2	2	4	2	2	4	0	0	1	1	106669	107918	1249
35	5	7	5	5	7	5	0	0	2	2	109819	111214	1395
36	6	6	4	6	6	4	0	0	1	1	113103	113998	895
37	3	5	3	3	5	3	0	0	2	2	115886	117278	1392
38	5	5	3	5	5	3	0	0	1	1	119170	120398	1228
39	5	5	3	5	5	3	0	0	1	1	122286	123214	928
40	1	1	3	1	1	3	0	0	1	1	125103	126126	1023
41	5	5	7	5	5	7	0	0	1	1	128020	129462	1442
42	4	4	2	4	4	2	0	0	1	1	131353	132997	1644
43	6	4	6	6	4	6	0	0	2	2	134887	136053	1166
44	2	4	2	2	4	2	0	0	2	2	137953	139197	1244
45	4	2	4	4	2	4	0	0	2	2	141087	142805	1718
46	9	9	7	9	9	7	0	0	1	1	144704	145453	749
47	9	9	7	9	9	7	0	0	1	1	147354	147941	587
48	5	3	5	5	3	5	0	0	2	2	149837	150805	968
49	7	7	5	7	7	5	0	0	1	1	152704	153813	1109
50	5	3	5	5	3	5	0	0	2	2	155704	156741	1037
51	5	7	5	5	7	5	0	0	2	2	158637	159645	1008
52	5	5	7	5	5	7	0	0	1	1	161537	162565	1028
53	8	8	6	8	8	6	0	0	1	1	164454	165597	1143
54	8	8	6	8	8	6	0	0	1	2	167488	168637	1149
55	3	3	5	3	3	5	0	0	1	1	170538	171653	1115
56	3	3	5	3	3	5	0	0	1	1	173555	174837	1282
