# Supplementary material for: Modulation of Emotional Category Induced by Temporal Factors in Emotion Recognition
Source: PLoS One. 2015 Jul 31;10(7):e0131636. doi: 10.1371/journal.pone.0131636 (PMC4521787; doi:10.1371/journal.pone.0131636)
Supplement: S1 Dataset — (ZIP) [file pone.0131636.s001.zip › rawData/discrimination/18_blockdis_set50_50_20130204.txt]

Trial	f1	f2	f3	f1v	f2	f3v	code	FLAG	ans	button	event time	button time	RT
1	5	5	3	5	5	3	0	0	1	1	1066	2130	1064
2	6	6	4	6	6	4	0	0	1	1	3183	4690	1507
3	9	7	9	9	7	9	0	0	2	1	5750	6866	1116
4	8	8	6	8	8	6	0	0	1	2	7933	9658	1725
5	9	7	9	9	7	9	0	0	2	1	10716	12130	1414
6	4	4	6	4	4	6	0	0	1	1	13183	13882	699
7	1	3	1	1	3	1	0	0	2	2	14950	15562	612
8	5	7	5	5	7	5	0	0	2	2	16617	17682	1065
9	1	1	3	1	1	3	0	0	1	1	18733	19514	781
10	5	5	7	5	5	7	0	0	1	1	20567	21242	675
11	8	6	8	8	6	8	0	0	2	2	22300	26210	3910
12	3	1	3	3	1	3	0	0	2	2	27267	30257	2990
13	1	1	3	1	1	3	0	0	1	1	31317	32609	1292
14	4	4	2	4	4	2	0	0	1	2	33667	35569	1902
15	6	6	4	6	6	4	0	0	1	1	36634	37457	823
16	6	8	6	6	8	6	0	0	2	1	38517	39633	1116
17	9	9	7	9	9	7	0	0	1	1	40701	41577	876
18	7	7	9	7	7	9	0	0	1	1	42634	45689	3055
19	3	5	3	3	5	3	0	0	2	2	46751	48433	1682
20	7	7	5	7	7	5	0	0	1	1	49501	51049	1548
21	5	3	5	5	3	5	0	0	2	1	52101	54113	2012
22	5	5	3	5	5	3	0	0	1	2	55168	56505	1337
23	7	9	7	7	9	7	0	0	2	2	57568	58697	1129
24	5	7	5	5	7	5	0	0	2	2	59751	60769	1018
25	2	4	2	2	4	2	0	0	2	1	61835	63225	1390
26	5	3	5	5	3	5	0	0	2	2	64285	65905	1620
27	4	4	2	4	4	2	0	0	1	-1	66968	65905	-1
28	5	5	7	5	5	7	0	0	1	1	69101	70393	1292
29	7	9	7	7	9	7	0	0	2	2	71452	72073	621
30	4	2	4	4	2	4	0	0	2	2	73135	74393	1258
31	8	6	8	8	6	8	0	0	2	2	75452	77000	1548
32	3	3	1	3	3	1	0	0	1	1	78068	78952	884
33	3	5	3	3	5	3	0	0	2	2	80018	81632	1614
34	3	1	3	3	1	3	0	0	2	2	82685	83720	1035
35	2	4	2	2	4	2	0	0	2	1	84785	86968	2183
36	3	3	1	3	3	1	0	0	1	1	88035	89592	1557
37	8	8	6	8	8	6	0	0	1	2	90652	91584	932
38	4	2	4	4	2	4	0	0	2	2	92652	93656	1004
39	3	3	5	3	3	5	0	0	1	1	94719	96408	1689
40	7	7	9	7	7	9	0	0	1	1	97469	99728	2259
41	2	2	4	2	2	4	0	0	1	1	100786	102536	1750
42	2	2	4	2	2	4	0	0	1	1	103602	104544	942
43	6	4	6	6	4	6	0	0	2	2	105603	106472	869
44	4	4	6	4	4	6	0	0	1	2	107536	110288	2752
45	6	6	8	6	6	8	0	0	1	1	111353	112120	767
46	6	4	6	6	4	6	0	0	2	2	113186	114152	966
47	7	7	5	7	7	5	0	0	1	-1	113186	114184	-1
48	3	3	5	3	3	5	0	0	1	2	115236	116792	1556
49	4	6	4	4	6	4	0	0	2	2	117853	118752	899
50	6	8	6	6	8	6	0	0	2	2	119820	120527	707
51	4	6	4	4	6	4	0	0	2	2	121586	122456	870
52	7	5	7	7	5	7	0	0	2	2	123520	125551	2031
53	7	5	7	7	5	7	0	0	2	2	126603	127839	1236
54	9	9	7	9	9	7	0	0	1	2	128903	130199	1296
55	1	3	1	1	3	1	0	0	2	1	131253	133799	2546
56	6	6	8	6	6	8	0	0	1	1	134853	136327	1474
