# Supplementary material for: Modulation of Emotional Category Induced by Temporal Factors in Emotion Recognition
Source: PLoS One. 2015 Jul 31;10(7):e0131636. doi: 10.1371/journal.pone.0131636 (PMC4521787; doi:10.1371/journal.pone.0131636)
Supplement: S1 Dataset — (ZIP) [file pone.0131636.s001.zip › rawData/discrimination/18_blockdis_set50_750_20130204.txt]

Trial	f1	f2	f3	f1v	f2	f3v	code	FLAG	ans	button	event time	button time	RT
1	8	8	6	8	8	6	0	0	1	1	1750	2962	1212
2	3	3	5	3	3	5	0	0	1	1	4700	5618	918
3	3	3	5	3	3	5	0	0	1	1	7366	8290	924
4	4	2	4	4	2	4	0	0	2	1	10033	11066	1033
5	3	3	1	3	3	1	0	0	1	2	12817	14594	1777
6	2	2	4	2	2	4	0	0	1	1	16333	17138	805
7	1	3	1	1	3	1	0	0	2	2	18883	19714	831
8	1	1	3	1	1	3	0	0	1	1	21450	22361	911
9	5	7	5	5	7	5	0	0	2	2	24100	24985	885
10	5	3	5	5	3	5	0	0	2	2	26734	27969	1235
11	7	7	5	7	7	5	0	0	1	1	29717	36529	6812
12	5	3	5	5	3	5	0	0	2	2	38267	39249	982
13	3	5	3	3	5	3	0	0	2	2	41001	42521	1520
14	6	6	8	6	6	8	0	0	1	1	44267	46121	1854
15	5	5	3	5	5	3	0	0	1	1	47868	49001	1133
16	6	4	6	6	4	6	0	0	2	2	50751	53601	2850
17	2	2	4	2	2	4	0	0	1	1	55351	57401	2050
18	6	4	6	6	4	6	0	0	2	2	59151	60105	954
19	9	9	7	9	9	7	0	0	1	2	61851	69113	7262
20	3	3	1	3	3	1	0	0	1	1	70852	72448	1596
21	8	8	6	8	8	6	0	0	1	2	74185	76760	2575
22	5	5	7	5	5	7	0	0	1	1	78502	80080	1578
23	4	6	4	4	6	4	0	0	2	2	81819	85176	3357
24	6	6	4	6	6	4	0	0	1	1	86919	89064	2145
25	2	4	2	2	4	2	0	0	2	1	90802	94608	3806
26	5	5	7	5	5	7	0	0	1	1	96352	97672	1320
27	7	7	9	7	7	9	0	0	1	1	99419	100768	1349
28	5	5	3	5	5	3	0	0	1	1	102519	109008	6489
29	6	8	6	6	8	6	0	0	2	2	110753	111688	935
30	4	2	4	4	2	4	0	0	2	1	113436	116496	3060
31	2	4	2	2	4	2	0	0	2	1	118236	121215	2979
32	4	4	2	4	4	2	0	0	1	2	122953	124807	1854
33	4	6	4	4	6	4	0	0	2	2	126553	128039	1486
34	7	5	7	7	5	7	0	0	2	2	129787	131895	2108
35	6	6	8	6	6	8	0	0	1	1	133637	135759	2122
36	9	9	7	9	9	7	0	0	1	1	137503	138319	816
37	6	8	6	6	8	6	0	0	2	1	140070	141175	1105
38	1	3	1	1	3	1	0	0	2	2	142920	146311	3391
39	7	7	5	7	7	5	0	0	1	2	148054	157519	9465
40	1	1	3	1	1	3	0	0	1	1	159254	160847	1593
41	6	6	4	6	6	4	0	0	1	1	162588	163791	1203
42	8	6	8	8	6	8	0	0	2	2	165538	169606	4068
43	8	6	8	8	6	8	0	0	2	2	171354	172918	1564
44	4	4	2	4	4	2	0	0	1	1	174655	178270	3615
45	7	7	9	7	7	9	0	0	1	1	180021	181630	1609
46	3	1	3	3	1	3	0	0	2	2	183371	184222	851
47	7	9	7	7	9	7	0	0	2	2	185972	192094	6122
48	5	7	5	5	7	5	0	0	2	1	193838	195054	1216
49	7	9	7	7	9	7	0	0	2	2	196805	197950	1145
50	3	1	3	3	1	3	0	0	2	1	199689	203558	3869
51	3	5	3	3	5	3	0	0	2	2	205305	212686	7381
52	4	4	6	4	4	6	0	0	1	1	214422	215702	1280
53	9	7	9	9	7	9	0	0	2	1	217439	219181	1742
54	4	4	6	4	4	6	0	0	1	1	220923	221701	778
55	7	5	7	7	5	7	0	0	2	2	223439	225237	1798
56	9	7	9	9	7	9	0	0	2	2	226973	228749	1776
