# Supplementary material for: Modulation of Emotional Category Induced by Temporal Factors in Emotion Recognition
Source: PLoS One. 2015 Jul 31;10(7):e0131636. doi: 10.1371/journal.pone.0131636 (PMC4521787; doi:10.1371/journal.pone.0131636)
Supplement: S1 Dataset — (ZIP) [file pone.0131636.s001.zip › rawData/discrimination/18_blockdis_set750_50_20130204.txt]

Trial	f1	f2	f3	f1v	f2	f3v	code	FLAG	ans	button	event time	button time	RT
1	5	3	5	5	3	5	0	0	2	1	1750	3372	1622
2	3	5	3	3	5	3	0	0	2	2	5116	6052	936
3	7	7	5	7	7	5	0	0	1	1	7800	8747	947
4	2	2	4	2	2	4	0	0	1	1	10483	11499	1016
5	7	7	9	7	7	9	0	0	1	1	13250	14747	1497
6	1	3	1	1	3	1	0	0	2	2	16483	21427	4944
7	3	3	5	3	3	5	0	0	1	1	23167	24787	1620
8	4	4	6	4	4	6	0	0	1	1	26534	28011	1477
9	4	4	2	4	4	2	0	0	1	1	29750	30987	1237
10	8	6	8	8	6	8	0	0	2	1	32734	33875	1141
11	7	5	7	7	5	7	0	0	2	2	35617	37395	1778
12	8	8	6	8	8	6	0	0	1	1	39134	40491	1357
13	6	8	6	6	8	6	0	0	2	1	42234	43867	1633
14	3	3	1	3	3	1	0	0	1	1	45617	47371	1754
15	7	9	7	7	9	7	0	0	2	2	49118	52187	3069
16	7	7	9	7	7	9	0	0	1	1	53934	57634	3700
17	7	5	7	7	5	7	0	0	2	2	59385	61090	1705
18	3	5	3	3	5	3	0	0	2	2	62835	66130	3295
19	3	3	1	3	3	1	0	0	1	1	67868	69250	1382
20	5	5	3	5	5	3	0	0	1	1	71002	73050	2048
21	2	2	4	2	2	4	0	0	1	1	74802	75834	1032
22	5	7	5	5	7	5	0	0	2	2	77585	78394	809
23	6	4	6	6	4	6	0	0	2	2	80135	82746	2611
24	4	2	4	4	2	4	0	0	2	2	84485	89090	4605
25	4	4	6	4	4	6	0	0	1	1	90835	92802	1967
26	4	6	4	4	6	4	0	0	2	2	94552	95562	1010
27	6	4	6	6	4	6	0	0	2	2	97302	101722	4420
28	5	5	3	5	5	3	0	0	1	1	103469	104521	1052
29	3	1	3	3	1	3	0	0	2	2	106269	107217	948
30	6	8	6	6	8	6	0	0	2	2	108953	112705	3752
31	8	8	6	8	8	6	0	0	1	1	114453	115697	1244
32	4	6	4	4	6	4	0	0	2	2	117436	119241	1805
33	5	3	5	5	3	5	0	0	2	2	120986	122145	1159
34	2	4	2	2	4	2	0	0	2	2	123886	125361	1475
35	3	1	3	3	1	3	0	0	2	1	127103	129225	2122
36	3	3	5	3	3	5	0	0	1	1	130970	132897	1927
37	1	3	1	1	3	1	0	0	2	2	134637	136529	1892
38	4	4	2	4	4	2	0	0	1	2	138270	142849	4579
39	5	7	5	5	7	5	0	0	2	2	144587	144961	374
40	5	5	7	5	5	7	0	0	1	1	146704	149321	2617
41	5	5	7	5	5	7	0	0	1	1	151071	152521	1450
42	7	9	7	7	9	7	0	0	2	2	154271	159016	4745
43	4	2	4	4	2	4	0	0	2	2	160754	162528	1774
44	2	4	2	2	4	2	0	0	2	2	164271	165736	1465
45	6	6	4	6	6	4	0	0	1	1	167488	168560	1072
46	9	7	9	9	7	9	0	0	2	1	170304	178296	7992
47	9	7	9	9	7	9	0	0	2	2	180038	180968	930
48	8	6	8	8	6	8	0	0	2	2	182705	183912	1207
49	1	1	3	1	1	3	0	0	1	1	185655	187360	1705
50	6	6	8	6	6	8	0	0	1	1	189105	190936	1831
51	6	6	8	6	6	8	0	0	1	1	192672	197216	4544
52	6	6	4	6	6	4	0	0	1	1	198955	200744	1789
53	1	1	3	1	1	3	0	0	1	1	202489	203823	1334
54	7	7	5	7	7	5	0	0	1	1	205572	206863	1291
55	9	9	7	9	9	7	0	0	1	1	208606	209879	1273
56	9	9	7	9	9	7	0	0	1	1	211622	213375	1753
