# Supplementary material for: Modulation of Emotional Category Induced by Temporal Factors in Emotion Recognition
Source: PLoS One. 2015 Jul 31;10(7):e0131636. doi: 10.1371/journal.pone.0131636 (PMC4521787; doi:10.1371/journal.pone.0131636)
Supplement: S1 Dataset — (ZIP) [file pone.0131636.s001.zip › rawData/discrimination/18_blockdis_set750_750_20130204.txt]

Trial	f1	f2	f3	f1v	f2	f3v	code	FLAG	ans	button	event time	button time	RT
1	2	4	2	2	4	2	0	0	2	2	2450	3290	840
2	4	4	6	4	4	6	0	0	1	1	5733	6690	957
3	8	6	8	8	6	8	0	0	2	2	9133	10042	909
4	4	4	2	4	4	2	0	0	1	1	12483	13802	1319
5	1	3	1	1	3	1	0	0	2	2	16250	18354	2104
6	8	8	6	8	8	6	0	0	1	2	20800	21706	906
7	8	6	8	8	6	8	0	0	2	2	24150	25130	980
8	4	2	4	4	2	4	0	0	2	2	27567	31098	3531
9	5	5	7	5	5	7	0	0	1	1	33534	35018	1484
10	4	4	6	4	4	6	0	0	1	1	37467	39169	1702
11	6	6	8	6	6	8	0	0	1	1	41617	45049	3432
12	5	5	3	5	5	3	0	0	1	1	47501	48689	1188
13	2	2	4	2	2	4	0	0	1	2	51134	53305	2171
14	8	8	6	8	8	6	0	0	1	-1	55751	53305	-1
15	9	9	7	9	9	7	0	0	1	1	68218	70657	2439
16	9	7	9	9	7	9	0	0	2	2	73102	74825	1723
17	1	3	1	1	3	1	0	0	2	2	77268	78721	1453
18	7	7	9	7	7	9	0	0	1	1	81168	82825	1657
19	7	7	5	7	7	5	0	0	1	1	85269	87056	1787
20	2	2	4	2	2	4	0	0	1	1	89502	90744	1242
21	9	7	9	9	7	9	0	0	2	2	93186	94488	1302
22	3	1	3	3	1	3	0	0	2	2	96936	99864	2928
23	4	4	2	4	4	2	0	0	1	1	102302	106464	4162
24	7	5	7	7	5	7	0	0	2	1	108903	110432	1529
25	9	9	7	9	9	7	0	0	1	1	112869	113984	1115
26	6	8	6	6	8	6	0	0	2	1	116420	118168	1748
27	3	5	3	3	5	3	0	0	2	1	120620	121680	1060
28	3	3	5	3	3	5	0	0	1	1	124120	125944	1824
29	3	3	1	3	3	1	0	0	1	1	128387	130024	1637
30	5	5	7	5	5	7	0	0	1	1	132470	134863	2393
31	1	1	3	1	1	3	0	0	1	1	137303	138095	792
32	2	4	2	2	4	2	0	0	2	2	140537	141151	614
33	3	3	5	3	3	5	0	0	1	1	143587	145479	1892
34	7	5	7	7	5	7	0	0	2	1	147920	152247	4327
35	4	6	4	4	6	4	0	0	2	2	154687	155407	720
36	3	3	1	3	3	1	0	0	1	2	157854	159143	1289
37	6	6	4	6	6	4	0	0	1	1	161587	163031	1444
38	6	6	4	6	6	4	0	0	1	1	165471	166975	1504
39	5	7	5	5	7	5	0	0	2	2	169421	170455	1034
40	3	1	3	3	1	3	0	0	2	2	172904	175335	2431
41	7	9	7	7	9	7	0	0	2	2	177771	178871	1100
42	4	6	4	4	6	4	0	0	2	2	181321	182406	1085
43	7	7	5	7	7	5	0	0	1	2	184855	187358	2503
44	5	5	3	5	5	3	0	0	1	1	189805	191838	2033
45	3	5	3	3	5	3	0	0	2	2	194288	195286	998
46	5	7	5	5	7	5	0	0	2	2	197722	199542	1820
47	6	8	6	6	8	6	0	0	2	2	201989	203598	1609
48	6	4	6	6	4	6	0	0	2	2	206039	207174	1135
49	6	6	8	6	6	8	0	0	1	1	209622	211414	1792
50	5	3	5	5	3	5	0	0	2	2	213856	214686	830
51	5	3	5	5	3	5	0	0	2	2	217122	217926	804
52	7	9	7	7	9	7	0	0	2	2	220373	222206	1833
53	4	2	4	4	2	4	0	0	2	2	224656	225638	982
54	1	1	3	1	1	3	0	0	1	1	228089	229542	1453
55	7	7	9	7	7	9	0	0	1	2	231990	232861	871
56	6	4	6	6	4	6	0	0	2	2	235306	236245	939
