# Supplementary material for: Modulation of Emotional Category Induced by Temporal Factors in Emotion Recognition
Source: PLoS One. 2015 Jul 31;10(7):e0131636. doi: 10.1371/journal.pone.0131636 (PMC4521787; doi:10.1371/journal.pone.0131636)
Supplement: S1 Dataset — (ZIP) [file pone.0131636.s001.zip › rawData/discrimination/19_blockdis_set200_50_20130205.txt]

Trial	f1	f2	f3	f1v	f2	f3v	code	FLAG	ans	button	event time	button time	RT
1	8	8	6	8	8	6	0	0	1	2	1200	2061	861
2	6	4	6	6	4	6	0	0	2	2	3250	4221	971
3	5	7	5	5	7	5	0	0	2	2	5416	6445	1029
4	6	4	6	6	4	6	0	0	2	2	7633	8420	787
5	1	3	1	1	3	1	0	0	2	2	9616	10244	628
6	2	2	4	2	2	4	0	0	1	1	11433	12124	691
7	2	4	2	2	4	2	0	0	2	2	13317	13996	679
8	9	9	7	9	9	7	0	0	1	2	15183	16356	1173
9	6	8	6	6	8	6	0	0	2	2	17550	18348	798
10	8	8	6	8	8	6	0	0	1	1	19533	20132	599
11	3	5	3	3	5	3	0	0	2	2	21333	21900	567
12	4	6	4	4	6	4	0	0	2	2	23100	23716	616
13	3	3	5	3	3	5	0	0	1	1	24917	25580	663
14	5	3	5	5	3	5	0	0	2	1	26767	27828	1061
15	3	5	3	3	5	3	0	0	2	2	29017	29596	579
16	5	5	3	5	5	3	0	0	1	1	30784	31644	860
17	5	5	3	5	5	3	0	0	1	1	32834	33420	586
18	2	4	2	2	4	2	0	0	2	2	34617	35260	643
19	3	1	3	3	1	3	0	0	2	2	36451	37324	873
20	3	3	1	3	3	1	0	0	1	1	38517	39188	671
21	8	6	8	8	6	8	0	0	2	2	40384	40964	580
22	1	1	3	1	1	3	0	0	1	1	42151	42836	685
23	4	4	2	4	4	2	0	0	1	1	44034	45028	994
24	1	1	3	1	1	3	0	0	1	1	46217	46956	739
25	7	7	9	7	7	9	0	0	1	2	48151	48660	509
26	9	7	9	9	7	9	0	0	2	2	49851	50388	537
27	4	4	2	4	4	2	0	0	1	1	51584	52572	988
28	9	9	7	9	9	7	0	0	1	1	53768	54548	780
29	8	6	8	8	6	8	0	0	2	2	55734	56267	533
30	5	3	5	5	3	5	0	0	2	2	57468	57923	455
31	7	9	7	7	9	7	0	0	2	2	59118	59763	645
32	6	8	6	6	8	6	0	0	2	1	60951	62451	1500
33	7	7	5	7	7	5	0	0	1	1	63651	64539	888
34	5	7	5	5	7	5	0	0	2	2	65735	66259	524
35	5	5	7	5	5	7	0	0	1	2	67451	68043	592
36	9	7	9	9	7	9	0	0	2	2	69235	69699	464
37	6	6	4	6	6	4	0	0	1	1	70885	71739	854
38	4	4	6	4	4	6	0	0	1	1	72935	73563	628
39	4	2	4	4	2	4	0	0	2	2	74752	75587	835
40	4	6	4	4	6	4	0	0	2	2	76785	77803	1018
41	4	2	4	4	2	4	0	0	2	2	79002	79587	585
42	4	4	6	4	4	6	0	0	1	2	80785	81419	634
43	1	3	1	1	3	1	0	0	2	1	82619	84011	1392
44	7	5	7	7	5	7	0	0	2	2	85202	85707	505
45	7	5	7	7	5	7	0	0	2	2	86902	87691	789
46	3	3	5	3	3	5	0	0	1	1	88885	89531	646
47	7	9	7	7	9	7	0	0	2	2	90719	91635	916
48	7	7	5	7	7	5	0	0	1	1	92835	93651	816
49	7	7	9	7	7	9	0	0	1	2	94852	95427	575
50	6	6	8	6	6	8	0	0	1	2	96619	97211	592
51	5	5	7	5	5	7	0	0	1	1	98402	99235	833
52	3	3	1	3	3	1	0	0	1	1	100436	100979	543
53	2	2	4	2	2	4	0	0	1	1	102169	103131	962
54	6	6	4	6	6	4	0	0	1	1	104319	105259	940
55	3	1	3	3	1	3	0	0	2	2	106453	107010	557
56	6	6	8	6	6	8	0	0	1	1	108203	109034	831
