# Supplementary material for: Modulation of Emotional Category Induced by Temporal Factors in Emotion Recognition
Source: PLoS One. 2015 Jul 31;10(7):e0131636. doi: 10.1371/journal.pone.0131636 (PMC4521787; doi:10.1371/journal.pone.0131636)
Supplement: S1 Dataset — (ZIP) [file pone.0131636.s001.zip › rawData/discrimination/19_blockdis_set200_750_20130205.txt]

Trial	f1	f2	f3	f1v	f2	f3v	code	FLAG	ans	button	event time	button time	RT
1	5	5	3	5	5	3	0	0	1	2	1900	2730	830
2	6	6	4	6	6	4	0	0	1	1	4616	5154	538
3	9	7	9	9	7	9	0	0	2	2	7050	7586	536
4	8	8	6	8	8	6	0	0	1	1	9483	10249	766
5	9	7	9	9	7	9	0	0	2	1	12150	13113	963
6	4	4	6	4	4	6	0	0	1	1	15000	15769	769
7	1	3	1	1	3	1	0	0	2	2	17667	18641	974
8	5	7	5	5	7	5	0	0	2	2	20533	21361	828
9	1	1	3	1	1	3	0	0	1	1	23250	24049	799
10	5	5	7	5	5	7	0	0	1	1	25950	26769	819
11	8	6	8	8	6	8	0	0	2	2	28667	29417	750
12	3	1	3	3	1	3	0	0	2	1	31317	31889	572
13	1	1	3	1	1	3	0	0	1	2	33784	34713	929
14	4	4	2	4	4	2	0	0	1	2	36600	37361	761
15	6	6	4	6	6	4	0	0	1	1	39251	39817	566
16	6	8	6	6	8	6	0	0	2	2	41717	42393	676
17	9	9	7	9	9	7	0	0	1	2	44284	45897	1613
18	7	7	9	7	7	9	0	0	1	1	47784	48497	713
19	3	5	3	3	5	3	0	0	2	2	50384	51104	720
20	7	7	5	7	7	5	0	0	1	1	53001	53641	640
21	5	3	5	5	3	5	0	0	2	2	55534	56272	738
22	5	5	3	5	5	3	0	0	1	1	58168	59216	1048
23	7	9	7	7	9	7	0	0	2	1	61118	62008	890
24	5	7	5	5	7	5	0	0	2	2	63901	64640	739
25	2	4	2	2	4	2	0	0	2	2	66535	67040	505
26	5	3	5	5	3	5	0	0	2	1	68935	69704	769
27	4	4	2	4	4	2	0	0	1	1	71601	72568	967
28	5	5	7	5	5	7	0	0	1	1	74468	75344	876
29	7	9	7	7	9	7	0	0	2	1	77235	78264	1029
30	4	2	4	4	2	4	0	0	2	1	80152	81824	1672
31	8	6	8	8	6	8	0	0	2	2	83718	85728	2010
32	3	3	1	3	3	1	0	0	1	1	87619	88816	1197
33	3	5	3	3	5	3	0	0	2	1	90702	92200	1498
34	3	1	3	3	1	3	0	0	2	2	94085	94864	779
35	2	4	2	2	4	2	0	0	2	2	96752	97432	680
36	3	3	1	3	3	1	0	0	1	2	99319	100320	1001
37	8	8	6	8	8	6	0	0	1	2	102219	103255	1036
38	4	2	4	4	2	4	0	0	2	2	105152	106623	1471
39	3	3	5	3	3	5	0	0	1	1	108519	110127	1608
40	7	7	9	7	7	9	0	0	1	2	112019	113167	1148
41	2	2	4	2	2	4	0	0	1	1	115069	116447	1378
42	2	2	4	2	2	4	0	0	1	1	118336	119247	911
43	6	4	6	6	4	6	0	0	2	1	121136	121911	775
44	4	4	6	4	4	6	0	0	1	1	123803	125071	1268
45	6	6	8	6	6	8	0	0	1	2	126970	127823	853
46	6	4	6	6	4	6	0	0	2	1	129720	130799	1079
47	7	7	5	7	7	5	0	0	1	1	132687	133767	1080
48	3	3	5	3	3	5	0	0	1	1	135653	136639	986
49	4	6	4	4	6	4	0	0	2	2	138537	139391	854
50	6	8	6	6	8	6	0	0	2	2	141287	142183	896
51	4	6	4	4	6	4	0	0	2	1	144070	145695	1625
52	7	5	7	7	5	7	0	0	2	1	147587	150567	2980
53	7	5	7	7	5	7	0	0	2	2	152454	153806	1352
54	9	9	7	9	9	7	0	0	1	2	155704	156950	1246
55	1	3	1	1	3	1	0	0	2	1	158837	159894	1057
56	6	6	8	6	6	8	0	0	1	1	161787	163150	1363
