# Supplementary material for: Modulation of Emotional Category Induced by Temporal Factors in Emotion Recognition
Source: PLoS One. 2015 Jul 31;10(7):e0131636. doi: 10.1371/journal.pone.0131636 (PMC4521787; doi:10.1371/journal.pone.0131636)
Supplement: S1 Dataset — (ZIP) [file pone.0131636.s001.zip › rawData/discrimination/19_blockdis_set50_50_20130205.txt]

Trial	f1	f2	f3	f1v	f2	f3v	code	FLAG	ans	button	event time	button time	RT
1	7	7	5	7	7	5	0	0	1	1	1048	3240	2192
2	6	6	8	6	6	8	0	0	1	2	4300	6680	2380
3	4	6	4	4	6	4	0	0	2	1	7733	10328	2595
4	2	4	2	2	4	2	0	0	2	2	11383	12152	769
5	7	7	9	7	7	9	0	0	1	1	13217	14320	1103
6	9	7	9	9	7	9	0	0	2	2	15383	16320	937
7	7	5	7	7	5	7	0	0	2	2	17383	18456	1073
8	6	6	4	6	6	4	0	0	1	1	19517	20368	851
9	8	6	8	8	6	8	0	0	2	2	21433	22160	727
10	1	3	1	1	3	1	0	0	2	2	23217	24040	823
11	4	6	4	4	6	4	0	0	2	2	25100	26024	924
12	6	6	8	6	6	8	0	0	1	1	27084	28000	916
13	3	5	3	3	5	3	0	0	2	2	29067	29664	597
14	3	3	1	3	3	1	0	0	1	2	30717	31640	923
15	3	1	3	3	1	3	0	0	2	2	32700	34376	1676
16	1	1	3	1	1	3	0	0	1	1	35434	36271	837
17	3	1	3	3	1	3	0	0	2	1	37334	38327	993
18	6	8	6	6	8	6	0	0	2	2	39384	40375	991
19	4	4	6	4	4	6	0	0	1	1	41434	42247	813
20	2	2	4	2	2	4	0	0	1	1	43301	43983	682
21	7	7	9	7	7	9	0	0	1	1	45051	45759	708
22	3	3	1	3	3	1	0	0	1	2	46817	47439	622
23	4	4	6	4	4	6	0	0	1	1	48501	49199	698
24	6	8	6	6	8	6	0	0	2	1	50268	51143	875
25	7	9	7	7	9	7	0	0	2	1	52201	53359	1158
26	7	9	7	7	9	7	0	0	2	2	54418	56095	1677
27	6	4	6	6	4	6	0	0	2	2	57151	58303	1152
28	8	6	8	8	6	8	0	0	2	2	59368	60239	871
29	1	3	1	1	3	1	0	0	2	2	61301	62167	866
30	7	5	7	7	5	7	0	0	2	2	63235	64215	980
31	9	7	9	9	7	9	0	0	2	2	65268	66183	915
32	4	2	4	4	2	4	0	0	2	2	67251	68383	1132
33	4	4	2	4	4	2	0	0	1	1	69451	70503	1052
34	2	2	4	2	2	4	0	0	1	1	71568	72583	1015
35	5	7	5	5	7	5	0	0	2	2	73635	74719	1084
36	6	6	4	6	6	4	0	0	1	1	75785	76663	878
37	3	5	3	3	5	3	0	0	2	2	77718	78367	649
38	5	5	3	5	5	3	0	0	1	2	79435	80327	892
39	5	5	3	5	5	3	0	0	1	1	81385	82791	1406
40	1	1	3	1	1	3	0	0	1	2	83852	84870	1018
41	5	5	7	5	5	7	0	0	1	1	85935	87046	1111
42	4	4	2	4	4	2	0	0	1	2	88102	89022	920
43	6	4	6	6	4	6	0	0	2	2	90085	91070	985
44	2	4	2	2	4	2	0	0	2	2	92135	92934	799
45	4	2	4	4	2	4	0	0	2	2	94002	95942	1940
46	9	9	7	9	9	7	0	0	1	1	97002	97742	740
47	9	9	7	9	9	7	0	0	1	1	98802	99534	732
48	5	3	5	5	3	5	0	0	2	2	100602	101390	788
49	7	7	5	7	7	5	0	0	1	1	102452	103390	938
50	5	3	5	5	3	5	0	0	2	2	104452	105446	994
51	5	7	5	5	7	5	0	0	2	2	106502	107518	1016
52	5	5	7	5	5	7	0	0	1	1	108586	109462	876
53	8	8	6	8	8	6	0	0	1	1	110519	111494	975
54	8	8	6	8	8	6	0	0	1	1	112553	113558	1005
55	3	3	5	3	3	5	0	0	1	1	114619	115582	963
56	3	3	5	3	3	5	0	0	1	1	116636	117486	850
