# Supplementary material for: Modulation of Emotional Category Induced by Temporal Factors in Emotion Recognition
Source: PLoS One. 2015 Jul 31;10(7):e0131636. doi: 10.1371/journal.pone.0131636 (PMC4521787; doi:10.1371/journal.pone.0131636)
Supplement: S1 Dataset — (ZIP) [file pone.0131636.s001.zip › rawData/discrimination/19_blockdis_set50_750_20130205.txt]

Trial	f1	f2	f3	f1v	f2	f3v	code	FLAG	ans	button	event time	button time	RT
1	8	8	6	8	8	6	0	0	1	1	1750	2465	715
2	3	3	5	3	3	5	0	0	1	1	4216	4881	665
3	3	3	5	3	3	5	0	0	1	1	6616	7137	521
4	4	2	4	4	2	4	0	0	2	2	8883	9881	998
5	3	3	1	3	3	1	0	0	1	1	11633	12609	976
6	2	2	4	2	2	4	0	0	1	1	14350	15337	987
7	1	3	1	1	3	1	0	0	2	2	17083	17697	614
8	1	1	3	1	1	3	0	0	1	1	19433	20209	776
9	5	7	5	5	7	5	0	0	2	2	21950	22969	1019
10	5	3	5	5	3	5	0	0	2	2	24717	25793	1076
11	7	7	5	7	7	5	0	0	1	1	27534	28313	779
12	5	3	5	5	3	5	0	0	2	2	30050	31009	959
13	3	5	3	3	5	3	0	0	2	2	32750	33433	683
14	6	6	8	6	6	8	0	0	1	2	35184	36409	1225
15	5	5	3	5	5	3	0	0	1	1	38151	39009	858
16	6	4	6	6	4	6	0	0	2	2	40751	41601	850
17	2	2	4	2	2	4	0	0	1	1	43351	44193	842
18	6	4	6	6	4	6	0	0	2	2	45934	46744	810
19	9	9	7	9	9	7	0	0	1	1	48484	49768	1284
20	3	3	1	3	3	1	0	0	1	2	51518	52320	802
21	8	8	6	8	8	6	0	0	1	1	54068	54824	756
22	5	5	7	5	5	7	0	0	1	1	56568	57440	872
23	4	6	4	4	6	4	0	0	2	2	59184	59968	784
24	6	6	4	6	6	4	0	0	1	2	61718	63072	1354
25	2	4	2	2	4	2	0	0	2	2	64818	65856	1038
26	5	5	7	5	5	7	0	0	1	1	67601	68288	687
27	7	7	9	7	7	9	0	0	1	2	70035	70776	741
28	5	5	3	5	5	3	0	0	1	1	72518	73376	858
29	6	8	6	6	8	6	0	0	2	2	75118	76080	962
30	4	2	4	4	2	4	0	0	2	2	77818	78568	750
31	2	4	2	2	4	2	0	0	2	2	80318	80872	554
32	4	4	2	4	4	2	0	0	1	2	82618	83416	798
33	4	6	4	4	6	4	0	0	2	2	85152	85968	816
34	7	5	7	7	5	7	0	0	2	2	87719	88576	857
35	6	6	8	6	6	8	0	0	1	2	90319	90936	617
36	9	9	7	9	9	7	0	0	1	1	92685	93352	667
37	6	8	6	6	8	6	0	0	2	1	95102	95807	705
38	1	3	1	1	3	1	0	0	2	2	97552	98511	959
39	7	7	5	7	7	5	0	0	1	1	100252	101055	803
40	1	1	3	1	1	3	0	0	1	2	102802	103583	781
41	6	6	4	6	6	4	0	0	1	1	105319	105967	648
42	8	6	8	8	6	8	0	0	2	2	107703	108263	560
43	8	6	8	8	6	8	0	0	2	2	110003	110543	540
44	4	4	2	4	4	2	0	0	1	1	112286	113071	785
45	7	7	9	7	7	9	0	0	1	2	114819	115551	732
46	3	1	3	3	1	3	0	0	2	2	117303	118047	744
47	7	9	7	7	9	7	0	0	2	2	119786	120535	749
48	5	7	5	5	7	5	0	0	2	2	122286	122991	705
49	7	9	7	7	9	7	0	0	2	2	124736	125511	775
50	3	1	3	3	1	3	0	0	2	2	127253	128151	898
51	3	5	3	3	5	3	0	0	2	2	129886	131207	1321
52	4	4	6	4	4	6	0	0	1	1	132953	133559	606
53	9	7	9	9	7	9	0	0	2	2	135303	135919	616
54	4	4	6	4	4	6	0	0	1	2	137670	138535	865
55	7	5	7	7	5	7	0	0	2	2	140270	140911	641
56	9	7	9	9	7	9	0	0	2	2	142654	143342	688
