# Supplementary material for: Modulation of Emotional Category Induced by Temporal Factors in Emotion Recognition
Source: PLoS One. 2015 Jul 31;10(7):e0131636. doi: 10.1371/journal.pone.0131636 (PMC4521787; doi:10.1371/journal.pone.0131636)
Supplement: S1 Dataset — (ZIP) [file pone.0131636.s001.zip › rawData/discrimination/19_blockdis_set750_50_20130205.txt]

Trial	f1	f2	f3	f1v	f2	f3v	code	FLAG	ans	button	event time	button time	RT
1	5	3	5	5	3	5	0	0	2	2	1750	3391	1641
2	3	5	3	3	5	3	0	0	2	2	5133	6039	906
3	7	7	5	7	7	5	0	0	1	1	7783	8463	680
4	2	2	4	2	2	4	0	0	1	1	10200	11287	1087
5	7	7	9	7	7	9	0	0	1	1	13033	14255	1222
6	1	3	1	1	3	1	0	0	2	1	16000	17095	1095
7	3	3	5	3	3	5	0	0	1	1	18833	19759	926
8	4	4	6	4	4	6	0	0	1	1	21500	22247	747
9	4	4	2	4	4	2	0	0	1	1	23983	25327	1344
10	8	6	8	8	6	8	0	0	2	1	27067	28311	1244
11	7	5	7	7	5	7	0	0	2	2	30050	31311	1261
12	8	8	6	8	8	6	0	0	1	1	33050	34327	1277
13	6	8	6	6	8	6	0	0	2	2	36067	37183	1116
14	3	3	1	3	3	1	0	0	1	1	38934	39831	897
15	7	9	7	7	9	7	0	0	2	2	41567	42639	1072
16	7	7	9	7	7	9	0	0	1	2	44384	46015	1631
17	7	5	7	7	5	7	0	0	2	2	47751	48510	759
18	3	5	3	3	5	3	0	0	2	2	50251	51070	819
19	3	3	1	3	3	1	0	0	1	1	52818	53934	1116
20	5	5	3	5	5	3	0	0	1	1	55684	56550	866
21	2	2	4	2	2	4	0	0	1	1	58301	59102	801
22	5	7	5	5	7	5	0	0	2	2	60851	61934	1083
23	6	4	6	6	4	6	0	0	2	1	63685	64710	1025
24	4	2	4	4	2	4	0	0	2	2	66451	67638	1187
25	4	4	6	4	4	6	0	0	1	1	69385	70142	757
26	4	6	4	4	6	4	0	0	2	2	71885	72614	729
27	6	4	6	6	4	6	0	0	2	2	74368	75438	1070
28	5	5	3	5	5	3	0	0	1	1	77185	77958	773
29	3	1	3	3	1	3	0	0	2	2	79702	80798	1096
30	6	8	6	6	8	6	0	0	2	2	82535	83574	1039
31	8	8	6	8	8	6	0	0	1	1	85319	86310	991
32	4	6	4	4	6	4	0	0	2	1	88052	88942	890
33	5	3	5	5	3	5	0	0	2	2	90685	91422	737
34	2	4	2	2	4	2	0	0	2	1	93169	94158	989
35	3	1	3	3	1	3	0	0	2	2	95902	96853	951
36	3	3	5	3	3	5	0	0	1	1	98602	99421	819
37	1	3	1	1	3	1	0	0	2	2	101169	101893	724
38	4	4	2	4	4	2	0	0	1	1	103636	105037	1401
39	5	7	5	5	7	5	0	0	2	2	106786	107749	963
40	5	5	7	5	5	7	0	0	1	1	109486	110365	879
41	5	5	7	5	5	7	0	0	1	1	112103	112933	830
42	7	9	7	7	9	7	0	0	2	2	114669	115373	704
43	4	2	4	4	2	4	0	0	2	1	117119	117821	702
44	2	4	2	2	4	2	0	0	2	2	119570	120589	1019
45	6	6	4	6	6	4	0	0	1	1	122336	123149	813
46	9	7	9	9	7	9	0	0	2	1	124886	125837	951
47	9	7	9	9	7	9	0	0	2	2	127586	128285	699
48	8	6	8	8	6	8	0	0	2	1	130020	131477	1457
49	1	1	3	1	1	3	0	0	1	1	133220	134653	1433
50	6	6	8	6	6	8	0	0	1	2	136403	137541	1138
51	6	6	8	6	6	8	0	0	1	1	139287	140557	1270
52	6	6	4	6	6	4	0	0	1	1	142304	143373	1069
53	1	1	3	1	1	3	0	0	1	1	145120	146140	1020
54	7	7	5	7	7	5	0	0	1	2	147887	148596	709
55	9	9	7	9	9	7	0	0	1	1	150337	151124	787
56	9	9	7	9	9	7	0	0	1	2	152870	153884	1014
