# Supplementary material for: Modulation of Emotional Category Induced by Temporal Factors in Emotion Recognition
Source: PLoS One. 2015 Jul 31;10(7):e0131636. doi: 10.1371/journal.pone.0131636 (PMC4521787; doi:10.1371/journal.pone.0131636)
Supplement: S1 Dataset — (ZIP) [file pone.0131636.s001.zip › rawData/discrimination/19_blockdis_set750_750_20130205.txt]

Trial	f1	f2	f3	f1v	f2	f3v	code	FLAG	ans	button	event time	button time	RT
1	2	4	2	2	4	2	0	0	2	2	2450	3356	906
2	4	4	6	4	4	6	0	0	1	1	5800	6828	1028
3	8	6	8	8	6	8	0	0	2	2	9266	10116	850
4	4	4	2	4	4	2	0	0	1	1	12566	13716	1150
5	1	3	1	1	3	1	0	0	2	2	16167	16971	804
6	8	8	6	8	8	6	0	0	1	2	19417	20587	1170
7	8	6	8	8	6	8	0	0	2	1	23033	24051	1018
8	4	2	4	4	2	4	0	0	2	2	26500	27755	1255
9	5	5	7	5	5	7	0	0	1	1	30200	31307	1107
10	4	4	6	4	4	6	0	0	1	1	33750	34683	933
11	6	6	8	6	6	8	0	0	1	2	37134	38075	941
12	5	5	3	5	5	3	0	0	1	1	40517	41555	1038
13	2	2	4	2	2	4	0	0	1	1	44001	44883	882
14	8	8	6	8	8	6	0	0	1	2	47334	48131	797
15	9	9	7	9	9	7	0	0	1	1	50568	51259	691
16	9	7	9	9	7	9	0	0	2	2	53701	55099	1398
17	1	3	1	1	3	1	0	0	2	2	57534	58571	1037
18	7	7	9	7	7	9	0	0	1	1	61018	62011	993
19	7	7	5	7	7	5	0	0	1	1	64451	65506	1055
20	2	2	4	2	2	4	0	0	1	1	67951	69074	1123
21	9	7	9	9	7	9	0	0	2	1	71518	72474	956
22	3	1	3	3	1	3	0	0	2	2	74918	75666	748
23	4	4	2	4	4	2	0	0	1	2	78118	78954	836
24	7	5	7	7	5	7	0	0	2	1	81402	82338	936
25	9	9	7	9	9	7	0	0	1	2	84785	85538	753
26	6	8	6	6	8	6	0	0	2	2	87985	88970	985
27	3	5	3	3	5	3	0	0	2	2	91419	92282	863
28	3	3	5	3	3	5	0	0	1	1	94719	95370	651
29	3	3	1	3	3	1	0	0	1	1	97819	98882	1063
30	5	5	7	5	5	7	0	0	1	1	101319	102746	1427
31	1	1	3	1	1	3	0	0	1	2	105186	105946	760
32	2	4	2	2	4	2	0	0	2	2	108386	109042	656
33	3	3	5	3	3	5	0	0	1	1	111486	112017	531
34	7	5	7	7	5	7	0	0	2	2	114453	115265	812
35	4	6	4	4	6	4	0	0	2	2	117703	118513	810
36	3	3	1	3	3	1	0	0	1	1	120953	121825	872
37	6	6	4	6	6	4	0	0	1	1	124270	125185	915
38	6	6	4	6	6	4	0	0	1	1	127636	128441	805
39	5	7	5	5	7	5	0	0	2	2	130886	131841	955
40	3	1	3	3	1	3	0	0	2	1	134287	135385	1098
41	7	9	7	7	9	7	0	0	2	2	137837	138777	940
42	4	6	4	4	6	4	0	0	2	2	141220	142153	933
43	7	7	5	7	7	5	0	0	1	2	144604	145497	893
44	5	5	3	5	5	3	0	0	1	1	147937	148713	776
45	3	5	3	3	5	3	0	0	2	1	151154	152281	1127
46	5	7	5	5	7	5	0	0	2	2	154721	155825	1104
47	6	8	6	6	8	6	0	0	2	2	158271	159129	858
48	6	4	6	6	4	6	0	0	2	2	161571	162568	997
49	6	6	8	6	6	8	0	0	1	1	165004	166040	1036
50	5	3	5	5	3	5	0	0	2	2	168488	169424	936
51	5	3	5	5	3	5	0	0	2	2	171871	172640	769
52	7	9	7	7	9	7	0	0	2	2	175088	175952	864
53	4	2	4	4	2	4	0	0	2	1	178388	179960	1572
54	1	1	3	1	1	3	0	0	1	1	182405	183176	771
55	7	7	9	7	7	9	0	0	1	1	185621	186440	819
56	6	4	6	6	4	6	0	0	2	2	188888	189552	664
