# Supplementary material for: Modulation of Emotional Category Induced by Temporal Factors in Emotion Recognition
Source: PLoS One. 2015 Jul 31;10(7):e0131636. doi: 10.1371/journal.pone.0131636 (PMC4521787; doi:10.1371/journal.pone.0131636)
Supplement: S1 Dataset — (ZIP) [file pone.0131636.s001.zip › rawData/discrimination/2_blockdis_set200_50_20121120.txt]

Trial	f1	f2	f3	f1v	f2	f3v	code	FLAG	ans	button	event time	button time	RT
1	7	7	5	7	7	5	0	0	1	1	1200	1723	523
2	6	6	8	6	6	8	0	0	1	2	2916	4107	1191
3	4	6	4	4	6	4	0	0	2	2	5300	5811	511
4	2	4	2	2	4	2	0	0	2	2	7000	7499	499
5	7	7	9	7	7	9	0	0	1	1	8700	9347	647
6	9	7	9	9	7	9	0	0	2	2	10550	11019	469
7	7	5	7	7	5	7	0	0	2	2	12216	13043	827
8	6	6	4	6	6	4	0	0	1	1	14233	14715	482
9	8	6	8	8	6	8	0	0	2	2	15917	16339	422
10	1	3	1	1	3	1	0	0	2	2	17533	18203	670
11	4	6	4	4	6	4	0	0	2	2	19400	20051	651
12	6	6	8	6	6	8	0	0	1	1	21250	21771	521
13	3	5	3	3	5	3	0	0	2	2	22967	23443	476
14	3	3	1	3	3	1	0	0	1	2	24634	25411	777
15	3	1	3	3	1	3	0	0	2	1	26600	27299	699
16	1	1	3	1	1	3	0	0	1	1	28500	29059	559
17	3	1	3	3	1	3	0	0	2	1	30250	30731	481
18	6	8	6	6	8	6	0	0	2	2	31917	32651	734
19	4	4	6	4	4	6	0	0	1	2	33850	34555	705
20	2	2	4	2	2	4	0	0	1	1	35750	36211	461
21	7	7	9	7	7	9	0	0	1	1	37401	37995	594
22	3	3	1	3	3	1	0	0	1	1	39184	39667	483
23	4	4	6	4	4	6	0	0	1	1	40867	41747	880
24	6	8	6	6	8	6	0	0	2	1	42934	43355	421
25	7	9	7	7	9	7	0	0	2	1	44551	45243	692
26	7	9	7	7	9	7	0	0	2	2	46434	47674	1240
27	6	4	6	6	4	6	0	0	2	2	48868	49378	510
28	8	6	8	8	6	8	0	0	2	2	50568	51274	706
29	1	3	1	1	3	1	0	0	2	1	52468	52970	502
30	7	5	7	7	5	7	0	0	2	1	54168	54682	514
31	9	7	9	9	7	9	0	0	2	2	55868	56530	662
32	4	2	4	4	2	4	0	0	2	1	57718	58194	476
33	4	4	2	4	4	2	0	0	1	1	59385	59946	561
34	2	2	4	2	2	4	0	0	1	1	61135	61714	579
35	5	7	5	5	7	5	0	0	2	2	62901	63786	885
36	6	6	4	6	6	4	0	0	1	1	64985	65530	545
37	3	5	3	3	5	3	0	0	2	2	66718	67194	476
38	5	5	3	5	5	3	0	0	1	1	68385	68746	361
39	5	5	3	5	5	3	0	0	1	1	69935	70434	499
40	1	1	3	1	1	3	0	0	1	1	71635	72050	415
41	5	5	7	5	5	7	0	0	1	1	73252	73866	614
42	4	4	2	4	4	2	0	0	1	1	75052	75562	510
43	6	4	6	6	4	6	0	0	2	1	76752	77210	458
44	2	4	2	2	4	2	0	0	2	2	78402	78794	392
45	4	2	4	4	2	4	0	0	2	1	79985	80426	441
46	9	9	7	9	9	7	0	0	1	1	81618	82058	440
47	9	9	7	9	9	7	0	0	1	1	83252	83618	366
48	5	3	5	5	3	5	0	0	2	2	84819	85226	407
49	7	7	5	7	7	5	0	0	1	1	86419	86786	367
50	5	3	5	5	3	5	0	0	2	2	87985	88362	377
51	5	7	5	5	7	5	0	0	2	1	89552	89906	354
52	5	5	7	5	5	7	0	0	1	1	91102	91410	308
53	8	8	6	8	8	6	0	0	1	1	92602	92970	368
54	8	8	6	8	8	6	0	0	1	1	94169	94626	457
55	3	3	5	3	3	5	0	0	1	1	95819	96449	630
56	3	3	5	3	3	5	0	0	1	1	97636	98049	413
