# Supplementary material for: Modulation of Emotional Category Induced by Temporal Factors in Emotion Recognition
Source: PLoS One. 2015 Jul 31;10(7):e0131636. doi: 10.1371/journal.pone.0131636 (PMC4521787; doi:10.1371/journal.pone.0131636)
Supplement: S1 Dataset — (ZIP) [file pone.0131636.s001.zip › rawData/discrimination/2_blockdis_set200_750_20121120.txt]

Trial	f1	f2	f3	f1v	f2	f3v	code	FLAG	ans	button	event time	button time	RT
1	5	5	3	5	5	3	0	0	1	1	1916	2432	516
2	6	6	4	6	6	4	0	0	1	2	4333	4952	619
3	9	7	9	9	7	9	0	0	2	1	6850	7400	550
4	8	8	6	8	8	6	0	0	1	1	9300	9808	508
5	9	7	9	9	7	9	0	0	2	2	11700	12112	412
6	4	4	6	4	4	6	0	0	1	1	14000	14448	448
7	1	3	1	1	3	1	0	0	2	1	16333	16760	427
8	5	7	5	5	7	5	0	0	2	2	18650	19176	526
9	1	1	3	1	1	3	0	0	1	1	21067	21840	773
10	5	5	7	5	5	7	0	0	1	1	23733	24456	723
11	8	6	8	8	6	8	0	0	2	1	26350	27160	810
12	3	1	3	3	1	3	0	0	2	2	29050	29760	710
13	1	1	3	1	1	3	0	0	1	1	31650	32112	462
14	4	4	2	4	4	2	0	0	1	2	34000	34423	423
15	6	6	4	6	6	4	0	0	1	1	36317	37063	746
16	6	8	6	6	8	6	0	0	2	2	38951	39399	448
17	9	9	7	9	9	7	0	0	1	1	41301	41679	378
18	7	7	9	7	7	9	0	0	1	1	43567	43983	416
19	3	5	3	3	5	3	0	0	2	2	45884	46343	459
20	7	7	5	7	7	5	0	0	1	2	48234	48799	565
21	5	3	5	5	3	5	0	0	2	2	50666	51215	549
22	5	5	3	5	5	3	0	0	1	1	53101	53511	410
23	7	9	7	7	9	7	0	0	2	2	55401	55879	478
24	5	7	5	5	7	5	0	0	2	2	57768	58263	495
25	2	4	2	2	4	2	0	0	2	2	60151	60639	488
26	5	3	5	5	3	5	0	0	2	2	62535	63207	672
27	4	4	2	4	4	2	0	0	1	1	65101	65655	554
28	5	5	7	5	5	7	0	0	1	1	67551	68583	1032
29	7	9	7	7	9	7	0	0	2	2	70468	70863	395
30	4	2	4	4	2	4	0	0	2	1	72752	73247	495
31	8	6	8	8	6	8	0	0	2	1	75135	76119	984
32	3	3	1	3	3	1	0	0	1	1	78018	78735	717
33	3	5	3	3	5	3	0	0	2	2	80635	81142	507
34	3	1	3	3	1	3	0	0	2	1	83035	83678	643
35	2	4	2	2	4	2	0	0	2	2	85569	86134	565
36	3	3	1	3	3	1	0	0	1	1	88035	88422	387
37	8	8	6	8	8	6	0	0	1	2	90319	90830	511
38	4	2	4	4	2	4	0	0	2	2	92719	93182	463
39	3	3	5	3	3	5	0	0	1	1	95069	95502	433
40	7	7	9	7	7	9	0	0	1	2	97402	97838	436
41	2	2	4	2	2	4	0	0	1	1	99736	100126	390
42	2	2	4	2	2	4	0	0	1	1	102019	102486	467
43	6	4	6	6	4	6	0	0	2	2	104386	104814	428
44	4	4	6	4	4	6	0	0	1	2	106703	107286	583
45	6	6	8	6	6	8	0	0	1	1	109186	109638	452
46	6	4	6	6	4	6	0	0	2	2	111536	111926	390
47	7	7	5	7	7	5	0	0	1	1	113819	114262	443
48	3	3	5	3	3	5	0	0	1	1	116153	116622	469
49	4	6	4	4	6	4	0	0	2	2	118520	119030	510
50	6	8	6	6	8	6	0	0	2	1	120920	121286	366
51	4	6	4	4	6	4	0	0	2	2	123186	123574	388
52	7	5	7	7	5	7	0	0	2	2	125470	125926	456
53	7	5	7	7	5	7	0	0	2	2	127820	128269	449
54	9	9	7	9	9	7	0	0	1	1	130170	130637	467
55	1	3	1	1	3	1	0	0	2	2	132537	133133	596
56	6	6	8	6	6	8	0	0	1	1	135020	135653	633
