# Supplementary material for: Modulation of Emotional Category Induced by Temporal Factors in Emotion Recognition
Source: PLoS One. 2015 Jul 31;10(7):e0131636. doi: 10.1371/journal.pone.0131636 (PMC4521787; doi:10.1371/journal.pone.0131636)
Supplement: S1 Dataset — (ZIP) [file pone.0131636.s001.zip › rawData/discrimination/2_blockdis_set50_50_20121120.txt]

Trial	f1	f2	f3	f1v	f2	f3v	code	FLAG	ans	button	event time	button time	RT
1	4	2	4	4	2	4	0	0	2	1	1083	2178	1095
2	9	9	7	9	9	7	0	0	1	1	3233	4626	1393
3	1	3	1	1	3	1	0	0	2	2	5683	6362	679
4	6	8	6	6	8	6	0	0	2	1	7416	8586	1170
5	5	5	3	5	5	3	0	0	1	1	9650	10778	1128
6	1	3	1	1	3	1	0	0	2	2	11833	12610	777
7	9	7	9	9	7	9	0	0	2	2	13667	14690	1023
8	3	3	5	3	3	5	0	0	1	1	15750	16674	924
9	7	7	5	7	7	5	0	0	1	1	17733	18418	685
10	4	4	2	4	4	2	0	0	1	2	19483	20057	574
11	3	3	1	3	3	1	0	0	1	2	21117	21665	548
12	8	6	8	8	6	8	0	0	2	2	22733	23865	1132
13	1	1	3	1	1	3	0	0	1	1	24934	25865	931
14	7	7	5	7	7	5	0	0	1	1	26917	27657	740
15	7	7	9	7	7	9	0	0	1	1	28717	29657	940
16	3	5	3	3	5	3	0	0	2	2	30717	31401	684
17	6	8	6	6	8	6	0	0	2	1	32467	33449	982
18	3	3	5	3	3	5	0	0	1	1	34517	35217	700
19	5	5	3	5	5	3	0	0	1	2	36284	37169	885
20	4	2	4	4	2	4	0	0	2	1	38234	38809	575
21	3	3	1	3	3	1	0	0	1	2	39867	40569	702
22	3	1	3	3	1	3	0	0	2	1	41634	42409	775
23	4	4	6	4	4	6	0	0	1	1	43467	44001	534
24	2	2	4	2	2	4	0	0	1	1	45067	45553	486
25	1	1	3	1	1	3	0	0	1	1	46617	47401	784
26	7	9	7	7	9	7	0	0	2	2	48468	49377	909
27	7	5	7	7	5	7	0	0	2	2	50434	51305	871
28	9	9	7	9	9	7	0	0	1	1	52368	52953	585
29	6	4	6	6	4	6	0	0	2	2	54018	54569	551
30	9	7	9	9	7	9	0	0	2	2	55634	56241	607
31	7	9	7	7	9	7	0	0	2	2	57301	58489	1188
32	4	6	4	4	6	4	0	0	2	2	59551	60201	650
33	7	5	7	7	5	7	0	0	2	2	61268	62113	845
34	4	6	4	4	6	4	0	0	2	2	63168	63633	465
35	5	3	5	5	3	5	0	0	2	1	64685	65193	508
36	6	6	4	6	6	4	0	0	1	1	66251	66945	694
37	3	5	3	3	5	3	0	0	2	2	68001	68449	448
38	6	6	4	6	6	4	0	0	1	1	69501	69912	411
39	4	4	2	4	4	2	0	0	1	2	70968	71408	440
40	5	3	5	5	3	5	0	0	2	2	72468	73384	916
41	4	4	6	4	4	6	0	0	1	1	74452	75168	716
42	7	7	9	7	7	9	0	0	1	2	76235	76736	501
43	3	1	3	3	1	3	0	0	2	1	77802	78344	542
44	6	6	8	6	6	8	0	0	1	2	79402	80704	1302
45	6	4	6	6	4	6	0	0	2	2	81768	83080	1312
46	8	6	8	8	6	8	0	0	2	2	84135	84920	785
47	8	8	6	8	8	6	0	0	1	1	85985	86472	487
48	6	6	8	6	6	8	0	0	1	2	87535	88192	657
49	5	5	7	5	5	7	0	0	1	1	89252	90480	1228
50	5	7	5	5	7	5	0	0	2	2	91535	92184	649
51	5	7	5	5	7	5	0	0	2	2	93252	93880	628
52	2	4	2	2	4	2	0	0	2	2	94936	95456	520
53	2	4	2	2	4	2	0	0	2	1	96519	96928	409
54	5	5	7	5	5	7	0	0	1	1	97986	98928	942
55	2	2	4	2	2	4	0	0	1	1	99986	100464	478
56	8	8	6	8	8	6	0	0	1	1	101519	102048	529
