# Supplementary material for: Modulation of Emotional Category Induced by Temporal Factors in Emotion Recognition
Source: PLoS One. 2015 Jul 31;10(7):e0131636. doi: 10.1371/journal.pone.0131636 (PMC4521787; doi:10.1371/journal.pone.0131636)
Supplement: S1 Dataset — (ZIP) [file pone.0131636.s001.zip › rawData/discrimination/2_blockdis_set50_750_20121120.txt]

Trial	f1	f2	f3	f1v	f2	f3v	code	FLAG	ans	button	event time	button time	RT
1	2	4	2	2	4	2	0	0	2	2	1766	2273	507
2	4	4	6	4	4	6	0	0	1	1	4016	4433	417
3	8	6	8	8	6	8	0	0	2	1	6183	6977	794
4	4	4	2	4	4	2	0	0	1	1	8716	9129	413
5	1	3	1	1	3	1	0	0	2	2	10866	11929	1063
6	8	8	6	8	8	6	0	0	1	2	13667	14528	861
7	8	6	8	8	6	8	0	0	2	1	16267	17160	893
8	4	2	4	4	2	4	0	0	2	2	18900	19680	780
9	5	5	7	5	5	7	0	0	1	1	21417	22200	783
10	4	4	6	4	4	6	0	0	1	1	23950	24552	602
11	6	6	8	6	6	8	0	0	1	1	26300	27072	772
12	5	5	3	5	5	3	0	0	1	1	28817	29760	943
13	2	2	4	2	2	4	0	0	1	1	31500	32160	660
14	8	8	6	8	8	6	0	0	1	2	33900	34632	732
15	9	9	7	9	9	7	0	0	1	1	36384	36984	600
16	9	7	9	9	7	9	0	0	2	2	38734	39472	738
17	1	3	1	1	3	1	0	0	2	1	41217	42288	1071
18	7	7	9	7	7	9	0	0	1	1	44034	44624	590
19	7	7	5	7	7	5	0	0	1	1	46367	46896	529
20	2	2	4	2	2	4	0	0	1	1	48634	49352	718
21	9	7	9	9	7	9	0	0	2	1	51101	52048	947
22	3	1	3	3	1	3	0	0	2	2	53784	54888	1104
23	4	4	2	4	4	2	0	0	1	2	56634	57472	838
24	7	5	7	7	5	7	0	0	2	2	59218	60168	950
25	9	9	7	9	9	7	0	0	1	2	61918	63103	1185
26	6	8	6	6	8	6	0	0	2	2	64851	65511	660
27	3	5	3	3	5	3	0	0	2	2	67251	67823	572
28	3	3	5	3	3	5	0	0	1	1	69568	70079	511
29	3	3	1	3	3	1	0	0	1	1	71818	72479	661
30	5	5	7	5	5	7	0	0	1	2	74218	74679	461
31	1	1	3	1	1	3	0	0	1	1	76418	77095	677
32	2	4	2	2	4	2	0	0	2	2	78835	79487	652
33	3	3	5	3	3	5	0	0	1	1	81235	81783	548
34	7	5	7	7	5	7	0	0	2	1	83519	84031	512
35	4	6	4	4	6	4	0	0	2	2	85769	86271	502
36	3	3	1	3	3	1	0	0	1	2	88019	88607	588
37	6	6	4	6	6	4	0	0	1	1	90352	91447	1095
38	6	6	4	6	6	4	0	0	1	1	93185	94015	830
39	5	7	5	5	7	5	0	0	2	1	95752	96215	463
40	3	1	3	3	1	3	0	0	2	2	97952	98663	711
41	7	9	7	7	9	7	0	0	2	2	100402	101239	837
42	4	6	4	4	6	4	0	0	2	2	102986	103551	565
43	7	7	5	7	7	5	0	0	1	1	105303	105791	488
44	5	5	3	5	5	3	0	0	1	2	107536	108127	591
45	3	5	3	3	5	3	0	0	2	2	109869	110439	570
46	5	7	5	5	7	5	0	0	2	1	112186	112558	372
47	6	8	6	6	8	6	0	0	2	1	114303	114806	503
48	6	4	6	6	4	6	0	0	2	2	116553	117094	541
49	6	6	8	6	6	8	0	0	1	1	118836	119390	554
50	5	3	5	5	3	5	0	0	2	2	121136	121574	438
51	5	3	5	5	3	5	0	0	2	2	123320	123862	542
52	7	9	7	7	9	7	0	0	2	2	125603	126230	627
53	4	2	4	4	2	4	0	0	2	1	127970	128902	932
54	1	1	3	1	1	3	0	0	1	2	130653	131230	577
55	7	7	9	7	7	9	0	0	1	2	132970	133582	612
56	6	4	6	6	4	6	0	0	2	2	135320	135854	534
