# Supplementary material for: Modulation of Emotional Category Induced by Temporal Factors in Emotion Recognition
Source: PLoS One. 2015 Jul 31;10(7):e0131636. doi: 10.1371/journal.pone.0131636 (PMC4521787; doi:10.1371/journal.pone.0131636)
Supplement: S1 Dataset — (ZIP) [file pone.0131636.s001.zip › rawData/discrimination/2_blockdis_set750_50_20121120.txt]

Trial	f1	f2	f3	f1v	f2	f3v	code	FLAG	ans	button	event time	button time	RT
1	5	3	5	5	3	5	0	0	2	2	1750	2664	914
2	3	5	3	3	5	3	0	0	2	2	4416	5016	600
3	7	7	5	7	7	5	0	0	1	1	6766	7255	489
4	2	2	4	2	2	4	0	0	1	1	9000	9431	431
5	7	7	9	7	7	9	0	0	1	1	11183	11847	664
6	1	3	1	1	3	1	0	0	2	1	13583	14007	424
7	3	3	5	3	3	5	0	0	1	1	15750	16399	649
8	4	4	6	4	4	6	0	0	1	2	18150	18695	545
9	4	4	2	4	4	2	0	0	1	2	20433	21183	750
10	8	6	8	8	6	8	0	0	2	2	22933	23831	898
11	7	5	7	7	5	7	0	0	2	1	25567	26071	504
12	8	8	6	8	8	6	0	0	1	1	27817	28271	454
13	6	8	6	6	8	6	0	0	2	2	30017	30551	534
14	3	3	1	3	3	1	0	0	1	2	32300	32943	643
15	7	9	7	7	9	7	0	0	2	2	34684	35247	563
16	7	7	9	7	7	9	0	0	1	1	36984	37591	607
17	7	5	7	7	5	7	0	0	2	1	39334	39815	481
18	3	5	3	3	5	3	0	0	2	2	41551	42063	512
19	3	3	1	3	3	1	0	0	1	1	43801	44175	374
20	5	5	3	5	5	3	0	0	1	1	45917	46375	458
21	2	2	4	2	2	4	0	0	1	1	48118	48543	425
22	5	7	5	5	7	5	0	0	2	2	50284	50679	395
23	6	4	6	6	4	6	0	0	2	2	52418	52959	541
24	4	2	4	4	2	4	0	0	2	1	54701	55231	530
25	4	4	6	4	4	6	0	0	1	2	56968	57478	510
26	4	6	4	4	6	4	0	0	2	1	59218	59606	388
27	6	4	6	6	4	6	0	0	2	2	61351	61942	591
28	5	5	3	5	5	3	0	0	1	1	63685	64102	417
29	3	1	3	3	1	3	0	0	2	2	65851	66286	435
30	6	8	6	6	8	6	0	0	2	2	68035	68558	523
31	8	8	6	8	8	6	0	0	1	1	70301	70950	649
32	4	6	4	4	6	4	0	0	2	2	72702	73046	344
33	5	3	5	5	3	5	0	0	2	2	74785	75142	357
34	2	4	2	2	4	2	0	0	2	2	76885	77318	433
35	3	1	3	3	1	3	0	0	2	1	79068	79478	410
36	3	3	5	3	3	5	0	0	1	1	81218	81854	636
37	1	3	1	1	3	1	0	0	2	1	83602	84318	716
38	4	4	2	4	4	2	0	0	1	2	86069	86502	433
39	5	7	5	5	7	5	0	0	2	2	88252	88646	394
40	5	5	7	5	5	7	0	0	1	2	90385	90990	605
41	5	5	7	5	5	7	0	0	1	1	92735	93278	543
42	7	9	7	7	9	7	0	0	2	2	95019	95470	451
43	4	2	4	4	2	4	0	0	2	1	97219	97846	627
44	2	4	2	2	4	2	0	0	2	2	99586	100038	452
45	6	6	4	6	6	4	0	0	1	1	101786	102158	372
46	9	7	9	9	7	9	0	0	2	2	103902	104445	543
47	9	7	9	9	7	9	0	0	2	1	106186	106757	571
48	8	6	8	8	6	8	0	0	2	2	108503	108949	446
49	1	1	3	1	1	3	0	0	1	1	110686	111261	575
50	6	6	8	6	6	8	0	0	1	2	113003	113341	338
51	6	6	8	6	6	8	0	0	1	1	115086	115629	543
52	6	6	4	6	6	4	0	0	1	1	117369	117845	476
53	1	1	3	1	1	3	0	0	1	1	119586	120045	459
54	7	7	5	7	7	5	0	0	1	1	121786	122181	395
55	9	9	7	9	9	7	0	0	1	1	123920	124333	413
56	9	9	7	9	9	7	0	0	1	1	126070	126453	383
