# Supplementary material for: Modulation of Emotional Category Induced by Temporal Factors in Emotion Recognition
Source: PLoS One. 2015 Jul 31;10(7):e0131636. doi: 10.1371/journal.pone.0131636 (PMC4521787; doi:10.1371/journal.pone.0131636)
Supplement: S1 Dataset — (ZIP) [file pone.0131636.s001.zip › rawData/discrimination/2_blockdis_set750_750_20121120.txt]

Trial	f1	f2	f3	f1v	f2	f3v	code	FLAG	ans	button	event time	button time	RT
1	8	8	6	8	8	6	0	0	1	1	2466	3036	570
2	3	3	5	3	3	5	0	0	1	1	5483	5883	400
3	3	3	5	3	3	5	0	0	1	2	8333	8907	574
4	4	2	4	4	2	4	0	0	2	2	11350	11955	605
5	3	3	1	3	3	1	0	0	1	1	14400	14835	435
6	2	2	4	2	2	4	0	0	1	1	17283	17819	536
7	1	3	1	1	3	1	0	0	2	1	20267	20707	440
8	1	1	3	1	1	3	0	0	1	1	23150	23939	789
9	5	7	5	5	7	5	0	0	2	2	26384	26931	547
10	5	3	5	5	3	5	0	0	2	2	29367	30003	636
11	7	7	5	7	7	5	0	0	1	1	32450	32915	465
12	5	3	5	5	3	5	0	0	2	2	35350	35979	629
13	3	5	3	3	5	3	0	0	2	2	38417	38899	482
14	6	6	8	6	6	8	0	0	1	2	41351	41971	620
15	5	5	3	5	5	3	0	0	1	1	44417	45203	786
16	6	4	6	6	4	6	0	0	2	2	47651	48251	600
17	2	2	4	2	2	4	0	0	1	1	50701	51203	502
18	6	4	6	6	4	6	0	0	2	2	53651	54170	519
19	9	9	7	9	9	7	0	0	1	1	56618	57018	400
20	3	3	1	3	3	1	0	0	1	1	59468	60146	678
21	8	8	6	8	8	6	0	0	1	1	62585	63018	433
22	5	5	7	5	5	7	0	0	1	1	65468	66114	646
23	4	6	4	4	6	4	0	0	2	2	68551	69018	467
24	6	6	4	6	6	4	0	0	1	1	71468	71898	430
25	2	4	2	2	4	2	0	0	2	2	74335	74866	531
26	5	5	7	5	5	7	0	0	1	1	77302	77770	468
27	7	7	9	7	7	9	0	0	1	2	80218	80810	592
28	5	5	3	5	5	3	0	0	1	2	83252	83978	726
29	6	8	6	6	8	6	0	0	2	2	86419	87002	583
30	4	2	4	4	2	4	0	0	2	2	89452	90202	750
31	2	4	2	2	4	2	0	0	2	2	92652	93202	550
32	4	4	2	4	4	2	0	0	1	2	95652	96330	678
33	4	6	4	4	6	4	0	0	2	2	98769	99306	537
34	7	5	7	7	5	7	0	0	2	2	101752	102337	585
35	6	6	8	6	6	8	0	0	1	1	104786	105289	503
36	9	9	7	9	9	7	0	0	1	1	107736	108329	593
37	6	8	6	6	8	6	0	0	2	2	110769	111433	664
38	1	3	1	1	3	1	0	0	2	2	113869	114361	492
39	7	7	5	7	7	5	0	0	1	1	116803	117689	886
40	1	1	3	1	1	3	0	0	1	1	120136	120689	553
41	6	6	4	6	6	4	0	0	1	2	123136	123737	601
42	8	6	8	8	6	8	0	0	2	2	126186	126745	559
43	8	6	8	8	6	8	0	0	2	2	129187	129721	534
44	4	4	2	4	4	2	0	0	1	1	132170	132793	623
45	7	7	9	7	7	9	0	0	1	1	135237	135889	652
46	3	1	3	3	1	3	0	0	2	2	138337	138841	504
47	7	9	7	7	9	7	0	0	2	2	141287	141785	498
48	5	7	5	5	7	5	0	0	2	2	144220	144665	445
49	7	9	7	7	9	7	0	0	2	2	147104	147593	489
50	3	1	3	3	1	3	0	0	2	2	150037	150504	467
51	3	5	3	3	5	3	0	0	2	2	152954	153568	614
52	4	4	6	4	4	6	0	0	1	1	156004	156488	484
53	9	7	9	9	7	9	0	0	2	1	158937	159536	599
54	4	4	6	4	4	6	0	0	1	1	161987	162592	605
55	7	5	7	7	5	7	0	0	2	1	165038	165608	570
56	9	7	9	9	7	9	0	0	2	1	168054	168576	522
