# Supplementary material for: Modulation of Emotional Category Induced by Temporal Factors in Emotion Recognition
Source: PLoS One. 2015 Jul 31;10(7):e0131636. doi: 10.1371/journal.pone.0131636 (PMC4521787; doi:10.1371/journal.pone.0131636)
Supplement: S1 Dataset — (ZIP) [file pone.0131636.s001.zip › rawData/discrimination/20_blockdis_set200_50_20130205.txt]

Trial	f1	f2	f3	f1v	f2	f3v	code	FLAG	ans	button	event time	button time	RT
1	5	5	3	5	5	3	0	0	1	1	1200	2124	924
2	6	6	4	6	6	4	0	0	1	1	3316	4548	1232
3	9	7	9	9	7	9	0	0	2	1	5750	6716	966
4	8	8	6	8	8	6	0	0	1	1	7916	8916	1000
5	9	7	9	9	7	9	0	0	2	2	10116	11516	1400
6	4	4	6	4	4	6	0	0	1	1	12717	13612	895
7	1	3	1	1	3	1	0	0	2	1	14800	16348	1548
8	5	7	5	5	7	5	0	0	2	2	17533	18724	1191
9	1	1	3	1	1	3	0	0	1	1	19917	20908	991
10	5	5	7	5	5	7	0	0	1	1	22100	23436	1336
11	8	6	8	8	6	8	0	0	2	2	24634	25844	1210
12	3	1	3	3	1	3	0	0	2	2	27034	27972	938
13	1	1	3	1	1	3	0	0	1	1	29167	30292	1125
14	4	4	2	4	4	2	0	0	1	2	31484	33388	1904
15	6	6	4	6	6	4	0	0	1	1	34584	35596	1012
16	6	8	6	6	8	6	0	0	2	2	36784	37620	836
17	9	9	7	9	9	7	0	0	1	1	38817	39995	1178
18	7	7	9	7	7	9	0	0	1	1	41184	42323	1139
19	3	5	3	3	5	3	0	0	2	2	43517	44355	838
20	7	7	5	7	7	5	0	0	1	1	45551	46843	1292
21	5	3	5	5	3	5	0	0	2	2	48034	49539	1505
22	5	5	3	5	5	3	0	0	1	1	50734	51579	845
23	7	9	7	7	9	7	0	0	2	2	52768	53747	979
24	5	7	5	5	7	5	0	0	2	2	54934	56227	1293
25	2	4	2	2	4	2	0	0	2	2	57418	58427	1009
26	5	3	5	5	3	5	0	0	2	2	59618	60667	1049
27	4	4	2	4	4	2	0	0	1	1	61868	63011	1143
28	5	5	7	5	5	7	0	0	1	1	64201	66187	1986
29	7	9	7	7	9	7	0	0	2	2	67385	68907	1522
30	4	2	4	4	2	4	0	0	2	2	70101	71067	966
31	8	6	8	8	6	8	0	0	2	2	72268	73619	1351
32	3	3	1	3	3	1	0	0	1	1	74818	76259	1441
33	3	5	3	3	5	3	0	0	2	2	77452	78547	1095
34	3	1	3	3	1	3	0	0	2	2	79735	81291	1556
35	2	4	2	2	4	2	0	0	2	1	82485	84811	2326
36	3	3	1	3	3	1	0	0	1	1	86002	87170	1168
37	8	8	6	8	8	6	0	0	1	2	88369	90530	2161
38	4	2	4	4	2	4	0	0	2	2	91719	93018	1299
39	3	3	5	3	3	5	0	0	1	1	94219	95162	943
40	7	7	9	7	7	9	0	0	1	1	96352	97402	1050
41	2	2	4	2	2	4	0	0	1	2	98602	100714	2112
42	2	2	4	2	2	4	0	0	1	1	101902	102906	1004
43	6	4	6	6	4	6	0	0	2	2	104102	105090	988
44	4	4	6	4	4	6	0	0	1	1	106286	107250	964
45	6	6	8	6	6	8	0	0	1	1	108436	109762	1326
46	6	4	6	6	4	6	0	0	2	2	110953	112218	1265
47	7	7	5	7	7	5	0	0	1	1	113419	114618	1199
48	3	3	5	3	3	5	0	0	1	1	115819	116986	1167
49	4	6	4	4	6	4	0	0	2	2	118186	119362	1176
50	6	8	6	6	8	6	0	0	2	2	120553	122018	1465
51	4	6	4	4	6	4	0	0	2	2	123220	124402	1182
52	7	5	7	7	5	7	0	0	2	2	125603	126722	1119
53	7	5	7	7	5	7	0	0	2	2	127920	128954	1034
54	9	9	7	9	9	7	0	0	1	1	130153	131938	1785
55	1	3	1	1	3	1	0	0	2	2	133137	134410	1273
56	6	6	8	6	6	8	0	0	1	1	135603	137009	1406
