# Supplementary material for: Modulation of Emotional Category Induced by Temporal Factors in Emotion Recognition
Source: PLoS One. 2015 Jul 31;10(7):e0131636. doi: 10.1371/journal.pone.0131636 (PMC4521787; doi:10.1371/journal.pone.0131636)
Supplement: S1 Dataset — (ZIP) [file pone.0131636.s001.zip › rawData/discrimination/20_blockdis_set200_750_20130205.txt]

Trial	f1	f2	f3	f1v	f2	f3v	code	FLAG	ans	button	event time	button time	RT
1	2	4	2	2	4	2	0	0	2	2	1900	2559	659
2	4	4	6	4	4	6	0	0	1	1	4450	5231	781
3	8	6	8	8	6	8	0	0	2	2	7133	7991	858
4	4	4	2	4	4	2	0	0	1	1	9883	11847	1964
5	1	3	1	1	3	1	0	0	2	1	13733	15511	1778
6	8	8	6	8	8	6	0	0	1	2	17400	19055	1655
7	8	6	8	8	6	8	0	0	2	1	20950	22927	1977
8	4	2	4	4	2	4	0	0	2	2	24817	25607	790
9	5	5	7	5	5	7	0	0	1	2	27500	28887	1387
10	4	4	6	4	4	6	0	0	1	1	30784	31663	879
11	6	6	8	6	6	8	0	0	1	2	33550	34519	969
12	5	5	3	5	5	3	0	0	1	1	36417	37047	630
13	2	2	4	2	2	4	0	0	1	1	38934	39727	793
14	8	8	6	8	8	6	0	0	1	1	41617	42887	1270
15	9	9	7	9	9	7	0	0	1	1	44784	46279	1495
16	9	7	9	9	7	9	0	0	2	1	48168	49879	1711
17	1	3	1	1	3	1	0	0	2	1	51768	53030	1262
18	7	7	9	7	7	9	0	0	1	1	54918	56678	1760
19	7	7	5	7	7	5	0	0	1	1	58568	60198	1630
20	2	2	4	2	2	4	0	0	1	1	62085	62926	841
21	9	7	9	9	7	9	0	0	2	1	64818	65870	1052
22	3	1	3	3	1	3	0	0	2	1	67768	68814	1046
23	4	4	2	4	4	2	0	0	1	2	70702	72630	1928
24	7	5	7	7	5	7	0	0	2	2	74518	75558	1040
25	9	9	7	9	9	7	0	0	1	1	77452	78774	1322
26	6	8	6	6	8	6	0	0	2	1	80668	81910	1242
27	3	5	3	3	5	3	0	0	2	2	83802	84430	628
28	3	3	5	3	3	5	0	0	1	1	86319	87174	855
29	3	3	1	3	3	1	0	0	1	1	89069	90910	1841
30	5	5	7	5	5	7	0	0	1	1	92802	93718	916
31	1	1	3	1	1	3	0	0	1	1	95619	96758	1139
32	2	4	2	2	4	2	0	0	2	2	98652	99837	1185
33	3	3	5	3	3	5	0	0	1	1	101736	102517	781
34	7	5	7	7	5	7	0	0	2	1	104419	105517	1098
35	4	6	4	4	6	4	0	0	2	2	107419	108685	1266
36	3	3	1	3	3	1	0	0	1	1	110586	112069	1483
37	6	6	4	6	6	4	0	0	1	2	113969	115941	1972
38	6	6	4	6	6	4	0	0	1	1	117836	118661	825
39	5	7	5	5	7	5	0	0	2	2	120553	121365	812
40	3	1	3	3	1	3	0	0	2	2	123253	124349	1096
41	7	9	7	7	9	7	0	0	2	2	126236	127101	865
42	4	6	4	4	6	4	0	0	2	2	128987	129773	786
43	7	7	5	7	7	5	0	0	1	1	131670	132661	991
44	5	5	3	5	5	3	0	0	1	1	134553	135365	812
45	3	5	3	3	5	3	0	0	2	2	137253	138005	752
46	5	7	5	5	7	5	0	0	2	1	139904	140805	901
47	6	8	6	6	8	6	0	0	2	2	142704	143693	989
48	6	4	6	6	4	6	0	0	2	2	145587	146765	1178
49	6	6	8	6	6	8	0	0	1	1	148654	149964	1310
50	5	3	5	5	3	5	0	0	2	2	151854	152652	798
51	5	3	5	5	3	5	0	0	2	2	154554	155612	1058
52	7	9	7	7	9	7	0	0	2	2	157504	158644	1140
53	4	2	4	4	2	4	0	0	2	2	160537	161460	923
54	1	1	3	1	1	3	0	0	1	1	163354	164372	1018
55	7	7	9	7	7	9	0	0	1	1	166271	167396	1125
56	6	4	6	6	4	6	0	0	2	1	169288	170124	836
