# Supplementary material for: Modulation of Emotional Category Induced by Temporal Factors in Emotion Recognition
Source: PLoS One. 2015 Jul 31;10(7):e0131636. doi: 10.1371/journal.pone.0131636 (PMC4521787; doi:10.1371/journal.pone.0131636)
Supplement: S1 Dataset — (ZIP) [file pone.0131636.s001.zip › rawData/discrimination/20_blockdis_set50_50_20130205.txt]

Trial	f1	f2	f3	f1v	f2	f3v	code	FLAG	ans	button	event time	button time	RT
1	8	8	6	8	8	6	0	0	1	2	1066	3148	2082
2	3	3	5	3	3	5	0	0	1	1	4216	5164	948
3	3	3	5	3	3	5	0	0	1	1	6216	7548	1332
4	4	2	4	4	2	4	0	0	2	1	8616	9700	1084
5	3	3	1	3	3	1	0	0	1	1	10766	11860	1094
6	2	2	4	2	2	4	0	0	1	1	12917	14260	1343
7	1	3	1	1	3	1	0	0	2	2	15317	16460	1143
8	1	1	3	1	1	3	0	0	1	1	17517	18980	1463
9	5	7	5	5	7	5	0	0	2	2	20033	21124	1091
10	5	3	5	5	3	5	0	0	2	2	22183	23316	1133
11	7	7	5	7	7	5	0	0	1	1	24384	25844	1460
12	5	3	5	5	3	5	0	0	2	2	26900	27860	960
13	3	5	3	3	5	3	0	0	2	2	28917	30476	1559
14	6	6	8	6	6	8	0	0	1	1	31534	32604	1070
15	5	5	3	5	5	3	0	0	1	1	33667	34732	1065
16	6	4	6	6	4	6	0	0	2	2	35784	37172	1388
17	2	2	4	2	2	4	0	0	1	1	38234	39315	1081
18	6	4	6	6	4	6	0	0	2	2	40384	41307	923
19	9	9	7	9	9	7	0	0	1	2	42367	43499	1132
20	3	3	1	3	3	1	0	0	1	1	44567	45683	1116
21	8	8	6	8	8	6	0	0	1	2	46751	47923	1172
22	5	5	7	5	5	7	0	0	1	1	48984	50067	1083
23	4	6	4	4	6	4	0	0	2	2	51134	52267	1133
24	6	6	4	6	6	4	0	0	1	1	53334	54547	1213
25	2	4	2	2	4	2	0	0	2	2	55601	56563	962
26	5	5	7	5	5	7	0	0	1	1	57618	58819	1201
27	7	7	9	7	7	9	0	0	1	1	59885	60955	1070
28	5	5	3	5	5	3	0	0	1	1	62018	63139	1121
29	6	8	6	6	8	6	0	0	2	2	64201	65267	1066
30	4	2	4	4	2	4	0	0	2	2	66335	67971	1636
31	2	4	2	2	4	2	0	0	2	2	69035	70043	1008
32	4	4	2	4	4	2	0	0	1	2	71102	72379	1277
33	4	6	4	4	6	4	0	0	2	2	73435	74995	1560
34	7	5	7	7	5	7	0	0	2	1	76052	77707	1655
35	6	6	8	6	6	8	0	0	1	1	78768	79899	1131
36	9	9	7	9	9	7	0	0	1	2	80952	82059	1107
37	6	8	6	6	8	6	0	0	2	2	83119	84443	1324
38	1	3	1	1	3	1	0	0	2	2	85502	86690	1188
39	7	7	5	7	7	5	0	0	1	1	87752	89378	1626
40	1	1	3	1	1	3	0	0	1	1	90435	91466	1031
41	6	6	4	6	6	4	0	0	1	2	92519	93778	1259
42	8	6	8	8	6	8	0	0	2	1	94836	96098	1262
43	8	6	8	8	6	8	0	0	2	2	97152	98298	1146
44	4	4	2	4	4	2	0	0	1	1	99352	100810	1458
45	7	7	9	7	7	9	0	0	1	1	101869	103010	1141
46	3	1	3	3	1	3	0	0	2	1	104069	105234	1165
47	7	9	7	7	9	7	0	0	2	2	106303	107522	1219
48	5	7	5	5	7	5	0	0	2	1	108586	109746	1160
49	7	9	7	7	9	7	0	0	2	2	110803	111922	1119
50	3	1	3	3	1	3	0	0	2	2	112986	114138	1152
51	3	5	3	3	5	3	0	0	2	2	115203	116154	951
52	4	4	6	4	4	6	0	0	1	1	117220	118314	1094
53	9	7	9	9	7	9	0	0	2	1	119370	120434	1064
54	4	4	6	4	4	6	0	0	1	1	121486	122538	1052
55	7	5	7	7	5	7	0	0	2	1	123603	124730	1127
56	9	7	9	9	7	9	0	0	2	1	125786	127034	1248
