# Supplementary material for: Modulation of Emotional Category Induced by Temporal Factors in Emotion Recognition
Source: PLoS One. 2015 Jul 31;10(7):e0131636. doi: 10.1371/journal.pone.0131636 (PMC4521787; doi:10.1371/journal.pone.0131636)
Supplement: S1 Dataset — (ZIP) [file pone.0131636.s001.zip › rawData/discrimination/20_blockdis_set50_750_20130205.txt]

Trial	f1	f2	f3	f1v	f2	f3v	code	FLAG	ans	button	event time	button time	RT
1	7	7	5	7	7	5	0	0	1	1	1750	2957	1207
2	6	6	8	6	6	8	0	0	1	2	4700	6301	1601
3	4	6	4	4	6	4	0	0	2	2	8050	8877	827
4	2	4	2	2	4	2	0	0	2	2	10616	11485	869
5	7	7	9	7	7	9	0	0	1	2	13233	14437	1204
6	9	7	9	9	7	9	0	0	2	2	16183	17245	1062
7	7	5	7	7	5	7	0	0	2	2	18983	20228	1245
8	6	6	4	6	6	4	0	0	1	1	21967	22988	1021
9	8	6	8	8	6	8	0	0	2	1	24734	26300	1566
10	1	3	1	1	3	1	0	0	2	2	28050	28796	746
11	4	6	4	4	6	4	0	0	2	2	30534	31428	894
12	6	6	8	6	6	8	0	0	1	1	33167	34380	1213
13	3	5	3	3	5	3	0	0	2	2	36117	37020	903
14	3	3	1	3	3	1	0	0	1	2	38767	39652	885
15	3	1	3	3	1	3	0	0	2	1	41401	43124	1723
16	1	1	3	1	1	3	0	0	1	1	44867	45860	993
17	3	1	3	3	1	3	0	0	2	1	47601	48588	987
18	6	8	6	6	8	6	0	0	2	2	50334	51380	1046
19	4	4	6	4	4	6	0	0	1	1	53118	54012	894
20	2	2	4	2	2	4	0	0	1	1	55751	56540	789
21	7	7	9	7	7	9	0	0	1	1	58284	59612	1328
22	3	3	1	3	3	1	0	0	1	1	61351	62436	1085
23	4	4	6	4	4	6	0	0	1	1	64185	65124	939
24	6	8	6	6	8	6	0	0	2	1	66868	68252	1384
25	7	9	7	7	9	7	0	0	2	1	70001	71091	1090
26	7	9	7	7	9	7	0	0	2	1	72835	73811	976
27	6	4	6	6	4	6	0	0	2	2	75552	77195	1643
28	8	6	8	8	6	8	0	0	2	2	78935	79699	764
29	1	3	1	1	3	1	0	0	2	2	81435	82139	704
30	7	5	7	7	5	7	0	0	2	1	83885	85363	1478
31	9	7	9	9	7	9	0	0	2	1	87102	88211	1109
32	4	2	4	4	2	4	0	0	2	2	89952	90747	795
33	4	4	2	4	4	2	0	0	1	1	92485	93483	998
34	2	2	4	2	2	4	0	0	1	1	95219	95915	696
35	5	7	5	5	7	5	0	0	2	1	97652	99107	1455
36	6	6	4	6	6	4	0	0	1	1	100852	101995	1143
37	3	5	3	3	5	3	0	0	2	2	103736	104939	1203
38	5	5	3	5	5	3	0	0	1	2	106686	107507	821
39	5	5	3	5	5	3	0	0	1	1	109253	109771	518
40	1	1	3	1	1	3	0	0	1	2	111519	112403	884
41	5	5	7	5	5	7	0	0	1	1	114153	115067	914
42	4	4	2	4	4	2	0	0	1	1	116803	117667	864
43	6	4	6	6	4	6	0	0	2	1	119403	120474	1071
44	2	4	2	2	4	2	0	0	2	1	122220	123410	1190
45	4	2	4	4	2	4	0	0	2	1	125153	126138	985
46	9	9	7	9	9	7	0	0	1	2	127886	129018	1132
47	9	9	7	9	9	7	0	0	1	1	130770	132274	1504
48	5	3	5	5	3	5	0	0	2	2	134020	134730	710
49	7	7	5	7	7	5	0	0	1	2	136470	137690	1220
50	5	3	5	5	3	5	0	0	2	1	139437	140922	1485
51	5	7	5	5	7	5	0	0	2	2	142670	143706	1036
52	5	5	7	5	5	7	0	0	1	1	145454	146674	1220
53	8	8	6	8	8	6	0	0	1	1	148420	149914	1494
54	8	8	6	8	8	6	0	0	1	2	151654	153378	1724
55	3	3	5	3	3	5	0	0	1	1	155121	155954	833
56	3	3	5	3	3	5	0	0	1	1	157704	158386	682
