# Supplementary material for: Modulation of Emotional Category Induced by Temporal Factors in Emotion Recognition
Source: PLoS One. 2015 Jul 31;10(7):e0131636. doi: 10.1371/journal.pone.0131636 (PMC4521787; doi:10.1371/journal.pone.0131636)
Supplement: S1 Dataset — (ZIP) [file pone.0131636.s001.zip › rawData/discrimination/20_blockdis_set750_50_20130205.txt]

Trial	f1	f2	f3	f1v	f2	f3v	code	FLAG	ans	button	event time	button time	RT
1	8	8	6	8	8	6	0	0	1	1	1750	2640	890
2	6	4	6	6	4	6	0	0	2	2	4383	5320	937
3	5	7	5	5	7	5	0	0	2	2	7066	7904	838
4	6	4	6	6	4	6	0	0	2	2	9650	10624	974
5	1	3	1	1	3	1	0	0	2	2	12366	13440	1074
6	2	2	4	2	2	4	0	0	1	1	15183	16280	1097
7	2	4	2	2	4	2	0	0	2	2	18033	19336	1303
8	9	9	7	9	9	7	0	0	1	1	21083	21880	797
9	6	8	6	6	8	6	0	0	2	2	23617	24608	991
10	8	8	6	8	8	6	0	0	1	2	26350	27528	1178
11	3	5	3	3	5	3	0	0	2	2	29267	30144	877
12	4	6	4	4	6	4	0	0	2	2	31884	32872	988
13	3	3	5	3	3	5	0	0	1	1	34617	35488	871
14	5	3	5	5	3	5	0	0	2	2	37234	38120	886
15	3	5	3	3	5	3	0	0	2	2	39867	40728	861
16	5	5	3	5	5	3	0	0	1	1	42467	43280	813
17	5	5	3	5	5	3	0	0	1	1	45017	45824	807
18	2	4	2	2	4	2	0	0	2	2	47568	48344	776
19	3	1	3	3	1	3	0	0	2	2	50084	51135	1051
20	3	3	1	3	3	1	0	0	1	1	52884	53903	1019
21	8	6	8	8	6	8	0	0	2	2	55651	56815	1164
22	1	1	3	1	1	3	0	0	1	1	58551	59783	1232
23	4	4	2	4	4	2	0	0	1	2	61535	62791	1256
24	1	1	3	1	1	3	0	0	1	2	64535	65799	1264
25	7	7	9	7	7	9	0	0	1	1	67535	68479	944
26	9	7	9	9	7	9	0	0	2	1	70218	71687	1469
27	4	4	2	4	4	2	0	0	1	1	73435	74415	980
28	9	9	7	9	9	7	0	0	1	1	76152	77223	1071
29	8	6	8	8	6	8	0	0	2	1	78968	79815	847
30	5	3	5	5	3	5	0	0	2	2	81552	82463	911
31	7	9	7	7	9	7	0	0	2	2	84202	85263	1061
32	6	8	6	6	8	6	0	0	2	2	87002	88215	1213
33	7	7	5	7	7	5	0	0	1	1	89952	90839	887
34	5	7	5	5	7	5	0	0	2	2	92585	93583	998
35	5	5	7	5	5	7	0	0	1	1	95319	96423	1104
36	9	7	9	9	7	9	0	0	2	2	98169	99511	1342
37	6	6	4	6	6	4	0	0	1	1	101252	102182	930
38	4	4	6	4	4	6	0	0	1	1	103919	104870	951
39	4	2	4	4	2	4	0	0	2	2	106619	107926	1307
40	4	6	4	4	6	4	0	0	2	2	109669	110430	761
41	4	2	4	4	2	4	0	0	2	2	112169	113598	1429
42	4	4	6	4	4	6	0	0	1	1	115336	116198	862
43	1	3	1	1	3	1	0	0	2	2	117936	118742	806
44	7	5	7	7	5	7	0	0	2	1	120486	121382	896
45	7	5	7	7	5	7	0	0	2	2	123120	124070	950
46	3	3	5	3	3	5	0	0	1	1	125820	126758	938
47	7	9	7	7	9	7	0	0	2	2	128503	129390	887
48	7	7	5	7	7	5	0	0	1	1	131137	132654	1517
49	7	7	9	7	7	9	0	0	1	1	134403	135302	899
50	6	6	8	6	6	8	0	0	1	1	137053	137862	809
51	5	5	7	5	5	7	0	0	1	1	139604	140806	1202
52	3	3	1	3	3	1	0	0	1	1	142554	143334	780
53	2	2	4	2	2	4	0	0	1	1	145070	146382	1312
54	6	6	4	6	6	4	0	0	1	1	148120	148981	861
55	3	1	3	3	1	3	0	0	2	2	150720	152461	1741
56	6	6	8	6	6	8	0	0	1	1	154204	155261	1057
