# Supplementary material for: Modulation of Emotional Category Induced by Temporal Factors in Emotion Recognition
Source: PLoS One. 2015 Jul 31;10(7):e0131636. doi: 10.1371/journal.pone.0131636 (PMC4521787; doi:10.1371/journal.pone.0131636)
Supplement: S1 Dataset — (ZIP) [file pone.0131636.s001.zip › rawData/discrimination/20_blockdis_set750_750_20130205.txt]

Trial	f1	f2	f3	f1v	f2	f3v	code	FLAG	ans	button	event time	button time	RT
1	5	3	5	5	3	5	0	0	2	2	2450	3610	1160
2	3	5	3	3	5	3	0	0	2	2	6050	7290	1240
3	7	7	5	7	7	5	0	0	1	1	9733	11426	1693
4	2	2	4	2	2	4	0	0	1	1	13867	15138	1271
5	7	7	9	7	7	9	0	0	1	1	17583	18762	1179
6	1	3	1	1	3	1	0	0	2	1	21200	22194	994
7	3	3	5	3	3	5	0	0	1	1	24634	25593	959
8	4	4	6	4	4	6	0	0	1	1	28034	28873	839
9	4	4	2	4	4	2	0	0	1	1	31317	32273	956
10	8	6	8	8	6	8	0	0	2	1	34717	36441	1724
11	7	5	7	7	5	7	0	0	2	2	38884	39689	805
12	8	8	6	8	8	6	0	0	1	1	42134	43417	1283
13	6	8	6	6	8	6	0	0	2	2	45867	47281	1414
14	3	3	1	3	3	1	0	0	1	1	49718	50833	1115
15	7	9	7	7	9	7	0	0	2	2	53284	54305	1021
16	7	7	9	7	7	9	0	0	1	1	56751	58001	1250
17	7	5	7	7	5	7	0	0	2	2	60451	61537	1086
18	3	5	3	3	5	3	0	0	2	2	63985	64729	744
19	3	3	1	3	3	1	0	0	1	1	67168	68233	1065
20	5	5	3	5	5	3	0	0	1	1	70650	71577	927
21	2	2	4	2	2	4	0	0	1	1	74018	75016	998
22	5	7	5	5	7	5	0	0	2	2	77468	79408	1940
23	6	4	6	6	4	6	0	0	2	2	81852	83472	1620
24	4	2	4	4	2	4	0	0	2	1	85919	87368	1449
25	4	4	6	4	4	6	0	0	1	1	89819	90712	893
26	4	6	4	4	6	4	0	0	2	2	93152	94216	1064
27	6	4	6	6	4	6	0	0	2	2	96652	98640	1988
28	5	5	3	5	5	3	0	0	1	1	101086	102232	1146
29	3	1	3	3	1	3	0	0	2	2	104669	105576	907
30	6	8	6	6	8	6	0	0	2	2	108019	109528	1509
31	8	8	6	8	8	6	0	0	1	1	111969	112840	871
32	4	6	4	4	6	4	0	0	2	2	115286	116704	1418
33	5	3	5	5	3	5	0	0	2	2	119153	120048	895
34	2	4	2	2	4	2	0	0	2	2	122486	123911	1425
35	3	1	3	3	1	3	0	0	2	2	126353	127407	1054
36	3	3	5	3	3	5	0	0	1	1	129853	130735	882
37	1	3	1	1	3	1	0	0	2	2	133187	134671	1484
38	4	4	2	4	4	2	0	0	1	1	137120	138087	967
39	5	7	5	5	7	5	0	0	2	2	140537	141479	942
40	5	5	7	5	5	7	0	0	1	1	143920	144999	1079
41	5	5	7	5	5	7	0	0	1	1	147437	148519	1082
42	7	9	7	7	9	7	0	0	2	2	150970	151911	941
43	4	2	4	4	2	4	0	0	2	1	154354	155503	1149
44	2	4	2	2	4	2	0	0	2	2	157954	159463	1509
45	6	6	4	6	6	4	0	0	1	1	161904	162919	1015
46	9	7	9	9	7	9	0	0	2	2	165371	166791	1420
47	9	7	9	9	7	9	0	0	2	2	169238	170190	952
48	8	6	8	8	6	8	0	0	2	2	172638	174374	1736
49	1	1	3	1	1	3	0	0	1	1	176821	177854	1033
50	6	6	8	6	6	8	0	0	1	1	180305	181350	1045
51	6	6	8	6	6	8	0	0	1	1	183788	186030	2242
52	6	6	4	6	6	4	0	0	1	1	188472	189598	1126
53	1	1	3	1	1	3	0	0	1	1	192038	193182	1144
54	7	7	5	7	7	5	0	0	1	1	195622	196542	920
55	9	9	7	9	9	7	0	0	1	1	198989	199878	889
56	9	9	7	9	9	7	0	0	1	1	202322	204438	2116
