# Supplementary material for: Modulation of Emotional Category Induced by Temporal Factors in Emotion Recognition
Source: PLoS One. 2015 Jul 31;10(7):e0131636. doi: 10.1371/journal.pone.0131636 (PMC4521787; doi:10.1371/journal.pone.0131636)
Supplement: S1 Dataset — (ZIP) [file pone.0131636.s001.zip › rawData/discrimination/21_blockdis_set200_50_20130212.txt]

Trial	f1	f2	f3	f1v	f2	f3v	code	FLAG	ans	button	event time	button time	RT
1	5	5	3	5	5	3	0	0	1	1	1199	2690	1491
2	6	6	4	6	6	4	0	0	1	1	3883	5018	1135
3	9	7	9	9	7	9	0	0	2	2	6216	6882	666
4	8	8	6	8	8	6	0	0	1	1	8083	8842	759
5	9	7	9	9	7	9	0	0	2	2	10033	10818	785
6	4	4	6	4	4	6	0	0	1	1	12016	12914	898
7	1	3	1	1	3	1	0	0	2	2	14100	14810	710
8	5	7	5	5	7	5	0	0	2	2	16000	16714	714
9	1	1	3	1	1	3	0	0	1	1	17900	18698	798
10	5	5	7	5	5	7	0	0	1	1	19883	21026	1143
11	8	6	8	8	6	8	0	0	2	2	22217	23418	1201
12	3	1	3	3	1	3	0	0	2	1	24617	25865	1248
13	1	1	3	1	1	3	0	0	1	1	27067	27777	710
14	4	4	2	4	4	2	0	0	1	1	28967	30345	1378
15	6	6	4	6	6	4	0	0	1	1	31533	32561	1028
16	6	8	6	6	8	6	0	0	2	2	33750	34609	859
17	9	9	7	9	9	7	0	0	1	1	35800	36577	777
18	7	7	9	7	7	9	0	0	1	1	37767	38777	1010
19	3	5	3	3	5	3	0	0	2	2	39967	40761	794
20	7	7	5	7	7	5	0	0	1	1	41950	42721	771
21	5	3	5	5	3	5	0	0	2	2	43917	44617	700
22	5	5	3	5	5	3	0	0	1	2	45817	47041	1224
23	7	9	7	7	9	7	0	0	2	2	48234	49641	1407
24	5	7	5	5	7	5	0	0	2	1	50834	52009	1175
25	2	4	2	2	4	2	0	0	2	2	53201	55233	2032
26	5	3	5	5	3	5	0	0	2	2	56434	57257	823
27	4	4	2	4	4	2	0	0	1	1	58451	59496	1045
28	5	5	7	5	5	7	0	0	1	1	60684	61552	868
29	7	9	7	7	9	7	0	0	2	1	62751	65008	2257
30	4	2	4	4	2	4	0	0	2	2	66201	67512	1311
31	8	6	8	8	6	8	0	0	2	2	68701	69560	859
32	3	3	1	3	3	1	0	0	1	1	70751	71496	745
33	3	5	3	3	5	3	0	0	2	2	72684	73648	964
34	3	1	3	3	1	3	0	0	2	1	74834	75632	798
35	2	4	2	2	4	2	0	0	2	2	76818	77720	902
36	3	3	1	3	3	1	0	0	1	1	78918	79720	802
37	8	8	6	8	8	6	0	0	1	1	80918	81584	666
38	4	2	4	4	2	4	0	0	2	2	82784	84888	2104
39	3	3	5	3	3	5	0	0	1	1	86084	86808	724
40	7	7	9	7	7	9	0	0	1	1	88001	88936	935
41	2	2	4	2	2	4	0	0	1	1	90135	90824	689
42	2	2	4	2	2	4	0	0	1	1	92018	92671	653
43	6	4	6	6	4	6	0	0	2	2	93868	94575	707
44	4	4	6	4	4	6	0	0	1	1	95768	96527	759
45	6	6	8	6	6	8	0	0	1	1	97718	98687	969
46	6	4	6	6	4	6	0	0	2	2	99885	100863	978
47	7	7	5	7	7	5	0	0	1	1	102051	102887	836
48	3	3	5	3	3	5	0	0	1	1	104085	104775	690
49	4	6	4	4	6	4	0	0	2	2	105968	106863	895
50	6	8	6	6	8	6	0	0	2	2	108052	109071	1019
51	4	6	4	4	6	4	0	0	2	2	110268	111247	979
52	7	5	7	7	5	7	0	0	2	2	112435	113343	908
53	7	5	7	7	5	7	0	0	2	2	114535	115191	656
54	9	9	7	9	9	7	0	0	1	1	116385	117063	678
55	1	3	1	1	3	1	0	0	2	2	118252	119015	763
56	6	6	8	6	6	8	0	0	1	2	120202	121319	1117
