# Supplementary material for: Modulation of Emotional Category Induced by Temporal Factors in Emotion Recognition
Source: PLoS One. 2015 Jul 31;10(7):e0131636. doi: 10.1371/journal.pone.0131636 (PMC4521787; doi:10.1371/journal.pone.0131636)
Supplement: S1 Dataset — (ZIP) [file pone.0131636.s001.zip › rawData/discrimination/21_blockdis_set200_750_20130212.txt]

Trial	f1	f2	f3	f1v	f2	f3v	code	FLAG	ans	button	event time	button time	RT
1	2	4	2	2	4	2	0	0	2	2	1879	2915	1036
2	4	4	6	4	4	6	0	0	1	1	4816	5843	1027
3	8	6	8	8	6	8	0	0	2	2	7733	8523	790
4	4	4	2	4	4	2	0	0	1	1	10416	11723	1307
5	1	3	1	1	3	1	0	0	2	2	13616	14267	651
6	8	8	6	8	8	6	0	0	1	1	16166	17371	1205
7	8	6	8	8	6	8	0	0	2	1	19267	20443	1176
8	4	2	4	4	2	4	0	0	2	2	22333	24059	1726
9	5	5	7	5	5	7	0	0	1	1	25950	27298	1348
10	4	4	6	4	4	6	0	0	1	1	29200	30554	1354
11	6	6	8	6	6	8	0	0	1	1	32450	34082	1632
12	5	5	3	5	5	3	0	0	1	1	35983	36986	1003
13	2	2	4	2	2	4	0	0	1	1	38884	40074	1190
14	8	8	6	8	8	6	0	0	1	1	41967	43218	1251
15	9	9	7	9	9	7	0	0	1	1	45117	46114	997
16	9	7	9	9	7	9	0	0	2	2	48000	49034	1034
17	1	3	1	1	3	1	0	0	2	2	50934	51602	668
18	7	7	9	7	7	9	0	0	1	1	53501	54370	869
19	7	7	5	7	7	5	0	0	1	1	56267	57698	1431
20	2	2	4	2	2	4	0	0	1	1	59584	60473	889
21	9	7	9	9	7	9	0	0	2	2	62367	63401	1034
22	3	1	3	3	1	3	0	0	2	1	65301	66209	908
23	4	4	2	4	4	2	0	0	1	1	68101	69609	1508
24	7	5	7	7	5	7	0	0	2	1	71501	73209	1708
25	9	9	7	9	9	7	0	0	1	1	75101	75977	876
26	6	8	6	6	8	6	0	0	2	1	77868	78681	813
27	3	5	3	3	5	3	0	0	2	2	80568	81345	777
28	3	3	5	3	3	5	0	0	1	1	83234	83913	679
29	3	3	1	3	3	1	0	0	1	2	85801	87457	1656
30	5	5	7	5	5	7	0	0	1	1	89351	90425	1074
31	1	1	3	1	1	3	0	0	1	1	92318	93289	971
32	2	4	2	2	4	2	0	0	2	2	95185	96248	1063
33	3	3	5	3	3	5	0	0	1	1	98135	98952	817
34	7	5	7	7	5	7	0	0	2	2	100851	101944	1093
35	4	6	4	4	6	4	0	0	2	1	103835	105144	1309
36	3	3	1	3	3	1	0	0	1	1	107035	108160	1125
37	6	6	4	6	6	4	0	0	1	2	110052	111240	1188
38	6	6	4	6	6	4	0	0	1	1	113135	114968	1833
39	5	7	5	5	7	5	0	0	2	2	116868	118272	1404
40	3	1	3	3	1	3	0	0	2	1	120168	120992	824
41	7	9	7	7	9	7	0	0	2	1	122885	123752	867
42	4	6	4	4	6	4	0	0	2	1	125652	127888	2236
43	7	7	5	7	7	5	0	0	1	1	129785	130639	854
44	5	5	3	5	5	3	0	0	1	1	132535	133463	928
45	3	5	3	3	5	3	0	0	2	1	135352	136631	1279
46	5	7	5	5	7	5	0	0	2	2	138519	139703	1184
47	6	8	6	6	8	6	0	0	2	2	141602	142743	1141
48	6	4	6	6	4	6	0	0	2	1	144636	146159	1523
49	6	6	8	6	6	8	0	0	1	1	148052	149735	1683
50	5	3	5	5	3	5	0	0	2	2	151636	152935	1299
51	5	3	5	5	3	5	0	0	2	2	154836	156423	1587
52	7	9	7	7	9	7	0	0	2	1	158319	160287	1968
53	4	2	4	4	2	4	0	0	2	2	162186	163503	1317
54	1	1	3	1	1	3	0	0	1	1	165403	166134	731
55	7	7	9	7	7	9	0	0	1	1	168036	169046	1010
56	6	4	6	6	4	6	0	0	2	2	170936	171926	990
