# Supplementary material for: Modulation of Emotional Category Induced by Temporal Factors in Emotion Recognition
Source: PLoS One. 2015 Jul 31;10(7):e0131636. doi: 10.1371/journal.pone.0131636 (PMC4521787; doi:10.1371/journal.pone.0131636)
Supplement: S1 Dataset — (ZIP) [file pone.0131636.s001.zip › rawData/discrimination/21_blockdis_set50_50_20130212.txt]

Trial	f1	f2	f3	f1v	f2	f3v	code	FLAG	ans	button	event time	button time	RT
1	8	8	6	8	8	6	0	0	1	1	1066	1953	887
2	6	4	6	6	4	6	0	0	2	2	3016	3849	833
3	5	7	5	5	7	5	0	0	2	2	4916	6169	1253
4	6	4	6	6	4	6	0	0	2	2	7233	8289	1056
5	1	3	1	1	3	1	0	0	2	1	9350	10297	947
6	2	2	4	2	2	4	0	0	1	1	11350	12897	1547
7	2	4	2	2	4	2	0	0	2	2	13950	14881	931
8	9	9	7	9	9	7	0	0	1	1	15933	17169	1236
9	6	8	6	6	8	6	0	0	2	1	18233	19761	1528
10	8	8	6	8	8	6	0	0	1	1	20817	21904	1087
11	3	5	3	3	5	3	0	0	2	2	22967	23880	913
12	4	6	4	4	6	4	0	0	2	2	24933	25912	979
13	3	3	5	3	3	5	0	0	1	1	26967	28056	1089
14	5	3	5	5	3	5	0	0	2	1	29117	30136	1019
15	3	5	3	3	5	3	0	0	2	2	31200	32016	816
16	5	5	3	5	5	3	0	0	1	1	33083	34520	1437
17	5	5	3	5	5	3	0	0	1	1	35583	36648	1065
18	2	4	2	2	4	2	0	0	2	2	37717	38792	1075
19	3	1	3	3	1	3	0	0	2	2	39850	41328	1478
20	3	3	1	3	3	1	0	0	1	2	42384	43808	1424
21	8	6	8	8	6	8	0	0	2	1	44867	45976	1109
22	1	1	3	1	1	3	0	0	1	1	47034	48024	990
23	4	4	2	4	4	2	0	0	1	2	49084	49960	876
24	1	1	3	1	1	3	0	0	1	1	51017	51896	879
25	7	7	9	7	7	9	0	0	1	1	52950	54088	1138
26	9	7	9	9	7	9	0	0	2	2	55151	56328	1177
27	4	4	2	4	4	2	0	0	1	1	57384	58735	1351
28	9	9	7	9	9	7	0	0	1	1	59801	61767	1966
29	8	6	8	8	6	8	0	0	2	2	62834	64487	1653
30	5	3	5	5	3	5	0	0	2	2	65551	67319	1768
31	7	9	7	7	9	7	0	0	2	2	68384	69439	1055
32	6	8	6	6	8	6	0	0	2	1	70501	71943	1442
33	7	7	5	7	7	5	0	0	1	1	73001	74423	1422
34	5	7	5	5	7	5	0	0	2	1	75484	77159	1675
35	5	5	7	5	5	7	0	0	1	1	78218	79903	1685
36	9	7	9	9	7	9	0	0	2	2	80968	82759	1791
37	6	6	4	6	6	4	0	0	1	2	83818	85119	1301
38	4	4	6	4	4	6	0	0	1	1	86184	87175	991
39	4	2	4	4	2	4	0	0	2	2	88234	89239	1005
40	4	6	4	4	6	4	0	0	2	2	90301	91870	1569
41	4	2	4	4	2	4	0	0	2	2	92935	94214	1279
42	4	4	6	4	4	6	0	0	1	1	95268	96222	954
43	1	3	1	1	3	1	0	0	2	2	97285	98886	1601
44	7	5	7	7	5	7	0	0	2	1	99951	101766	1815
45	7	5	7	7	5	7	0	0	2	2	102835	104486	1651
46	3	3	5	3	3	5	0	0	1	1	105551	106766	1215
47	7	9	7	7	9	7	0	0	2	2	107818	109118	1300
48	7	7	5	7	7	5	0	0	1	1	110185	111470	1285
49	7	7	9	7	7	9	0	0	1	1	112535	113582	1047
50	6	6	8	6	6	8	0	0	1	1	114635	115798	1163
51	5	5	7	5	5	7	0	0	1	1	116852	118854	2002
52	3	3	1	3	3	1	0	0	1	1	119918	121982	2064
53	2	2	4	2	2	4	0	0	1	1	123035	124253	1218
54	6	6	4	6	6	4	0	0	1	1	125319	126517	1198
55	3	1	3	3	1	3	0	0	2	1	127585	128965	1380
56	6	6	8	6	6	8	0	0	1	1	130019	131173	1154
