# Supplementary material for: Modulation of Emotional Category Induced by Temporal Factors in Emotion Recognition
Source: PLoS One. 2015 Jul 31;10(7):e0131636. doi: 10.1371/journal.pone.0131636 (PMC4521787; doi:10.1371/journal.pone.0131636)
Supplement: S1 Dataset — (ZIP) [file pone.0131636.s001.zip › rawData/discrimination/21_blockdis_set50_750_20130212.txt]

Trial	f1	f2	f3	f1v	f2	f3v	code	FLAG	ans	button	event time	button time	RT
1	2	4	2	2	4	2	0	0	2	2	1750	2866	1116
2	4	4	6	4	4	6	0	0	1	1	4616	5466	850
3	8	6	8	8	6	8	0	0	2	1	7216	8290	1074
4	4	4	2	4	4	2	0	0	1	1	10033	11314	1281
5	1	3	1	1	3	1	0	0	2	2	13050	13658	608
6	8	8	6	8	8	6	0	0	1	1	15400	16218	818
7	8	6	8	8	6	8	0	0	2	2	17966	19066	1100
8	4	2	4	4	2	4	0	0	2	1	20817	21777	960
9	5	5	7	5	5	7	0	0	1	1	23517	24697	1180
10	4	4	6	4	4	6	0	0	1	1	26433	27465	1032
11	6	6	8	6	6	8	0	0	1	1	29217	30113	896
12	5	5	3	5	5	3	0	0	1	2	31850	32497	647
13	2	2	4	2	2	4	0	0	1	1	34233	35049	816
14	8	8	6	8	8	6	0	0	1	1	36800	37905	1105
15	9	9	7	9	9	7	0	0	1	1	39650	40417	767
16	9	7	9	9	7	9	0	0	2	2	42167	44081	1914
17	1	3	1	1	3	1	0	0	2	2	45817	46961	1144
18	7	7	9	7	7	9	0	0	1	1	48700	49945	1245
19	7	7	5	7	7	5	0	0	1	1	51684	52569	885
20	2	2	4	2	2	4	0	0	1	1	54317	55336	1019
21	9	7	9	9	7	9	0	0	2	2	57084	57864	780
22	3	1	3	3	1	3	0	0	2	1	59601	60456	855
23	4	4	2	4	4	2	0	0	1	1	62201	63616	1415
24	7	5	7	7	5	7	0	0	2	2	65367	66280	913
25	9	9	7	9	9	7	0	0	1	1	68017	68600	583
26	6	8	6	6	8	6	0	0	2	2	70351	71288	937
27	3	5	3	3	5	3	0	0	2	1	73034	74256	1222
28	3	3	5	3	3	5	0	0	1	1	76001	77088	1087
29	3	3	1	3	3	1	0	0	1	1	78834	80056	1222
30	5	5	7	5	5	7	0	0	1	1	81801	83272	1471
31	1	1	3	1	1	3	0	0	1	1	85018	86224	1206
32	2	4	2	2	4	2	0	0	2	2	87968	88927	959
33	3	3	5	3	3	5	0	0	1	1	90668	91871	1203
34	7	5	7	7	5	7	0	0	2	2	93618	94439	821
35	4	6	4	4	6	4	0	0	2	2	96185	96959	774
36	3	3	1	3	3	1	0	0	1	1	98701	100047	1346
37	6	6	4	6	6	4	0	0	1	1	101785	103887	2102
38	6	6	4	6	6	4	0	0	1	1	105635	106911	1276
39	5	7	5	5	7	5	0	0	2	2	108652	109879	1227
40	3	1	3	3	1	3	0	0	2	2	111618	112983	1365
41	7	9	7	7	9	7	0	0	2	2	114718	116175	1457
42	4	6	4	4	6	4	0	0	2	2	117918	118967	1049
43	7	7	5	7	7	5	0	0	1	1	120719	122359	1640
44	5	5	3	5	5	3	0	0	1	1	124102	125118	1016
45	3	5	3	3	5	3	0	0	2	2	126869	127790	921
46	5	7	5	5	7	5	0	0	2	2	129535	130566	1031
47	6	8	6	6	8	6	0	0	2	2	132302	133742	1440
48	6	4	6	6	4	6	0	0	2	2	135485	136390	905
49	6	6	8	6	6	8	0	0	1	2	138136	139342	1206
50	5	3	5	5	3	5	0	0	2	2	141086	142030	944
51	5	3	5	5	3	5	0	0	2	2	143769	144886	1117
52	7	9	7	7	9	7	0	0	2	1	146636	147710	1074
53	4	2	4	4	2	4	0	0	2	2	149452	150358	906
54	1	1	3	1	1	3	0	0	1	1	152102	153398	1296
55	7	7	9	7	7	9	0	0	1	2	155136	156773	1637
56	6	4	6	6	4	6	0	0	2	2	158519	159965	1446
