# Supplementary material for: Modulation of Emotional Category Induced by Temporal Factors in Emotion Recognition
Source: PLoS One. 2015 Jul 31;10(7):e0131636. doi: 10.1371/journal.pone.0131636 (PMC4521787; doi:10.1371/journal.pone.0131636)
Supplement: S1 Dataset — (ZIP) [file pone.0131636.s001.zip › rawData/discrimination/21_blockdis_set750_50_20130212.txt]

Trial	f1	f2	f3	f1v	f2	f3v	code	FLAG	ans	button	event time	button time	RT
1	7	7	5	7	7	5	0	0	1	1	1750	2936	1186
2	6	6	8	6	6	8	0	0	1	2	4683	5920	1237
3	4	6	4	4	6	4	0	0	2	2	7666	8504	838
4	2	4	2	2	4	2	0	0	2	2	10250	11568	1318
5	7	7	9	7	7	9	0	0	1	1	13316	14352	1036
6	9	7	9	9	7	9	0	0	2	2	16100	17600	1500
7	7	5	7	7	5	7	0	0	2	2	19350	20096	746
8	6	6	4	6	6	4	0	0	1	1	21833	22831	998
9	8	6	8	8	6	8	0	0	2	2	24583	25359	776
10	1	3	1	1	3	1	0	0	2	2	27100	27935	835
11	4	6	4	4	6	4	0	0	2	2	29683	30407	724
12	6	6	8	6	6	8	0	0	1	1	32150	32983	833
13	3	5	3	3	5	3	0	0	2	2	34733	35479	746
14	3	3	1	3	3	1	0	0	1	1	37217	38255	1038
15	3	1	3	3	1	3	0	0	2	2	40000	41087	1087
16	1	1	3	1	1	3	0	0	1	1	42834	43567	733
17	3	1	3	3	1	3	0	0	2	1	45317	46735	1418
18	6	8	6	6	8	6	0	0	2	1	48484	49327	843
19	4	4	6	4	4	6	0	0	1	1	51067	52135	1068
20	2	2	4	2	2	4	0	0	1	1	53884	54607	723
21	7	7	9	7	7	9	0	0	1	1	56351	57262	911
22	3	3	1	3	3	1	0	0	1	1	59001	59846	845
23	4	4	6	4	4	6	0	0	1	1	61584	62526	942
24	6	8	6	6	8	6	0	0	2	2	64267	65046	779
25	7	9	7	7	9	7	0	0	2	1	66784	67454	670
26	7	9	7	7	9	7	0	0	2	1	69201	70286	1085
27	6	4	6	6	4	6	0	0	2	2	72034	73062	1028
28	8	6	8	8	6	8	0	0	2	2	74801	75654	853
29	1	3	1	1	3	1	0	0	2	2	77401	78030	629
30	7	5	7	7	5	7	0	0	2	2	79768	80902	1134
31	9	7	9	9	7	9	0	0	2	2	82651	83294	643
32	4	2	4	4	2	4	0	0	2	1	85034	86694	1660
33	4	4	2	4	4	2	0	0	1	1	88435	89662	1227
34	2	2	4	2	2	4	0	0	1	1	91401	92277	876
35	5	7	5	5	7	5	0	0	2	2	94018	94845	827
36	6	6	4	6	6	4	0	0	1	1	96585	97397	812
37	3	5	3	3	5	3	0	0	2	2	99135	100269	1134
38	5	5	3	5	5	3	0	0	1	1	102018	103069	1051
39	5	5	3	5	5	3	0	0	1	2	104818	105997	1179
40	1	1	3	1	1	3	0	0	1	1	107735	109373	1638
41	5	5	7	5	5	7	0	0	1	1	111118	112685	1567
42	4	4	2	4	4	2	0	0	1	1	114435	115101	666
43	6	4	6	6	4	6	0	0	2	2	116852	117741	889
44	2	4	2	2	4	2	0	0	2	2	119485	120245	760
45	4	2	4	4	2	4	0	0	2	1	121985	122645	660
46	9	9	7	9	9	7	0	0	1	1	124385	125212	827
47	9	9	7	9	9	7	0	0	1	1	126952	127524	572
48	5	3	5	5	3	5	0	0	2	2	129269	130436	1167
49	7	7	5	7	7	5	0	0	1	1	132185	133348	1163
50	5	3	5	5	3	5	0	0	2	2	135085	136156	1071
51	5	7	5	5	7	5	0	0	2	2	137902	138748	846
52	5	5	7	5	5	7	0	0	1	2	140486	143132	2646
53	8	8	6	8	8	6	0	0	1	1	144869	145628	759
54	8	8	6	8	8	6	0	0	1	1	147369	148068	699
55	3	3	5	3	3	5	0	0	1	1	149819	150524	705
56	3	3	5	3	3	5	0	0	1	1	152269	152956	687
