# Supplementary material for: Modulation of Emotional Category Induced by Temporal Factors in Emotion Recognition
Source: PLoS One. 2015 Jul 31;10(7):e0131636. doi: 10.1371/journal.pone.0131636 (PMC4521787; doi:10.1371/journal.pone.0131636)
Supplement: S1 Dataset — (ZIP) [file pone.0131636.s001.zip › rawData/discrimination/21_blockdis_set750_750_20130212.txt]

Trial	f1	f2	f3	f1v	f2	f3v	code	FLAG	ans	button	event time	button time	RT
1	5	3	5	5	3	5	0	0	2	2	2450	3597	1147
2	3	5	3	3	5	3	0	0	2	2	6033	7493	1460
3	7	7	5	7	7	5	0	0	1	2	9933	11701	1768
4	2	2	4	2	2	4	0	0	1	1	14150	14949	799
5	7	7	9	7	7	9	0	0	1	2	17400	18301	901
6	1	3	1	1	3	1	0	0	2	2	20750	21652	902
7	3	3	5	3	3	5	0	0	1	1	24100	25012	912
8	4	4	6	4	4	6	0	0	1	1	27450	28364	914
9	4	4	2	4	4	2	0	0	1	1	30800	32036	1236
10	8	6	8	8	6	8	0	0	2	2	34483	35924	1441
11	7	5	7	7	5	7	0	0	2	2	38367	39996	1629
12	8	8	6	8	8	6	0	0	1	1	42434	44220	1786
13	6	8	6	6	8	6	0	0	2	2	46667	48188	1521
14	3	3	1	3	3	1	0	0	1	1	50634	51484	850
15	7	9	7	7	9	7	0	0	2	2	53934	55100	1166
16	7	7	9	7	7	9	0	0	1	2	57551	59091	1540
17	7	5	7	7	5	7	0	0	2	1	61534	62371	837
18	3	5	3	3	5	3	0	0	2	2	64817	65891	1074
19	3	3	1	3	3	1	0	0	1	1	68334	69315	981
20	5	5	3	5	5	3	0	0	1	2	71751	74027	2276
21	2	2	4	2	2	4	0	0	1	2	76468	77731	1263
22	5	7	5	5	7	5	0	0	2	2	80168	81203	1035
23	6	4	6	6	4	6	0	0	2	1	83651	84947	1296
24	4	2	4	4	2	4	0	0	2	2	87385	88722	1337
25	4	4	6	4	4	6	0	0	1	1	91168	92170	1002
26	4	6	4	4	6	4	0	0	2	2	94618	95546	928
27	6	4	6	6	4	6	0	0	2	2	97985	99170	1185
28	5	5	3	5	5	3	0	0	1	1	101618	103098	1480
29	3	1	3	3	1	3	0	0	2	2	105535	107402	1867
30	6	8	6	6	8	6	0	0	2	2	109852	111602	1750
31	8	8	6	8	8	6	0	0	1	1	114052	115194	1142
32	4	6	4	4	6	4	0	0	2	1	117635	119090	1455
33	5	3	5	5	3	5	0	0	2	2	121535	122570	1035
34	2	4	2	2	4	2	0	0	2	2	125019	125921	902
35	3	1	3	3	1	3	0	0	2	2	128369	129633	1264
36	3	3	5	3	3	5	0	0	1	1	132069	134681	2612
37	1	3	1	1	3	1	0	0	2	1	137119	139857	2738
38	4	4	2	4	4	2	0	0	1	1	142302	143529	1227
39	5	7	5	5	7	5	0	0	2	2	145969	147337	1368
40	5	5	7	5	5	7	0	0	1	1	149786	150953	1167
41	5	5	7	5	5	7	0	0	1	1	153402	154593	1191
42	7	9	7	7	9	7	0	0	2	2	157036	158088	1052
43	4	2	4	4	2	4	0	0	2	2	160536	161912	1376
44	2	4	2	2	4	2	0	0	2	1	164353	165728	1375
45	6	6	4	6	6	4	0	0	1	1	168169	169024	855
46	9	7	9	9	7	9	0	0	2	2	171469	172696	1227
47	9	7	9	9	7	9	0	0	2	2	175136	175976	840
48	8	6	8	8	6	8	0	0	2	2	178420	179320	900
49	1	1	3	1	1	3	0	0	1	1	181770	182936	1166
50	6	6	8	6	6	8	0	0	1	2	185386	186496	1110
51	6	6	8	6	6	8	0	0	1	2	188936	190344	1408
52	6	6	4	6	6	4	0	0	1	1	192787	194159	1372
53	1	1	3	1	1	3	0	0	1	1	196603	197287	684
54	7	7	5	7	7	5	0	0	1	1	199737	200951	1214
55	9	9	7	9	9	7	0	0	1	1	203387	204199	812
56	9	9	7	9	9	7	0	0	1	1	206637	207455	818
