# Supplementary material for: Modulation of Emotional Category Induced by Temporal Factors in Emotion Recognition
Source: PLoS One. 2015 Jul 31;10(7):e0131636. doi: 10.1371/journal.pone.0131636 (PMC4521787; doi:10.1371/journal.pone.0131636)
Supplement: S1 Dataset — (ZIP) [file pone.0131636.s001.zip › rawData/discrimination/3_blockdis_set200_50_20121121.txt]

Trial	f1	f2	f3	f1v	f2	f3v	code	FLAG	ans	button	event time	button time	RT
1	5	3	5	5	3	5	0	0	2	2	1216	2557	1341
2	3	5	3	3	5	3	0	0	2	2	3750	4821	1071
3	7	7	5	7	7	5	0	0	1	1	6016	6996	980
4	2	2	4	2	2	4	0	0	1	1	8183	9412	1229
5	7	7	9	7	7	9	0	0	1	2	10600	11556	956
6	1	3	1	1	3	1	0	0	2	2	12750	13700	950
7	3	3	5	3	3	5	0	0	1	1	14900	15700	800
8	4	4	6	4	4	6	0	0	1	1	16900	18052	1152
9	4	4	2	4	4	2	0	0	1	1	19250	20060	810
10	8	6	8	8	6	8	0	0	2	2	21250	21812	562
11	7	5	7	7	5	7	0	0	2	2	23000	23708	708
12	8	8	6	8	8	6	0	0	1	1	24900	25508	608
13	6	8	6	6	8	6	0	0	2	2	26700	29388	2688
14	3	3	1	3	3	1	0	0	1	1	30584	31684	1100
15	7	9	7	7	9	7	0	0	2	1	32884	34140	1256
16	7	7	9	7	7	9	0	0	1	1	35334	36228	894
17	7	5	7	7	5	7	0	0	2	2	37417	40444	3027
18	3	5	3	3	5	3	0	0	2	2	41634	43076	1442
19	3	3	1	3	3	1	0	0	1	1	44267	45611	1344
20	5	5	3	5	5	3	0	0	1	1	46801	47676	875
21	2	2	4	2	2	4	0	0	1	1	48867	49739	872
22	5	7	5	5	7	5	0	0	2	2	50934	51971	1037
23	6	4	6	6	4	6	0	0	2	2	53168	55035	1867
24	4	2	4	4	2	4	0	0	2	2	56234	57443	1209
25	4	4	6	4	4	6	0	0	1	1	58634	60787	2153
26	4	6	4	4	6	4	0	0	2	2	61984	63083	1099
27	6	4	6	6	4	6	0	0	2	2	64284	65355	1071
28	5	5	3	5	5	3	0	0	1	1	66551	67899	1348
29	3	1	3	3	1	3	0	0	2	1	69085	71419	2334
30	6	8	6	6	8	6	0	0	2	1	72618	73371	753
31	8	8	6	8	8	6	0	0	1	1	74568	75267	699
32	4	6	4	4	6	4	0	0	2	2	76468	77171	703
33	5	3	5	5	3	5	0	0	2	2	78368	82099	3731
34	2	4	2	2	4	2	0	0	2	1	83285	84915	1630
35	3	1	3	3	1	3	0	0	2	2	86102	87083	981
36	3	3	5	3	3	5	0	0	1	1	88268	90035	1767
37	1	3	1	1	3	1	0	0	2	2	91235	91882	647
38	4	4	2	4	4	2	0	0	1	1	93069	93842	773
39	5	7	5	5	7	5	0	0	2	2	95035	95722	687
40	5	5	7	5	5	7	0	0	1	1	96919	99810	2891
41	5	5	7	5	5	7	0	0	1	2	101002	101850	848
42	7	9	7	7	9	7	0	0	2	2	103052	104050	998
43	4	2	4	4	2	4	0	0	2	2	105236	106194	958
44	2	4	2	2	4	2	0	0	2	2	107386	108466	1080
45	6	6	4	6	6	4	0	0	1	1	109652	110274	622
46	9	7	9	9	7	9	0	0	2	2	111469	118186	6717
47	9	7	9	9	7	9	0	0	2	2	119386	121618	2232
48	8	6	8	8	6	8	0	0	2	2	122819	124090	1271
49	1	1	3	1	1	3	0	0	1	1	125286	126546	1260
50	6	6	8	6	6	8	0	0	1	2	127736	129617	1881
51	6	6	8	6	6	8	0	0	1	1	130820	132522	1702
52	6	6	4	6	6	4	0	0	1	1	133720	135137	1417
53	1	1	3	1	1	3	0	0	1	1	136336	137313	977
54	7	7	5	7	7	5	0	0	1	1	138503	139321	818
55	9	9	7	9	9	7	0	0	1	1	140520	141153	633
56	9	9	7	9	9	7	0	0	1	1	142353	143465	1112
