# Supplementary material for: Modulation of Emotional Category Induced by Temporal Factors in Emotion Recognition
Source: PLoS One. 2015 Jul 31;10(7):e0131636. doi: 10.1371/journal.pone.0131636 (PMC4521787; doi:10.1371/journal.pone.0131636)
Supplement: S1 Dataset — (ZIP) [file pone.0131636.s001.zip › rawData/discrimination/3_blockdis_set200_750_20121121.txt]

Trial	f1	f2	f3	f1v	f2	f3v	code	FLAG	ans	button	event time	button time	RT
1	8	8	6	8	8	6	0	0	1	1	1894	2631	737
2	3	3	5	3	3	5	0	0	1	2	4533	5583	1050
3	3	3	5	3	3	5	0	0	1	1	7483	8895	1412
4	4	2	4	4	2	4	0	0	2	1	10783	12463	1680
5	3	3	1	3	3	1	0	0	1	1	14350	17231	2881
6	2	2	4	2	2	4	0	0	1	2	19099	20071	972
7	1	3	1	1	3	1	0	0	2	2	21967	23415	1448
8	1	1	3	1	1	3	0	0	1	1	25317	27775	2458
9	5	7	5	5	7	5	0	0	2	1	29667	31855	2188
10	5	3	5	5	3	5	0	0	2	2	33750	34543	793
11	7	7	5	7	7	5	0	0	1	1	36434	37382	948
12	5	3	5	5	3	5	0	0	2	2	39284	40870	1586
13	3	5	3	3	5	3	0	0	2	1	42767	44470	1703
14	6	6	8	6	6	8	0	0	1	1	46367	48774	2407
15	5	5	3	5	5	3	0	0	1	1	50667	52798	2131
16	6	4	6	6	4	6	0	0	2	2	54684	56406	1722
17	2	2	4	2	2	4	0	0	1	1	58301	59542	1241
18	6	4	6	6	4	6	0	0	2	2	61434	62686	1252
19	9	9	7	9	9	7	0	0	1	1	64584	65582	998
20	3	3	1	3	3	1	0	0	1	2	67468	71734	4266
21	8	8	6	8	8	6	0	0	1	1	73635	74550	915
22	5	5	7	5	5	7	0	0	1	1	76417	78470	2053
23	4	6	4	4	6	4	0	0	2	2	80368	83445	3077
24	6	6	4	6	6	4	0	0	1	1	85335	87997	2662
25	2	4	2	2	4	2	0	0	2	2	89885	92493	2608
26	5	5	7	5	5	7	0	0	1	1	94385	95701	1316
27	7	7	9	7	7	9	0	0	1	1	97602	100149	2547
28	5	5	3	5	5	3	0	0	1	1	102035	103245	1210
29	6	8	6	6	8	6	0	0	2	2	105135	107605	2470
30	4	2	4	4	2	4	0	0	2	2	109502	110605	1103
31	2	4	2	2	4	2	0	0	2	2	112502	114485	1983
32	4	4	2	4	4	2	0	0	1	1	116386	117997	1611
33	4	6	4	4	6	4	0	0	2	2	119886	121028	1142
34	7	5	7	7	5	7	0	0	2	2	122919	124156	1237
35	6	6	8	6	6	8	0	0	1	2	126053	130196	4143
36	9	9	7	9	9	7	0	0	1	1	132086	132804	718
37	6	8	6	6	8	6	0	0	2	1	134703	135748	1045
38	1	3	1	1	3	1	0	0	2	2	137636	138548	912
39	7	7	5	7	7	5	0	0	1	1	140436	141292	856
40	1	1	3	1	1	3	0	0	1	1	143186	147444	4258
41	6	6	4	6	6	4	0	0	1	2	149337	151020	1683
42	8	6	8	8	6	8	0	0	2	2	152920	153660	740
43	8	6	8	8	6	8	0	0	2	2	155553	157964	2411
44	4	4	2	4	4	2	0	0	1	1	159854	161484	1630
45	7	7	9	7	7	9	0	0	1	1	163370	168187	4817
46	3	1	3	3	1	3	0	0	2	1	170087	171387	1300
47	7	9	7	7	9	7	0	0	2	1	173287	175091	1804
48	5	7	5	5	7	5	0	0	2	2	176987	178443	1456
49	7	9	7	7	9	7	0	0	2	2	180337	181595	1258
50	3	1	3	3	1	3	0	0	2	1	183487	187483	3996
51	3	5	3	3	5	3	0	0	2	2	189371	190603	1232
52	4	4	6	4	4	6	0	0	1	1	192504	194019	1515
53	9	7	9	9	7	9	0	0	2	2	195921	196667	746
54	4	4	6	4	4	6	0	0	1	2	198555	200595	2040
55	7	5	7	7	5	7	0	0	2	2	202488	203083	595
56	9	7	9	9	7	9	0	0	2	2	204971	205555	584
