# Supplementary material for: Modulation of Emotional Category Induced by Temporal Factors in Emotion Recognition
Source: PLoS One. 2015 Jul 31;10(7):e0131636. doi: 10.1371/journal.pone.0131636 (PMC4521787; doi:10.1371/journal.pone.0131636)
Supplement: S1 Dataset — (ZIP) [file pone.0131636.s001.zip › rawData/discrimination/3_blockdis_set50_50_20121121.txt]

Trial	f1	f2	f3	f1v	f2	f3v	code	FLAG	ans	button	event time	button time	RT
1	7	7	5	7	7	5	0	0	1	1	1066	2663	1597
2	6	6	8	6	6	8	0	0	1	2	3716	4527	811
3	4	6	4	4	6	4	0	0	2	2	5583	6631	1048
4	2	4	2	2	4	2	0	0	2	2	7683	8647	964
5	7	7	9	7	7	9	0	0	1	2	9700	10663	963
6	9	7	9	9	7	9	0	0	2	2	11716	13143	1427
7	7	5	7	7	5	7	0	0	2	2	14200	15527	1327
8	6	6	4	6	6	4	0	0	1	1	16583	17838	1255
9	8	6	8	8	6	8	0	0	2	2	18900	20054	1154
10	1	3	1	1	3	1	0	0	2	1	21117	22030	913
11	4	6	4	4	6	4	0	0	2	2	23083	23854	771
12	6	6	8	6	6	8	0	0	1	2	24917	25870	953
13	3	5	3	3	5	3	0	0	2	2	26934	27966	1032
14	3	3	1	3	3	1	0	0	1	1	29034	30078	1044
15	3	1	3	3	1	3	0	0	2	2	31134	32134	1000
16	1	1	3	1	1	3	0	0	1	1	33200	34070	870
17	3	1	3	3	1	3	0	0	2	2	35134	36086	952
18	6	8	6	6	8	6	0	0	2	2	37150	38030	880
19	4	4	6	4	4	6	0	0	1	1	39084	40374	1290
20	2	2	4	2	2	4	0	0	1	1	41434	42310	876
21	7	7	9	7	7	9	0	0	1	2	43367	44350	983
22	3	3	1	3	3	1	0	0	1	2	45417	46470	1053
23	4	4	6	4	4	6	0	0	1	1	47534	48774	1240
24	6	8	6	6	8	6	0	0	2	2	49834	50526	692
25	7	9	7	7	9	7	0	0	2	2	51584	52270	686
26	7	9	7	7	9	7	0	0	2	2	53334	53958	624
27	6	4	6	6	4	6	0	0	2	2	55018	55590	572
28	8	6	8	8	6	8	0	0	2	2	56651	60365	3714
29	1	3	1	1	3	1	0	0	2	2	61418	62989	1571
30	7	5	7	7	5	7	0	0	2	2	64051	66205	2154
31	9	7	9	9	7	9	0	0	2	1	67268	68165	897
32	4	2	4	4	2	4	0	0	2	1	69218	69885	667
33	4	4	2	4	4	2	0	0	1	2	70951	71877	926
34	2	2	4	2	2	4	0	0	1	1	72935	73621	686
35	5	7	5	5	7	5	0	0	2	2	74685	79549	4864
36	6	6	4	6	6	4	0	0	1	1	80602	81317	715
37	3	5	3	3	5	3	0	0	2	2	82385	82973	588
38	5	5	3	5	5	3	0	0	1	2	84035	84957	922
39	5	5	3	5	5	3	0	0	1	2	86018	86877	859
40	1	1	3	1	1	3	0	0	1	1	87935	88517	582
41	5	5	7	5	5	7	0	0	1	2	89585	90533	948
42	4	4	2	4	4	2	0	0	1	2	91585	92613	1028
43	6	4	6	6	4	6	0	0	2	2	93669	94685	1016
44	2	4	2	2	4	2	0	0	2	2	95752	96477	725
45	4	2	4	4	2	4	0	0	2	1	97535	98317	782
46	9	9	7	9	9	7	0	0	1	2	99385	100133	748
47	9	9	7	9	9	7	0	0	1	2	101185	102044	859
48	5	3	5	5	3	5	0	0	2	1	103102	104324	1222
49	7	7	5	7	7	5	0	0	1	1	105386	107452	2066
50	5	3	5	5	3	5	0	0	2	2	108519	109572	1053
51	5	7	5	5	7	5	0	0	2	1	110636	112380	1744
52	5	5	7	5	5	7	0	0	1	1	113436	114572	1136
53	8	8	6	8	8	6	0	0	1	2	115636	117276	1640
54	8	8	6	8	8	6	0	0	1	1	118336	119092	756
55	3	3	5	3	3	5	0	0	1	1	120153	121012	859
56	3	3	5	3	3	5	0	0	1	1	122069	123332	1263
