# Supplementary material for: Modulation of Emotional Category Induced by Temporal Factors in Emotion Recognition
Source: PLoS One. 2015 Jul 31;10(7):e0131636. doi: 10.1371/journal.pone.0131636 (PMC4521787; doi:10.1371/journal.pone.0131636)
Supplement: S1 Dataset — (ZIP) [file pone.0131636.s001.zip › rawData/discrimination/3_blockdis_set50_750_20121121.txt]

Trial	f1	f2	f3	f1v	f2	f3v	code	FLAG	ans	button	event time	button time	RT
1	4	2	4	4	2	4	0	0	2	2	1766	2618	852
2	9	9	7	9	9	7	0	0	1	2	4366	5322	956
3	1	3	1	1	3	1	0	0	2	1	7066	8074	1008
4	6	8	6	6	8	6	0	0	2	2	9816	10762	946
5	5	5	3	5	5	3	0	0	1	2	12500	13602	1102
6	1	3	1	1	3	1	0	0	2	2	15350	16050	700
7	9	7	9	9	7	9	0	0	2	1	17800	18698	898
8	3	3	5	3	3	5	0	0	1	1	20433	21274	841
9	7	7	5	7	7	5	0	0	1	1	23017	23986	969
10	4	4	2	4	4	2	0	0	1	2	25733	27257	1524
11	3	3	1	3	3	1	0	0	1	1	29000	29905	905
12	8	6	8	8	6	8	0	0	2	1	31650	32545	895
13	1	1	3	1	1	3	0	0	1	1	34284	35097	813
14	7	7	5	7	7	5	0	0	1	1	36834	37865	1031
15	7	7	9	7	7	9	0	0	1	1	39617	42217	2600
16	3	5	3	3	5	3	0	0	2	2	43967	45761	1794
17	6	8	6	6	8	6	0	0	2	2	47501	48577	1076
18	3	3	5	3	3	5	0	0	1	1	50317	51313	996
19	5	5	3	5	5	3	0	0	1	2	53051	54169	1118
20	4	2	4	4	2	4	0	0	2	1	55918	57233	1315
21	3	3	1	3	3	1	0	0	1	2	58984	60897	1913
22	3	1	3	3	1	3	0	0	2	1	62634	63545	911
23	4	4	6	4	4	6	0	0	1	1	65284	66177	893
24	2	2	4	2	2	4	0	0	1	1	67918	68624	706
25	1	1	3	1	1	3	0	0	1	1	70368	71264	896
26	7	9	7	7	9	7	0	0	2	2	73001	73952	951
27	7	5	7	7	5	7	0	0	2	2	75701	77864	2163
28	9	9	7	9	9	7	0	0	1	1	79602	80720	1118
29	6	4	6	6	4	6	0	0	2	2	82468	83432	964
30	9	7	9	9	7	9	0	0	2	1	85168	86024	856
31	7	9	7	7	9	7	0	0	2	1	87768	88632	864
32	4	6	4	4	6	4	0	0	2	2	90368	91392	1024
33	7	5	7	7	5	7	0	0	2	2	93135	94088	953
34	4	6	4	4	6	4	0	0	2	2	95835	96600	765
35	5	3	5	5	3	5	0	0	2	1	98335	99784	1449
36	6	6	4	6	6	4	0	0	1	2	101535	102712	1177
37	3	5	3	3	5	3	0	0	2	2	104452	105280	828
38	6	6	4	6	6	4	0	0	1	1	107019	110936	3917
39	4	4	2	4	4	2	0	0	1	1	112686	114559	1873
40	5	3	5	5	3	5	0	0	2	1	116302	118007	1705
41	4	4	6	4	4	6	0	0	1	1	119753	120719	966
42	7	7	9	7	7	9	0	0	1	2	122469	124063	1594
43	3	1	3	3	1	3	0	0	2	1	125803	127447	1644
44	6	6	8	6	6	8	0	0	1	1	129186	130351	1165
45	6	4	6	6	4	6	0	0	2	2	132103	133103	1000
46	8	6	8	8	6	8	0	0	2	2	134853	135615	762
47	8	8	6	8	8	6	0	0	1	1	137353	138231	878
48	6	6	8	6	6	8	0	0	1	2	139970	140999	1029
49	5	5	7	5	5	7	0	0	1	2	142736	148855	6119
50	5	7	5	5	7	5	0	0	2	2	150603	151527	924
51	5	7	5	5	7	5	0	0	2	2	153270	154023	753
52	2	4	2	2	4	2	0	0	2	2	155770	156662	892
53	2	4	2	2	4	2	0	0	2	2	158404	159142	738
54	5	5	7	5	5	7	0	0	1	1	160887	161694	807
55	2	2	4	2	2	4	0	0	1	1	163437	164534	1097
56	8	8	6	8	8	6	0	0	1	2	166270	167350	1080
