# Supplementary material for: Modulation of Emotional Category Induced by Temporal Factors in Emotion Recognition
Source: PLoS One. 2015 Jul 31;10(7):e0131636. doi: 10.1371/journal.pone.0131636 (PMC4521787; doi:10.1371/journal.pone.0131636)
Supplement: S1 Dataset — (ZIP) [file pone.0131636.s001.zip › rawData/discrimination/3_blockdis_set750_50_20121121.txt]

Trial	f1	f2	f3	f1v	f2	f3v	code	FLAG	ans	button	event time	button time	RT
1	5	5	3	5	5	3	0	0	1	1	1766	2925	1159
2	6	6	4	6	6	4	0	0	1	1	4666	6405	1739
3	9	7	9	9	7	9	0	0	2	2	8150	10949	2799
4	8	8	6	8	8	6	0	0	1	1	12700	13597	897
5	9	7	9	9	7	9	0	0	2	2	15333	16413	1080
6	4	4	6	4	4	6	0	0	1	1	18150	19061	911
7	1	3	1	1	3	1	0	0	2	1	20800	21773	973
8	5	7	5	5	7	5	0	0	2	2	23517	24445	928
9	1	1	3	1	1	3	0	0	1	2	26183	27693	1510
10	5	5	7	5	5	7	0	0	1	1	29434	31477	2043
11	8	6	8	8	6	8	0	0	2	1	33217	38101	4884
12	3	1	3	3	1	3	0	0	2	2	39851	40780	929
13	1	1	3	1	1	3	0	0	1	1	42517	43884	1367
14	4	4	2	4	4	2	0	0	1	1	45634	46844	1210
15	6	6	4	6	6	4	0	0	1	1	48584	49596	1012
16	6	8	6	6	8	6	0	0	2	2	51334	52628	1294
17	9	9	7	9	9	7	0	0	1	1	54368	56100	1732
18	7	7	9	7	7	9	0	0	1	1	57851	61108	3257
19	3	5	3	3	5	3	0	0	2	2	62851	63804	953
20	7	7	5	7	7	5	0	0	1	1	65551	66692	1141
21	5	3	5	5	3	5	0	0	2	2	68435	69380	945
22	5	5	3	5	5	3	0	0	1	1	71118	72476	1358
23	7	9	7	7	9	7	0	0	2	2	74218	75132	914
24	5	7	5	5	7	5	0	0	2	2	76868	78500	1632
25	2	4	2	2	4	2	0	0	2	2	80235	81387	1152
26	5	3	5	5	3	5	0	0	2	2	83135	84059	924
27	4	4	2	4	4	2	0	0	1	1	85802	86795	993
28	5	5	7	5	5	7	0	0	1	1	88535	89459	924
29	7	9	7	7	9	7	0	0	2	2	91202	92235	1033
30	4	2	4	4	2	4	0	0	2	2	93985	94979	994
31	8	6	8	8	6	8	0	0	2	1	96719	98427	1708
32	3	3	1	3	3	1	0	0	1	1	100169	101499	1330
33	3	5	3	3	5	3	0	0	2	1	103235	104867	1632
34	3	1	3	3	1	3	0	0	2	2	106602	106795	193
35	2	4	2	2	4	2	0	0	2	2	108536	110811	2275
36	3	3	1	3	3	1	0	0	1	1	112552	113627	1075
37	8	8	6	8	8	6	0	0	1	1	115369	116891	1522
38	4	2	4	4	2	4	0	0	2	2	118636	120243	1607
39	3	3	5	3	3	5	0	0	1	2	121986	123299	1313
40	7	7	9	7	7	9	0	0	1	2	125036	127482	2446
41	2	2	4	2	2	4	0	0	1	1	129219	130458	1239
42	2	2	4	2	2	4	0	0	1	1	132203	133410	1207
43	6	4	6	6	4	6	0	0	2	2	135153	136450	1297
44	4	4	6	4	4	6	0	0	1	2	138186	141698	3512
45	6	6	8	6	6	8	0	0	1	1	143437	144586	1149
46	6	4	6	6	4	6	0	0	2	1	146337	147994	1657
47	7	7	5	7	7	5	0	0	1	1	149737	151602	1865
48	3	3	5	3	3	5	0	0	1	1	153353	154738	1385
49	4	6	4	4	6	4	0	0	2	2	156487	157306	819
50	6	8	6	6	8	6	0	0	2	2	159054	160282	1228
51	4	6	4	4	6	4	0	0	2	2	162020	162906	886
52	7	5	7	7	5	7	0	0	2	2	164654	166074	1420
53	7	5	7	7	5	7	0	0	2	2	167820	168953	1133
54	9	9	7	9	9	7	0	0	1	2	170704	172817	2113
55	1	3	1	1	3	1	0	0	2	2	174554	175529	975
56	6	6	8	6	6	8	0	0	1	2	177271	178481	1210
