# Supplementary material for: Modulation of Emotional Category Induced by Temporal Factors in Emotion Recognition
Source: PLoS One. 2015 Jul 31;10(7):e0131636. doi: 10.1371/journal.pone.0131636 (PMC4521787; doi:10.1371/journal.pone.0131636)
Supplement: S1 Dataset — (ZIP) [file pone.0131636.s001.zip › rawData/discrimination/3_blockdis_set750_750_20121121.txt]

Trial	f1	f2	f3	f1v	f2	f3v	code	FLAG	ans	button	event time	button time	RT
1	2	4	2	2	4	2	0	0	2	2	2446	3361	915
2	4	4	6	4	4	6	0	0	1	1	5800	6937	1137
3	8	6	8	8	6	8	0	0	2	1	9383	11753	2370
4	4	4	2	4	4	2	0	0	1	1	14200	15241	1041
5	1	3	1	1	3	1	0	0	2	1	17683	19080	1397
6	8	8	6	8	8	6	0	0	1	1	21517	22376	859
7	8	6	8	8	6	8	0	0	2	1	24817	27296	2479
8	4	2	4	4	2	4	0	0	2	2	29734	30624	890
9	5	5	7	5	5	7	0	0	1	1	33067	34384	1317
10	4	4	6	4	4	6	0	0	1	1	36834	38104	1270
11	6	6	8	6	6	8	0	0	1	1	40551	42112	1561
12	5	5	3	5	5	3	0	0	1	1	44551	46104	1553
13	2	2	4	2	2	4	0	0	1	1	48551	49712	1161
14	8	8	6	8	8	6	0	0	1	1	52151	54000	1849
15	9	9	7	9	9	7	0	0	1	1	56451	58024	1573
16	9	7	9	9	7	9	0	0	2	2	60468	61807	1339
17	1	3	1	1	3	1	0	0	2	2	64251	66559	2308
18	7	7	9	7	7	9	0	0	1	1	69001	72343	3342
19	7	7	5	7	7	5	0	0	1	1	74785	75711	926
20	2	2	4	2	2	4	0	0	1	1	78151	80751	2600
21	9	7	9	9	7	9	0	0	2	1	83202	85543	2341
22	3	1	3	3	1	3	0	0	2	2	87985	88935	950
23	4	4	2	4	4	2	0	0	1	1	91385	92311	926
24	7	5	7	7	5	7	0	0	2	2	94752	96431	1679
25	9	9	7	9	9	7	0	0	1	1	98869	105326	6457
26	6	8	6	6	8	6	0	0	2	2	107769	109134	1365
27	3	5	3	3	5	3	0	0	2	2	111586	113150	1564
28	3	3	5	3	3	5	0	0	1	2	115602	117486	1884
29	3	3	1	3	3	1	0	0	1	1	119936	122054	2118
30	5	5	7	5	5	7	0	0	1	1	124503	126270	1767
31	1	1	3	1	1	3	0	0	1	2	128719	129134	415
32	2	4	2	2	4	2	0	0	2	2	131570	133110	1540
33	3	3	5	3	3	5	0	0	1	1	135553	136630	1077
34	7	5	7	7	5	7	0	0	2	2	139070	140662	1592
35	4	6	4	4	6	4	0	0	2	2	143103	144454	1351
36	3	3	1	3	3	1	0	0	1	1	146903	148461	1558
37	6	6	4	6	6	4	0	0	1	1	150903	152173	1270
38	6	6	4	6	6	4	0	0	1	1	154620	155693	1073
39	5	7	5	5	7	5	0	0	2	2	158137	159117	980
40	3	1	3	3	1	3	0	0	2	2	161554	162973	1419
41	7	9	7	7	9	7	0	0	2	2	165420	166253	833
42	4	6	4	4	6	4	0	0	2	2	168704	169597	893
43	7	7	5	7	7	5	0	0	1	1	172037	173253	1216
44	5	5	3	5	5	3	0	0	1	1	175704	177197	1493
45	3	5	3	3	5	3	0	0	2	2	179637	180741	1104
46	5	7	5	5	7	5	0	0	2	2	183188	184613	1425
47	6	8	6	6	8	6	0	0	2	2	187054	188733	1679
48	6	4	6	6	4	6	0	0	2	2	191171	192732	1561
49	6	6	8	6	6	8	0	0	1	1	195171	197132	1961
50	5	3	5	5	3	5	0	0	2	2	199571	201884	2313
51	5	3	5	5	3	5	0	0	2	2	204321	205404	1083
52	7	9	7	7	9	7	0	0	2	2	207855	208860	1005
53	4	2	4	4	2	4	0	0	2	2	211305	212140	835
54	1	1	3	1	1	3	0	0	1	2	214588	215620	1032
55	7	7	9	7	7	9	0	0	1	1	218037	221508	3471
56	6	4	6	6	4	6	0	0	2	2	223955	224996	1041
