# Supplementary material for: Modulation of Emotional Category Induced by Temporal Factors in Emotion Recognition
Source: PLoS One. 2015 Jul 31;10(7):e0131636. doi: 10.1371/journal.pone.0131636 (PMC4521787; doi:10.1371/journal.pone.0131636)
Supplement: S1 Dataset — (ZIP) [file pone.0131636.s001.zip › rawData/discrimination/4_blockdis_set200_50_20121128.txt]

Trial	f1	f2	f3	f1v	f2	f3v	code	FLAG	ans	button	event time	button time	RT
1	8	8	6	8	8	6	0	0	1	1	1216	2735	1519
2	3	3	5	3	3	5	0	0	1	1	3933	4711	778
3	3	3	5	3	3	5	0	0	1	1	5900	6511	611
4	4	2	4	4	2	4	0	0	2	2	7700	8727	1027
5	3	3	1	3	3	1	0	0	1	2	9916	10807	891
6	2	2	4	2	2	4	0	0	1	1	12000	12831	831
7	1	3	1	1	3	1	0	0	2	2	14016	14615	599
8	1	1	3	1	1	3	0	0	1	1	15816	16614	798
9	5	7	5	5	7	5	0	0	2	2	17800	18782	982
10	5	3	5	5	3	5	0	0	2	2	19983	21238	1255
11	7	7	5	7	7	5	0	0	1	2	22433	23694	1261
12	5	3	5	5	3	5	0	0	2	2	24883	25878	995
13	3	5	3	3	5	3	0	0	2	1	27067	28230	1163
14	6	6	8	6	6	8	0	0	1	1	29417	30254	837
15	5	5	3	5	5	3	0	0	1	1	31450	32350	900
16	6	4	6	6	4	6	0	0	2	1	33550	35134	1584
17	2	2	4	2	2	4	0	0	1	1	36334	37030	696
18	6	4	6	6	4	6	0	0	2	2	38217	39734	1517
19	9	9	7	9	9	7	0	0	1	1	40934	41862	928
20	3	3	1	3	3	1	0	0	1	2	43050	43670	620
21	8	8	6	8	8	6	0	0	1	1	44867	45862	995
22	5	5	7	5	5	7	0	0	1	2	47050	48582	1532
23	4	6	4	4	6	4	0	0	2	2	49767	50637	870
24	6	6	4	6	6	4	0	0	1	1	51834	52789	955
25	2	4	2	2	4	2	0	0	2	2	53984	54493	509
26	5	5	7	5	5	7	0	0	1	1	55684	56269	585
27	7	7	9	7	7	9	0	0	1	1	57467	58245	778
28	5	5	3	5	5	3	0	0	1	1	59434	60533	1099
29	6	8	6	6	8	6	0	0	2	2	61734	62565	831
30	4	2	4	4	2	4	0	0	2	1	63751	64685	934
31	2	4	2	2	4	2	0	0	2	2	65884	66565	681
32	4	4	2	4	4	2	0	0	1	2	67751	68549	798
33	4	6	4	4	6	4	0	0	2	2	69734	70973	1239
34	7	5	7	7	5	7	0	0	2	1	72168	73053	885
35	6	6	8	6	6	8	0	0	1	1	74251	74885	634
36	9	9	7	9	9	7	0	0	1	1	76084	76869	785
37	6	8	6	6	8	6	0	0	2	1	78068	78837	769
38	1	3	1	1	3	1	0	0	2	2	80034	80525	491
39	7	7	5	7	7	5	0	0	1	1	81718	82381	663
40	1	1	3	1	1	3	0	0	1	2	83568	84269	701
41	6	6	4	6	6	4	0	0	1	1	85468	86124	656
42	8	6	8	8	6	8	0	0	2	1	87318	88516	1198
43	8	6	8	8	6	8	0	0	2	1	89718	91268	1550
44	4	4	2	4	4	2	0	0	1	1	92468	93060	592
45	7	7	9	7	7	9	0	0	1	1	94251	95092	841
46	3	1	3	3	1	3	0	0	2	1	96285	96900	615
47	7	9	7	7	9	7	0	0	2	2	98101	99220	1119
48	5	7	5	5	7	5	0	0	2	1	100418	101364	946
49	7	9	7	7	9	7	0	0	2	1	102551	103236	685
50	3	1	3	3	1	3	0	0	2	2	104435	105308	873
51	3	5	3	3	5	3	0	0	2	2	106502	107228	726
52	4	4	6	4	4	6	0	0	1	1	108418	109796	1378
53	9	7	9	9	7	9	0	0	2	2	110985	111588	603
54	4	4	6	4	4	6	0	0	1	1	112785	113652	867
55	7	5	7	7	5	7	0	0	2	1	114852	115644	792
56	9	7	9	9	7	9	0	0	2	2	116835	117812	977
