# Supplementary material for: Modulation of Emotional Category Induced by Temporal Factors in Emotion Recognition
Source: PLoS One. 2015 Jul 31;10(7):e0131636. doi: 10.1371/journal.pone.0131636 (PMC4521787; doi:10.1371/journal.pone.0131636)
Supplement: S1 Dataset — (ZIP) [file pone.0131636.s001.zip › rawData/discrimination/4_blockdis_set200_750_20121128.txt]

Trial	f1	f2	f3	f1v	f2	f3v	code	FLAG	ans	button	event time	button time	RT
1	5	5	3	5	5	3	0	0	1	1	1916	2888	972
2	6	6	4	6	6	4	0	0	1	1	4783	5496	713
3	9	7	9	9	7	9	0	0	2	2	7383	8528	1145
4	8	8	6	8	8	6	0	0	1	1	10416	11016	600
5	9	7	9	9	7	9	0	0	2	2	12916	13712	796
6	4	4	6	4	4	6	0	0	1	1	15600	16111	511
7	1	3	1	1	3	1	0	0	2	2	18000	18807	807
8	5	7	5	5	7	5	0	0	2	2	20700	21487	787
9	1	1	3	1	1	3	0	0	1	1	23383	24135	752
10	5	5	7	5	5	7	0	0	1	1	26033	26719	686
11	8	6	8	8	6	8	0	0	2	1	28617	29615	998
12	3	1	3	3	1	3	0	0	2	2	31517	32719	1202
13	1	1	3	1	1	3	0	0	1	1	34617	35415	798
14	4	4	2	4	4	2	0	0	1	1	37300	37831	531
15	6	6	4	6	6	4	0	0	1	1	39717	40623	906
16	6	8	6	6	8	6	0	0	2	1	42517	43407	890
17	9	9	7	9	9	7	0	0	1	1	45300	46383	1083
18	7	7	9	7	7	9	0	0	1	1	48284	50014	1730
19	3	5	3	3	5	3	0	0	2	2	51917	52462	545
20	7	7	5	7	7	5	0	0	1	2	54351	55142	791
21	5	3	5	5	3	5	0	0	2	2	57034	57630	596
22	5	5	3	5	5	3	0	0	1	1	59517	60926	1409
23	7	9	7	7	9	7	0	0	2	2	62817	63790	973
24	5	7	5	5	7	5	0	0	2	2	65684	66654	970
25	2	4	2	2	4	2	0	0	2	2	68551	69294	743
26	5	3	5	5	3	5	0	0	2	1	71184	71766	582
27	4	4	2	4	4	2	0	0	1	1	73651	74390	739
28	5	5	7	5	5	7	0	0	1	1	76284	77198	914
29	7	9	7	7	9	7	0	0	2	2	79084	79774	690
30	4	2	4	4	2	4	0	0	2	2	81668	82470	802
31	8	6	8	8	6	8	0	0	2	2	84368	85277	909
32	3	3	1	3	3	1	0	0	1	1	87168	87813	645
33	3	5	3	3	5	3	0	0	2	2	89701	90485	784
34	3	1	3	3	1	3	0	0	2	2	92385	93213	828
35	2	4	2	2	4	2	0	0	2	2	95101	96077	976
36	3	3	1	3	3	1	0	0	1	2	97968	98653	685
37	8	8	6	8	8	6	0	0	1	2	100551	101877	1326
38	4	2	4	4	2	4	0	0	2	2	103768	104509	741
39	3	3	5	3	3	5	0	0	1	1	106402	108341	1939
40	7	7	9	7	7	9	0	0	1	2	110235	110941	706
41	2	2	4	2	2	4	0	0	1	1	112835	114261	1426
42	2	2	4	2	2	4	0	0	1	1	116152	117068	916
43	6	4	6	6	4	6	0	0	2	2	118968	119956	988
44	4	4	6	4	4	6	0	0	1	1	121852	122564	712
45	6	6	8	6	6	8	0	0	1	1	124452	125660	1208
46	6	4	6	6	4	6	0	0	2	2	127552	128756	1204
47	7	7	5	7	7	5	0	0	1	2	130652	132700	2048
48	3	3	5	3	3	5	0	0	1	1	134585	135292	707
49	4	6	4	4	6	4	0	0	2	2	137185	137748	563
50	6	8	6	6	8	6	0	0	2	2	139635	140524	889
51	4	6	4	4	6	4	0	0	2	2	142419	143052	633
52	7	5	7	7	5	7	0	0	2	2	144952	145868	916
53	7	5	7	7	5	7	0	0	2	2	147769	148492	723
54	9	9	7	9	9	7	0	0	1	2	150386	151139	753
55	1	3	1	1	3	1	0	0	2	2	153036	153795	759
56	6	6	8	6	6	8	0	0	1	2	155686	156507	821
