# Supplementary material for: Modulation of Emotional Category Induced by Temporal Factors in Emotion Recognition
Source: PLoS One. 2015 Jul 31;10(7):e0131636. doi: 10.1371/journal.pone.0131636 (PMC4521787; doi:10.1371/journal.pone.0131636)
Supplement: S1 Dataset — (ZIP) [file pone.0131636.s001.zip › rawData/discrimination/4_blockdis_set50_50_20121128.txt]

Trial	f1	f2	f3	f1v	f2	f3v	code	FLAG	ans	button	event time	button time	RT
1	7	7	5	7	7	5	0	0	1	2	1066	1921	855
2	6	6	8	6	6	8	0	0	1	1	2983	3801	818
3	4	6	4	4	6	4	0	0	2	2	4866	5569	703
4	2	4	2	2	4	2	0	0	2	2	6633	7401	768
5	7	7	9	7	7	9	0	0	1	1	8466	9185	719
6	9	7	9	9	7	9	0	0	2	2	10250	10817	567
7	7	5	7	7	5	7	0	0	2	2	11883	12393	510
8	6	6	4	6	6	4	0	0	1	1	13450	14153	703
9	8	6	8	8	6	8	0	0	2	2	15216	15913	697
10	1	3	1	1	3	1	0	0	2	2	16966	17513	547
11	4	6	4	4	6	4	0	0	2	2	18567	19153	586
12	6	6	8	6	6	8	0	0	1	1	20217	21105	888
13	3	5	3	3	5	3	0	0	2	2	22167	22793	626
14	3	3	1	3	3	1	0	0	1	2	23850	24481	631
15	3	1	3	3	1	3	0	0	2	2	25533	26281	748
16	1	1	3	1	1	3	0	0	1	1	27333	28057	724
17	3	1	3	3	1	3	0	0	2	2	29117	29929	812
18	6	8	6	6	8	6	0	0	2	2	30983	32097	1114
19	4	4	6	4	4	6	0	0	1	1	33150	33992	842
20	2	2	4	2	2	4	0	0	1	1	35050	35960	910
21	7	7	9	7	7	9	0	0	1	1	37017	38216	1199
22	3	3	1	3	3	1	0	0	1	1	39284	40176	892
23	4	4	6	4	4	6	0	0	1	1	41234	41856	622
24	6	8	6	6	8	6	0	0	2	1	42917	43624	707
25	7	9	7	7	9	7	0	0	2	1	44684	45344	660
26	7	9	7	7	9	7	0	0	2	2	46400	47576	1176
27	6	4	6	6	4	6	0	0	2	2	48634	49408	774
28	8	6	8	8	6	8	0	0	2	2	50467	51160	693
29	1	3	1	1	3	1	0	0	2	2	52217	52872	655
30	7	5	7	7	5	7	0	0	2	2	53934	54872	938
31	9	7	9	9	7	9	0	0	2	2	55934	56776	842
32	4	2	4	4	2	4	0	0	2	1	57834	58600	766
33	4	4	2	4	4	2	0	0	1	1	59667	60712	1045
34	2	2	4	2	2	4	0	0	1	1	61767	62512	745
35	5	7	5	5	7	5	0	0	2	2	63567	64208	641
36	6	6	4	6	6	4	0	0	1	1	65267	66495	1228
37	3	5	3	3	5	3	0	0	2	2	67551	68295	744
38	5	5	3	5	5	3	0	0	1	2	69351	70351	1000
39	5	5	3	5	5	3	0	0	1	2	71418	72423	1005
40	1	1	3	1	1	3	0	0	1	2	73484	75151	1667
41	5	5	7	5	5	7	0	0	1	1	76218	77455	1237
42	4	4	2	4	4	2	0	0	1	2	78518	79375	857
43	6	4	6	6	4	6	0	0	2	1	80434	81319	885
44	2	4	2	2	4	2	0	0	2	2	82384	83463	1079
45	4	2	4	4	2	4	0	0	2	2	84518	85967	1449
46	9	9	7	9	9	7	0	0	1	1	87035	87863	828
47	9	9	7	9	9	7	0	0	1	1	88918	89543	625
48	5	3	5	5	3	5	0	0	2	2	90601	92031	1430
49	7	7	5	7	7	5	0	0	1	1	93085	94335	1250
50	5	3	5	5	3	5	0	0	2	2	95401	96071	670
51	5	7	5	5	7	5	0	0	2	2	97135	98023	888
52	5	5	7	5	5	7	0	0	1	1	99085	100007	922
53	8	8	6	8	8	6	0	0	1	2	101068	102286	1218
54	8	8	6	8	8	6	0	0	1	1	103351	104134	783
55	3	3	5	3	3	5	0	0	1	1	105202	106022	820
56	3	3	5	3	3	5	0	0	1	1	107085	108118	1033
