# Supplementary material for: Modulation of Emotional Category Induced by Temporal Factors in Emotion Recognition
Source: PLoS One. 2015 Jul 31;10(7):e0131636. doi: 10.1371/journal.pone.0131636 (PMC4521787; doi:10.1371/journal.pone.0131636)
Supplement: S1 Dataset — (ZIP) [file pone.0131636.s001.zip › rawData/discrimination/4_blockdis_set50_750_20121128.txt]

Trial	f1	f2	f3	f1v	f2	f3v	code	FLAG	ans	button	event time	button time	RT
1	4	2	4	4	2	4	0	0	2	1	1766	2635	869
2	9	9	7	9	9	7	0	0	1	1	4383	5483	1100
3	1	3	1	1	3	1	0	0	2	2	7233	8459	1226
4	6	8	6	6	8	6	0	0	2	2	10200	11482	1282
5	5	5	3	5	5	3	0	0	1	1	13233	14506	1273
6	1	3	1	1	3	1	0	0	2	2	16250	17562	1312
7	9	7	9	9	7	9	0	0	2	2	19300	20938	1638
8	3	3	5	3	3	5	0	0	1	1	22683	24154	1471
9	7	7	5	7	7	5	0	0	1	1	25900	27674	1774
10	4	4	2	4	4	2	0	0	1	2	29417	30578	1161
11	3	3	1	3	3	1	0	0	1	2	32317	33506	1189
12	8	6	8	8	6	8	0	0	2	2	35250	36066	816
13	1	1	3	1	1	3	0	0	1	1	37817	38858	1041
14	7	7	5	7	7	5	0	0	1	1	40600	41281	681
15	7	7	9	7	7	9	0	0	1	1	43034	44705	1671
16	3	5	3	3	5	3	0	0	2	2	46450	47297	847
17	6	8	6	6	8	6	0	0	2	2	49034	50289	1255
18	3	3	5	3	3	5	0	0	1	1	52034	52817	783
19	5	5	3	5	5	3	0	0	1	2	54567	55305	738
20	4	2	4	4	2	4	0	0	2	1	57051	57841	790
21	3	3	1	3	3	1	0	0	1	2	59584	60385	801
22	3	1	3	3	1	3	0	0	2	1	62134	62785	651
23	4	4	6	4	4	6	0	0	1	1	64534	65193	659
24	2	2	4	2	2	4	0	0	1	1	66934	68313	1379
25	1	1	3	1	1	3	0	0	1	1	70051	71217	1166
26	7	9	7	7	9	7	0	0	2	1	72968	73833	865
27	7	5	7	7	5	7	0	0	2	2	75584	76265	681
28	9	9	7	9	9	7	0	0	1	1	78001	78792	791
29	6	4	6	6	4	6	0	0	2	2	80534	81408	874
30	9	7	9	9	7	9	0	0	2	2	83151	84304	1153
31	7	9	7	7	9	7	0	0	2	1	86051	87368	1317
32	4	6	4	4	6	4	0	0	2	2	89118	90024	906
33	7	5	7	7	5	7	0	0	2	1	91768	93200	1432
34	4	6	4	4	6	4	0	0	2	2	94951	96400	1449
35	5	3	5	5	3	5	0	0	2	2	98151	99896	1745
36	6	6	4	6	6	4	0	0	1	1	101635	103544	1909
37	3	5	3	3	5	3	0	0	2	2	105285	106056	771
38	6	6	4	6	6	4	0	0	1	1	107802	109912	2110
39	4	4	2	4	4	2	0	0	1	2	111652	112135	483
40	5	3	5	5	3	5	0	0	2	2	113885	114687	802
41	4	4	6	4	4	6	0	0	1	1	116435	117487	1052
42	7	7	9	7	7	9	0	0	1	1	119235	120231	996
43	3	1	3	3	1	3	0	0	2	1	121968	122623	655
44	6	6	8	6	6	8	0	0	1	1	124369	125055	686
45	6	4	6	6	4	6	0	0	2	1	126802	127423	621
46	8	6	8	8	6	8	0	0	2	2	129169	130215	1046
47	8	8	6	8	8	6	0	0	1	1	131952	133023	1071
48	6	6	8	6	6	8	0	0	1	1	134769	135615	846
49	5	5	7	5	5	7	0	0	1	1	137352	138071	719
50	5	7	5	5	7	5	0	0	2	1	139819	141183	1364
51	5	7	5	5	7	5	0	0	2	1	142919	144071	1152
52	2	4	2	2	4	2	0	0	2	2	145819	146462	643
53	2	4	2	2	4	2	0	0	2	2	148202	148742	540
54	5	5	7	5	5	7	0	0	1	1	150486	151390	904
55	2	2	4	2	2	4	0	0	1	1	153136	153862	726
56	8	8	6	8	8	6	0	0	1	2	155602	156566	964
