# Supplementary material for: Modulation of Emotional Category Induced by Temporal Factors in Emotion Recognition
Source: PLoS One. 2015 Jul 31;10(7):e0131636. doi: 10.1371/journal.pone.0131636 (PMC4521787; doi:10.1371/journal.pone.0131636)
Supplement: S1 Dataset — (ZIP) [file pone.0131636.s001.zip › rawData/discrimination/4_blockdis_set750_50_20121128.txt]

Trial	f1	f2	f3	f1v	f2	f3v	code	FLAG	ans	button	event time	button time	RT
1	2	4	2	2	4	2	0	0	2	2	1783	2372	589
2	4	4	6	4	4	6	0	0	1	1	4116	4795	679
3	8	6	8	8	6	8	0	0	2	2	6533	7211	678
4	4	4	2	4	4	2	0	0	1	1	8950	10731	1781
5	1	3	1	1	3	1	0	0	2	2	12483	13291	808
6	8	8	6	8	8	6	0	0	1	1	15033	16427	1394
7	8	6	8	8	6	8	0	0	2	2	18166	19275	1109
8	4	2	4	4	2	4	0	0	2	2	21017	22171	1154
9	5	5	7	5	5	7	0	0	1	1	23917	24675	758
10	4	4	6	4	4	6	0	0	1	1	26417	27187	770
11	6	6	8	6	6	8	0	0	1	1	28933	29811	878
12	5	5	3	5	5	3	0	0	1	1	31550	32203	653
13	2	2	4	2	2	4	0	0	1	1	33950	34603	653
14	8	8	6	8	8	6	0	0	1	1	36350	37139	789
15	9	9	7	9	9	7	0	0	1	1	38884	39370	486
16	9	7	9	9	7	9	0	0	2	1	41117	41794	677
17	1	3	1	1	3	1	0	0	2	2	43534	44330	796
18	7	7	9	7	7	9	0	0	1	1	46067	46634	567
19	7	7	5	7	7	5	0	0	1	1	48384	49002	618
20	2	2	4	2	2	4	0	0	1	1	50750	51578	828
21	9	7	9	9	7	9	0	0	2	2	53317	53922	605
22	3	1	3	3	1	3	0	0	2	2	55667	56986	1319
23	4	4	2	4	4	2	0	0	1	1	58734	59858	1124
24	7	5	7	7	5	7	0	0	2	2	61601	62938	1337
25	9	9	7	9	9	7	0	0	1	2	64684	65850	1166
26	6	8	6	6	8	6	0	0	2	1	67601	68618	1017
27	3	5	3	3	5	3	0	0	2	2	70368	71697	1329
28	3	3	5	3	3	5	0	0	1	1	73434	74193	759
29	3	3	1	3	3	1	0	0	1	2	75934	76865	931
30	5	5	7	5	5	7	0	0	1	1	78601	79345	744
31	1	1	3	1	1	3	0	0	1	1	81084	81849	765
32	2	4	2	2	4	2	0	0	2	2	83601	84377	776
33	3	3	5	3	3	5	0	0	1	1	86118	87393	1275
34	7	5	7	7	5	7	0	0	2	2	89135	89841	706
35	4	6	4	4	6	4	0	0	2	2	91585	92425	840
36	3	3	1	3	3	1	0	0	1	2	94168	94737	569
37	6	6	4	6	6	4	0	0	1	1	96485	97713	1228
38	6	6	4	6	6	4	0	0	1	1	99451	100729	1278
39	5	7	5	5	7	5	0	0	2	1	102468	103953	1485
40	3	1	3	3	1	3	0	0	2	2	105702	106840	1138
41	7	9	7	7	9	7	0	0	2	2	108585	109568	983
42	4	6	4	4	6	4	0	0	2	1	111318	113976	2658
43	7	7	5	7	7	5	0	0	1	1	115718	116432	714
44	5	5	3	5	5	3	0	0	1	1	118168	119296	1128
45	3	5	3	3	5	3	0	0	2	2	121035	121608	573
46	5	7	5	5	7	5	0	0	2	1	123352	123888	536
47	6	8	6	6	8	6	0	0	2	2	125635	126472	837
48	6	4	6	6	4	6	0	0	2	2	128219	129144	925
49	6	6	8	6	6	8	0	0	1	1	130885	131696	811
50	5	3	5	5	3	5	0	0	2	2	133435	134320	885
51	5	3	5	5	3	5	0	0	2	2	136069	136912	843
52	7	9	7	7	9	7	0	0	2	2	138652	139304	652
53	4	2	4	4	2	4	0	0	2	2	141052	141903	851
54	1	1	3	1	1	3	0	0	1	2	143652	144559	907
55	7	7	9	7	7	9	0	0	1	1	146302	147327	1025
56	6	4	6	6	4	6	0	0	2	2	149069	149895	826
