# Supplementary material for: Modulation of Emotional Category Induced by Temporal Factors in Emotion Recognition
Source: PLoS One. 2015 Jul 31;10(7):e0131636. doi: 10.1371/journal.pone.0131636 (PMC4521787; doi:10.1371/journal.pone.0131636)
Supplement: S1 Dataset — (ZIP) [file pone.0131636.s001.zip › rawData/discrimination/4_blockdis_set750_750_20121128.txt]

Trial	f1	f2	f3	f1v	f2	f3v	code	FLAG	ans	button	event time	button time	RT
1	5	3	5	5	3	5	0	0	2	2	2450	3138	688
2	3	5	3	3	5	3	0	0	2	2	5583	6282	699
3	7	7	5	7	7	5	0	0	1	2	8733	9698	965
4	2	2	4	2	2	4	0	0	1	1	12133	13130	997
5	7	7	9	7	7	9	0	0	1	1	15566	16474	908
6	1	3	1	1	3	1	0	0	2	2	18917	19497	580
7	3	3	5	3	3	5	0	0	1	1	21933	22641	708
8	4	4	6	4	4	6	0	0	1	1	25083	25833	750
9	4	4	2	4	4	2	0	0	1	1	28283	29065	782
10	8	6	8	8	6	8	0	0	2	1	31517	32513	996
11	7	5	7	7	5	7	0	0	2	1	34950	35657	707
12	8	8	6	8	8	6	0	0	1	1	38100	38793	693
13	6	8	6	6	8	6	0	0	2	2	41234	42401	1167
14	3	3	1	3	3	1	0	0	1	1	44850	46033	1183
15	7	9	7	7	9	7	0	0	2	2	48484	49969	1485
16	7	7	9	7	7	9	0	0	1	1	52417	53216	799
17	7	5	7	7	5	7	0	0	2	2	55667	56656	989
18	3	5	3	3	5	3	0	0	2	2	59101	59904	803
19	3	3	1	3	3	1	0	0	1	2	62351	63680	1329
20	5	5	3	5	5	3	0	0	1	1	66117	67352	1235
21	2	2	4	2	2	4	0	0	1	1	69801	70800	999
22	5	7	5	5	7	5	0	0	2	2	73251	74272	1021
23	6	4	6	6	4	6	0	0	2	2	76718	77496	778
24	4	2	4	4	2	4	0	0	2	2	79934	81264	1330
25	4	4	6	4	4	6	0	0	1	1	83701	84584	883
26	4	6	4	4	6	4	0	0	2	2	87034	87815	781
27	6	4	6	6	4	6	0	0	2	1	90251	91935	1684
28	5	5	3	5	5	3	0	0	1	1	94385	95703	1318
29	3	1	3	3	1	3	0	0	2	1	98151	99703	1552
30	6	8	6	6	8	6	0	0	2	2	102151	103519	1368
31	8	8	6	8	8	6	0	0	1	1	105968	106511	543
32	4	6	4	4	6	4	0	0	2	2	108952	109919	967
33	5	3	5	5	3	5	0	0	2	2	112368	113455	1087
34	2	4	2	2	4	2	0	0	2	2	115902	117423	1521
35	3	1	3	3	1	3	0	0	2	2	119868	120423	555
36	3	3	5	3	3	5	0	0	1	1	122868	123702	834
37	1	3	1	1	3	1	0	0	2	2	126152	126686	534
38	4	4	2	4	4	2	0	0	1	2	129135	130454	1319
39	5	7	5	5	7	5	0	0	2	2	132902	133526	624
40	5	5	7	5	5	7	0	0	1	1	135969	136830	861
41	5	5	7	5	5	7	0	0	1	1	139269	139854	585
42	7	9	7	7	9	7	0	0	2	2	142302	142998	696
43	4	2	4	4	2	4	0	0	2	1	145436	146206	770
44	2	4	2	2	4	2	0	0	2	2	148652	149646	994
45	6	6	4	6	6	4	0	0	1	1	152086	153214	1128
46	9	7	9	9	7	9	0	0	2	2	155652	156701	1049
47	9	7	9	9	7	9	0	0	2	2	159153	159661	508
48	8	6	8	8	6	8	0	0	2	2	162103	162813	710
49	1	1	3	1	1	3	0	0	1	1	165253	166093	840
50	6	6	8	6	6	8	0	0	1	1	168536	169525	989
51	6	6	8	6	6	8	0	0	1	1	171969	172509	540
52	6	6	4	6	6	4	0	0	1	1	174953	175637	684
53	1	1	3	1	1	3	0	0	1	1	178086	178741	655
54	7	7	5	7	7	5	0	0	1	2	181186	182397	1211
55	9	9	7	9	9	7	0	0	1	1	184836	185453	617
56	9	9	7	9	9	7	0	0	1	1	187903	188493	590
