# Supplementary material for: Modulation of Emotional Category Induced by Temporal Factors in Emotion Recognition
Source: PLoS One. 2015 Jul 31;10(7):e0131636. doi: 10.1371/journal.pone.0131636 (PMC4521787; doi:10.1371/journal.pone.0131636)
Supplement: S1 Dataset — (ZIP) [file pone.0131636.s001.zip › rawData/discrimination/5_blockdis_set200_50_20121204.txt]

Trial	f1	f2	f3	f1v	f2	f3v	code	FLAG	ans	button	event time	button time	RT
1	5	3	5	5	3	5	0	0	2	2	1216	2154	938
2	3	5	3	3	5	3	0	0	2	2	3350	4114	764
3	7	7	5	7	7	5	0	0	1	1	5300	5978	678
4	2	2	4	2	2	4	0	0	1	1	7166	7778	612
5	7	7	9	7	7	9	0	0	1	1	8966	9666	700
6	1	3	1	1	3	1	0	0	2	2	10866	11370	504
7	3	3	5	3	3	5	0	0	1	1	12566	13122	556
8	4	4	6	4	4	6	0	0	1	1	14316	14841	525
9	4	4	2	4	4	2	0	0	1	1	16033	16545	512
10	8	6	8	8	6	8	0	0	2	2	17733	18377	644
11	7	5	7	7	5	7	0	0	2	2	19566	20081	515
12	8	8	6	8	8	6	0	0	1	1	21283	21785	502
13	6	8	6	6	8	6	0	0	2	2	22983	23569	586
14	3	3	1	3	3	1	0	0	1	2	24767	25241	474
15	7	9	7	7	9	7	0	0	2	2	26433	26945	512
16	7	7	9	7	7	9	0	0	1	2	28133	28729	596
17	7	5	7	7	5	7	0	0	2	2	29917	30377	460
18	3	5	3	3	5	3	0	0	2	2	31567	32073	506
19	3	3	1	3	3	1	0	0	1	2	33267	33729	462
20	5	5	3	5	5	3	0	0	1	1	34917	35545	628
21	2	2	4	2	2	4	0	0	1	1	36733	37265	532
22	5	7	5	5	7	5	0	0	2	2	38450	38921	471
23	6	4	6	6	4	6	0	0	2	2	40117	40705	588
24	4	2	4	4	2	4	0	0	2	2	41900	42377	477
25	4	4	6	4	4	6	0	0	1	2	43567	44096	529
26	4	6	4	4	6	4	0	0	2	2	45283	45712	429
27	6	4	6	6	4	6	0	0	2	2	46900	47400	500
28	5	5	3	5	5	3	0	0	1	1	48600	49064	464
29	3	1	3	3	1	3	0	0	2	2	50250	50792	542
30	6	8	6	6	8	6	0	0	2	1	51984	52464	480
31	8	8	6	8	8	6	0	0	1	1	53650	54136	486
32	4	6	4	4	6	4	0	0	2	2	55334	55792	458
33	5	3	5	5	3	5	0	0	2	2	56984	57512	528
34	2	4	2	2	4	2	0	0	2	2	58700	59176	476
35	3	1	3	3	1	3	0	0	2	1	60367	60864	497
36	3	3	5	3	3	5	0	0	1	1	62050	62584	534
37	1	3	1	1	3	1	0	0	2	2	63784	64296	512
38	4	4	2	4	4	2	0	0	1	2	65484	65984	500
39	5	7	5	5	7	5	0	0	2	1	67184	67768	584
40	5	5	7	5	5	7	0	0	1	1	68967	69592	625
41	5	5	7	5	5	7	0	0	1	1	70784	71343	559
42	7	9	7	7	9	7	0	0	2	1	72534	73007	473
43	4	2	4	4	2	4	0	0	2	1	74201	74839	638
44	2	4	2	2	4	2	0	0	2	2	76034	76471	437
45	6	6	4	6	6	4	0	0	1	1	77667	78167	500
46	9	7	9	9	7	9	0	0	2	2	79367	79871	504
47	9	7	9	9	7	9	0	0	2	2	81067	81583	516
48	8	6	8	8	6	8	0	0	2	2	82784	83343	559
49	1	1	3	1	1	3	0	0	1	1	84534	85071	537
50	6	6	8	6	6	8	0	0	1	1	86267	86783	516
51	6	6	8	6	6	8	0	0	1	1	87984	88807	823
52	6	6	4	6	6	4	0	0	1	1	90001	90479	478
53	1	1	3	1	1	3	0	0	1	1	91667	92359	692
54	7	7	5	7	7	5	0	0	1	2	93551	94111	560
55	9	9	7	9	9	7	0	0	1	2	95301	95855	554
56	9	9	7	9	9	7	0	0	1	2	97051	97631	580
