# Supplementary material for: Modulation of Emotional Category Induced by Temporal Factors in Emotion Recognition
Source: PLoS One. 2015 Jul 31;10(7):e0131636. doi: 10.1371/journal.pone.0131636 (PMC4521787; doi:10.1371/journal.pone.0131636)
Supplement: S1 Dataset — (ZIP) [file pone.0131636.s001.zip › rawData/discrimination/5_blockdis_set200_750_20121204.txt]

Trial	f1	f2	f3	f1v	f2	f3v	code	FLAG	ans	button	event time	button time	RT
1	4	2	4	4	2	4	0	0	2	2	1933	2545	612
2	9	9	7	9	9	7	0	0	1	1	4433	4873	440
3	1	3	1	1	3	1	0	0	2	2	6766	7480	714
4	6	8	6	6	8	6	0	0	2	2	9366	9968	602
5	5	5	3	5	5	3	0	0	1	1	11866	12816	950
6	1	3	1	1	3	1	0	0	2	2	14716	15472	756
7	9	7	9	9	7	9	0	0	2	2	17366	18000	634
8	3	3	5	3	3	5	0	0	1	1	19900	20560	660
9	7	7	5	7	7	5	0	0	1	1	22450	23008	558
10	4	4	2	4	4	2	0	0	1	1	24900	25776	876
11	3	3	1	3	3	1	0	0	1	2	27667	28304	637
12	8	6	8	8	6	8	0	0	2	1	30200	30744	544
13	1	1	3	1	1	3	0	0	1	2	32633	33216	583
14	7	7	5	7	7	5	0	0	1	1	35117	35639	522
15	7	7	9	7	7	9	0	0	1	1	37533	38239	706
16	3	5	3	3	5	3	0	0	2	2	40133	40687	554
17	6	8	6	6	8	6	0	0	2	2	42583	43271	688
18	3	3	5	3	3	5	0	0	1	1	45167	46191	1024
19	5	5	3	5	5	3	0	0	1	1	48084	48943	859
20	4	2	4	4	2	4	0	0	2	2	50834	51551	717
21	3	3	1	3	3	1	0	0	1	1	53450	54255	805
22	3	1	3	3	1	3	0	0	2	2	56150	56999	849
23	4	4	6	4	4	6	0	0	1	1	58900	59679	779
24	2	2	4	2	2	4	0	0	1	1	61567	62215	648
25	1	1	3	1	1	3	0	0	1	1	64100	64670	570
26	7	9	7	7	9	7	0	0	2	2	66567	67198	631
27	7	5	7	7	5	7	0	0	2	2	69084	69822	738
28	9	9	7	9	9	7	0	0	1	2	71717	72366	649
29	6	4	6	6	4	6	0	0	2	2	74267	75030	763
30	9	7	9	9	7	9	0	0	2	1	76917	77646	729
31	7	9	7	7	9	7	0	0	2	1	79534	80158	624
32	4	6	4	4	6	4	0	0	2	2	82051	82830	779
33	7	5	7	7	5	7	0	0	2	2	84717	85550	833
34	4	6	4	4	6	4	0	0	2	1	87451	88398	947
35	5	3	5	5	3	5	0	0	2	2	90284	91622	1338
36	6	6	4	6	6	4	0	0	1	1	93518	94261	743
37	3	5	3	3	5	3	0	0	2	2	96151	97085	934
38	6	6	4	6	6	4	0	0	1	1	98984	99933	949
39	4	4	2	4	4	2	0	0	1	2	101834	102725	891
40	5	3	5	5	3	5	0	0	2	2	104618	106397	1779
41	4	4	6	4	4	6	0	0	1	1	108284	109021	737
42	7	7	9	7	7	9	0	0	1	2	110918	111949	1031
43	3	1	3	3	1	3	0	0	2	1	113834	114773	939
44	6	6	8	6	6	8	0	0	1	2	116668	117693	1025
45	6	4	6	6	4	6	0	0	2	1	119585	120149	564
46	8	6	8	8	6	8	0	0	2	1	122035	123180	1145
47	8	8	6	8	8	6	0	0	1	1	125068	125812	744
48	6	6	8	6	6	8	0	0	1	1	127701	128868	1167
49	5	5	7	5	5	7	0	0	1	1	130768	131908	1140
50	5	7	5	5	7	5	0	0	2	2	133801	134740	939
51	5	7	5	5	7	5	0	0	2	2	136635	137684	1049
52	2	4	2	2	4	2	0	0	2	2	139585	141068	1483
53	2	4	2	2	4	2	0	0	2	1	142968	144964	1996
54	5	5	7	5	5	7	0	0	1	1	146852	147868	1016
55	2	2	4	2	2	4	0	0	1	1	149768	150387	619
56	8	8	6	8	8	6	0	0	1	2	152285	152963	678
