# Supplementary material for: Modulation of Emotional Category Induced by Temporal Factors in Emotion Recognition
Source: PLoS One. 2015 Jul 31;10(7):e0131636. doi: 10.1371/journal.pone.0131636 (PMC4521787; doi:10.1371/journal.pone.0131636)
Supplement: S1 Dataset — (ZIP) [file pone.0131636.s001.zip › rawData/discrimination/5_blockdis_set50_50_20121204.txt]

Trial	f1	f2	f3	f1v	f2	f3v	code	FLAG	ans	button	event time	button time	RT
1	5	5	3	5	5	3	0	0	1	2	1083	1978	895
2	6	6	4	6	6	4	0	0	1	1	3033	3514	481
3	9	7	9	9	7	9	0	0	2	2	4566	5034	468
4	8	8	6	8	8	6	0	0	1	1	6100	6610	510
5	9	7	9	9	7	9	0	0	2	2	7666	8226	560
6	4	4	6	4	4	6	0	0	1	1	9283	9834	551
7	1	3	1	1	3	1	0	0	2	2	10900	11378	478
8	5	7	5	5	7	5	0	0	2	1	12433	12962	529
9	1	1	3	1	1	3	0	0	1	1	14016	14474	458
10	5	5	7	5	5	7	0	0	1	1	15533	16074	541
11	8	6	8	8	6	8	0	0	2	1	17133	17658	525
12	3	1	3	3	1	3	0	0	2	1	18716	19202	486
13	1	1	3	1	1	3	0	0	1	2	20266	20881	615
14	4	4	2	4	4	2	0	0	1	1	21950	22441	491
15	6	6	4	6	6	4	0	0	1	1	23500	23953	453
16	6	8	6	6	8	6	0	0	2	1	25017	25457	440
17	9	9	7	9	9	7	0	0	1	1	26517	27001	484
18	7	7	9	7	7	9	0	0	1	2	28067	28561	494
19	3	5	3	3	5	3	0	0	2	2	29617	30137	520
20	7	7	5	7	7	5	0	0	1	1	31200	31649	449
21	5	3	5	5	3	5	0	0	2	1	32717	33417	700
22	5	5	3	5	5	3	0	0	1	1	34483	35017	534
23	7	9	7	7	9	7	0	0	2	1	36083	36569	486
24	5	7	5	5	7	5	0	0	2	2	37633	38281	648
25	2	4	2	2	4	2	0	0	2	2	39333	39873	540
26	5	3	5	5	3	5	0	0	2	2	40933	41601	668
27	4	4	2	4	4	2	0	0	1	1	42667	43273	606
28	5	5	7	5	5	7	0	0	1	2	44333	44857	524
29	7	9	7	7	9	7	0	0	2	1	45917	46561	644
30	4	2	4	4	2	4	0	0	2	1	47617	48161	544
31	8	6	8	8	6	8	0	0	2	1	49217	50064	847
32	3	3	1	3	3	1	0	0	1	1	51117	51680	563
33	3	5	3	3	5	3	0	0	2	2	52734	53256	522
34	3	1	3	3	1	3	0	0	2	1	54317	55040	723
35	2	4	2	2	4	2	0	0	2	2	56100	56704	604
36	3	3	1	3	3	1	0	0	1	2	57767	58328	561
37	8	8	6	8	8	6	0	0	1	1	59384	60216	832
38	4	2	4	4	2	4	0	0	2	1	61284	61856	572
39	3	3	5	3	3	5	0	0	1	2	62917	64128	1211
40	7	7	9	7	7	9	0	0	1	1	65184	66272	1088
41	2	2	4	2	2	4	0	0	1	1	67334	68224	890
42	2	2	4	2	2	4	0	0	1	2	69284	69952	668
43	6	4	6	6	4	6	0	0	2	1	71017	71864	847
44	4	4	6	4	4	6	0	0	1	1	72917	74512	1595
45	6	6	8	6	6	8	0	0	1	2	75567	76248	681
46	6	4	6	6	4	6	0	0	2	2	77301	78583	1282
47	7	7	5	7	7	5	0	0	1	1	79651	80255	604
48	3	3	5	3	3	5	0	0	1	1	81317	81959	642
49	4	6	4	4	6	4	0	0	2	2	83017	83735	718
50	6	8	6	6	8	6	0	0	2	2	84801	85791	990
51	4	6	4	4	6	4	0	0	2	2	86851	87559	708
52	7	5	7	7	5	7	0	0	2	2	88617	89263	646
53	7	5	7	7	5	7	0	0	2	2	90317	91655	1338
54	9	9	7	9	9	7	0	0	1	2	92717	93895	1178
55	1	3	1	1	3	1	0	0	2	1	94951	96391	1440
56	6	6	8	6	6	8	0	0	1	1	97451	98191	740
