# Supplementary material for: Modulation of Emotional Category Induced by Temporal Factors in Emotion Recognition
Source: PLoS One. 2015 Jul 31;10(7):e0131636. doi: 10.1371/journal.pone.0131636 (PMC4521787; doi:10.1371/journal.pone.0131636)
Supplement: S1 Dataset — (ZIP) [file pone.0131636.s001.zip › rawData/discrimination/5_blockdis_set50_750_20121204.txt]

Trial	f1	f2	f3	f1v	f2	f3v	code	FLAG	ans	button	event time	button time	RT
1	7	7	5	7	7	5	0	0	1	2	1750	2955	1205
2	6	6	8	6	6	8	0	0	1	1	4700	5531	831
3	4	6	4	4	6	4	0	0	2	2	7266	7923	657
4	2	4	2	2	4	2	0	0	2	2	9666	10371	705
5	7	7	9	7	7	9	0	0	1	1	12116	12731	615
6	9	7	9	9	7	9	0	0	2	1	14466	15051	585
7	7	5	7	7	5	7	0	0	2	2	16800	17771	971
8	6	6	4	6	6	4	0	0	1	1	19516	20379	863
9	8	6	8	8	6	8	0	0	2	2	22116	22866	750
10	1	3	1	1	3	1	0	0	2	2	24617	25370	753
11	4	6	4	4	6	4	0	0	2	2	27117	27906	789
12	6	6	8	6	6	8	0	0	1	1	29650	30450	800
13	3	5	3	3	5	3	0	0	2	2	32200	32914	714
14	3	3	1	3	3	1	0	0	1	2	34650	35522	872
15	3	1	3	3	1	3	0	0	2	2	37267	38010	743
16	1	1	3	1	1	3	0	0	1	1	39750	40658	908
17	3	1	3	3	1	3	0	0	2	1	42400	43234	834
18	6	8	6	6	8	6	0	0	2	2	44983	45738	755
19	4	4	6	4	4	6	0	0	1	1	47484	48458	974
20	2	2	4	2	2	4	0	0	1	2	50200	50985	785
21	7	7	9	7	7	9	0	0	1	1	52734	53521	787
22	3	3	1	3	3	1	0	0	1	2	55267	56185	918
23	4	4	6	4	4	6	0	0	1	1	57934	59049	1115
24	6	8	6	6	8	6	0	0	2	2	60800	61529	729
25	7	9	7	7	9	7	0	0	2	2	63267	63985	718
26	7	9	7	7	9	7	0	0	2	2	65734	66513	779
27	6	4	6	6	4	6	0	0	2	2	68250	69057	807
28	8	6	8	8	6	8	0	0	2	1	70801	71697	896
29	1	3	1	1	3	1	0	0	2	2	73434	74161	727
30	7	5	7	7	5	7	0	0	2	2	75901	76769	868
31	9	7	9	9	7	9	0	0	2	2	78517	79328	811
32	4	2	4	4	2	4	0	0	2	1	81067	82240	1173
33	4	4	2	4	4	2	0	0	1	2	83984	84848	864
34	2	2	4	2	2	4	0	0	1	1	86584	87384	800
35	5	7	5	5	7	5	0	0	2	2	89134	90064	930
36	6	6	4	6	6	4	0	0	1	1	91817	93136	1319
37	3	5	3	3	5	3	0	0	2	2	94884	95744	860
38	5	5	3	5	5	3	0	0	1	1	97484	98760	1276
39	5	5	3	5	5	3	0	0	1	1	100501	101400	899
40	1	1	3	1	1	3	0	0	1	1	103151	104848	1697
41	5	5	7	5	5	7	0	0	1	2	106584	107264	680
42	4	4	2	4	4	2	0	0	1	2	109001	110623	1622
43	6	4	6	6	4	6	0	0	2	2	112368	113135	767
44	2	4	2	2	4	2	0	0	2	2	114884	116023	1139
45	4	2	4	4	2	4	0	0	2	1	117768	118503	735
46	9	9	7	9	9	7	0	0	1	2	120251	121031	780
47	9	9	7	9	9	7	0	0	1	2	122768	123703	935
48	5	3	5	5	3	5	0	0	2	2	125451	126319	868
49	7	7	5	7	7	5	0	0	1	1	128068	128911	843
50	5	3	5	5	3	5	0	0	2	2	130651	131255	604
51	5	7	5	5	7	5	0	0	2	1	133001	134055	1054
52	5	5	7	5	5	7	0	0	1	2	135801	136606	805
53	8	8	6	8	8	6	0	0	1	1	138351	139086	735
54	8	8	6	8	8	6	0	0	1	1	140835	141598	763
55	3	3	5	3	3	5	0	0	1	1	143335	144230	895
56	3	3	5	3	3	5	0	0	1	1	145968	146846	878
