# Supplementary material for: Modulation of Emotional Category Induced by Temporal Factors in Emotion Recognition
Source: PLoS One. 2015 Jul 31;10(7):e0131636. doi: 10.1371/journal.pone.0131636 (PMC4521787; doi:10.1371/journal.pone.0131636)
Supplement: S1 Dataset — (ZIP) [file pone.0131636.s001.zip › rawData/discrimination/5_blockdis_set750_50_20121204.txt]

Trial	f1	f2	f3	f1v	f2	f3v	code	FLAG	ans	button	event time	button time	RT
1	2	4	2	2	4	2	0	0	2	2	1766	2728	962
2	4	4	6	4	4	6	0	0	1	1	4466	5200	734
3	8	6	8	8	6	8	0	0	2	2	6950	7872	922
4	4	4	2	4	4	2	0	0	1	1	9616	10432	816
5	1	3	1	1	3	1	0	0	2	2	12183	13008	825
6	8	8	6	8	8	6	0	0	1	1	14750	15480	730
7	8	6	8	8	6	8	0	0	2	2	17216	18080	864
8	4	2	4	4	2	4	0	0	2	2	19816	20624	808
9	5	5	7	5	5	7	0	0	1	1	22366	23280	914
10	4	4	6	4	4	6	0	0	1	1	25017	25648	631
11	6	6	8	6	6	8	0	0	1	1	27400	28247	847
12	5	5	3	5	5	3	0	0	1	1	29983	30959	976
13	2	2	4	2	2	4	0	0	1	1	32700	33399	699
14	8	8	6	8	8	6	0	0	1	1	35150	35879	729
15	9	9	7	9	9	7	0	0	1	2	37617	38519	902
16	9	7	9	9	7	9	0	0	2	1	40267	41079	812
17	1	3	1	1	3	1	0	0	2	2	42817	43479	662
18	7	7	9	7	7	9	0	0	1	1	45217	45951	734
19	7	7	5	7	7	5	0	0	1	2	47700	48679	979
20	2	2	4	2	2	4	0	0	1	1	50417	51151	734
21	9	7	9	9	7	9	0	0	2	1	52900	53655	755
22	3	1	3	3	1	3	0	0	2	1	55400	56222	822
23	4	4	2	4	4	2	0	0	1	1	57967	59750	1783
24	7	5	7	7	5	7	0	0	2	2	61500	62430	930
25	9	9	7	9	9	7	0	0	1	1	64167	64870	703
26	6	8	6	6	8	6	0	0	2	2	66617	67478	861
27	3	5	3	3	5	3	0	0	2	2	69217	70222	1005
28	3	3	5	3	3	5	0	0	1	1	71967	72782	815
29	3	3	1	3	3	1	0	0	1	1	74534	75286	752
30	5	5	7	5	5	7	0	0	1	1	77034	77926	892
31	1	1	3	1	1	3	0	0	1	1	79667	80422	755
32	2	4	2	2	4	2	0	0	2	2	82167	83374	1207
33	3	3	5	3	3	5	0	0	1	1	85117	86013	896
34	7	5	7	7	5	7	0	0	2	2	87751	88541	790
35	4	6	4	4	6	4	0	0	2	2	90284	91109	825
36	3	3	1	3	3	1	0	0	1	1	92851	94109	1258
37	6	6	4	6	6	4	0	0	1	1	95851	96765	914
38	6	6	4	6	6	4	0	0	1	1	98501	99301	800
39	5	7	5	5	7	5	0	0	2	2	101051	101853	802
40	3	1	3	3	1	3	0	0	2	1	103601	104669	1068
41	7	9	7	7	9	7	0	0	2	2	106418	107213	795
42	4	6	4	4	6	4	0	0	2	2	108951	109901	950
43	7	7	5	7	7	5	0	0	1	2	111651	112716	1065
44	5	5	3	5	5	3	0	0	1	1	114468	115220	752
45	3	5	3	3	5	3	0	0	2	2	116968	117756	788
46	5	7	5	5	7	5	0	0	2	2	119501	120612	1111
47	6	8	6	6	8	6	0	0	2	1	122351	123396	1045
48	6	4	6	6	4	6	0	0	2	2	125135	125812	677
49	6	6	8	6	6	8	0	0	1	1	127551	128284	733
50	5	3	5	5	3	5	0	0	2	2	130035	130900	865
51	5	3	5	5	3	5	0	0	2	2	132651	133508	857
52	7	9	7	7	9	7	0	0	2	2	135251	136100	849
53	4	2	4	4	2	4	0	0	2	2	137851	139036	1185
54	1	1	3	1	1	3	0	0	1	1	140785	142051	1266
55	7	7	9	7	7	9	0	0	1	1	143802	144587	785
56	6	4	6	6	4	6	0	0	2	2	146335	147163	828
