# Supplementary material for: Modulation of Emotional Category Induced by Temporal Factors in Emotion Recognition
Source: PLoS One. 2015 Jul 31;10(7):e0131636. doi: 10.1371/journal.pone.0131636 (PMC4521787; doi:10.1371/journal.pone.0131636)
Supplement: S1 Dataset — (ZIP) [file pone.0131636.s001.zip › rawData/discrimination/5_blockdis_set750_750_20121204.txt]

Trial	f1	f2	f3	f1v	f2	f3v	code	FLAG	ans	button	event time	button time	RT
1	8	8	6	8	8	6	0	0	1	1	2443	4472	2029
2	3	3	5	3	3	5	0	0	1	1	6916	8184	1268
3	3	3	5	3	3	5	0	0	1	1	10633	11704	1071
4	4	2	4	4	2	4	0	0	2	2	14150	15296	1146
5	3	3	1	3	3	1	0	0	1	1	17733	18936	1203
6	2	2	4	2	2	4	0	0	1	1	21383	22840	1457
7	1	3	1	1	3	1	0	0	2	1	25283	26647	1364
8	1	1	3	1	1	3	0	0	1	1	29100	30255	1155
9	5	7	5	5	7	5	0	0	2	2	32700	33743	1043
10	5	3	5	5	3	5	0	0	2	2	36183	37183	1000
11	7	7	5	7	7	5	0	0	1	2	39633	40903	1270
12	5	3	5	5	3	5	0	0	2	2	43350	44247	897
13	3	5	3	3	5	3	0	0	2	2	46683	47671	988
14	6	6	8	6	6	8	0	0	1	1	50117	51103	986
15	5	5	3	5	5	3	0	0	1	1	53550	54630	1080
16	6	4	6	6	4	6	0	0	2	2	57067	58046	979
17	2	2	4	2	2	4	0	0	1	1	60484	61566	1082
18	6	4	6	6	4	6	0	0	2	2	64017	64806	789
19	9	9	7	9	9	7	0	0	1	1	67250	68358	1108
20	3	3	1	3	3	1	0	0	1	2	70800	72942	2142
21	8	8	6	8	8	6	0	0	1	2	75384	76630	1246
22	5	5	7	5	5	7	0	0	1	1	79067	80518	1451
23	4	6	4	4	6	4	0	0	2	2	82967	83853	886
24	6	6	4	6	6	4	0	0	1	1	86301	87325	1024
25	2	4	2	2	4	2	0	0	2	2	89767	90861	1094
26	5	5	7	5	5	7	0	0	1	1	93301	94437	1136
27	7	7	9	7	7	9	0	0	1	1	96884	97845	961
28	5	5	3	5	5	3	0	0	1	1	100284	101373	1089
29	6	8	6	6	8	6	0	0	2	2	103818	104837	1019
30	4	2	4	4	2	4	0	0	2	2	107284	108357	1073
31	2	4	2	2	4	2	0	0	2	2	110801	111932	1131
32	4	4	2	4	4	2	0	0	1	1	114384	115476	1092
33	4	6	4	4	6	4	0	0	2	2	117918	118796	878
34	7	5	7	7	5	7	0	0	2	2	121235	121972	737
35	6	6	8	6	6	8	0	0	1	1	124418	125108	690
36	9	9	7	9	9	7	0	0	1	1	127551	128300	749
37	6	8	6	6	8	6	0	0	2	2	130751	131836	1085
38	1	3	1	1	3	1	0	0	2	2	134285	135012	727
39	7	7	5	7	7	5	0	0	1	1	137451	138204	753
40	1	1	3	1	1	3	0	0	1	1	140651	141259	608
41	6	6	4	6	6	4	0	0	1	1	143702	144659	957
42	8	6	8	8	6	8	0	0	2	2	147102	147747	645
43	8	6	8	8	6	8	0	0	2	2	150185	150803	618
44	4	4	2	4	4	2	0	0	1	2	153252	153955	703
45	7	7	9	7	7	9	0	0	1	1	156402	157187	785
46	3	1	3	3	1	3	0	0	2	2	159635	160499	864
47	7	9	7	7	9	7	0	0	2	2	162935	163507	572
48	5	7	5	5	7	5	0	0	2	2	165952	166659	707
49	7	9	7	7	9	7	0	0	2	2	169102	169850	748
50	3	1	3	3	1	3	0	0	2	2	172302	173066	764
51	3	5	3	3	5	3	0	0	2	2	175502	176178	676
52	4	4	6	4	4	6	0	0	1	2	178619	179194	575
53	9	7	9	9	7	9	0	0	2	1	181635	182362	727
54	4	4	6	4	4	6	0	0	1	1	184802	185378	576
55	7	5	7	7	5	7	0	0	2	2	187819	188394	575
56	9	7	9	9	7	9	0	0	2	2	190836	191522	686
