# Supplementary material for: Modulation of Emotional Category Induced by Temporal Factors in Emotion Recognition
Source: PLoS One. 2015 Jul 31;10(7):e0131636. doi: 10.1371/journal.pone.0131636 (PMC4521787; doi:10.1371/journal.pone.0131636)
Supplement: S1 Dataset — (ZIP) [file pone.0131636.s001.zip › rawData/discrimination/6_blockdis_set200_50_20121212.txt]

Trial	f1	f2	f3	f1v	f2	f3v	code	FLAG	ans	button	event time	button time	RT
1	8	8	6	8	8	6	0	0	1	1	1216	2365	1149
2	3	3	5	3	3	5	0	0	1	1	3566	4549	983
3	3	3	5	3	3	5	0	0	1	1	5750	6637	887
4	4	2	4	4	2	4	0	0	2	1	7833	8469	636
5	3	3	1	3	3	1	0	0	1	1	9666	10533	867
6	2	2	4	2	2	4	0	0	1	1	11733	12349	616
7	1	3	1	1	3	1	0	0	2	2	13550	14741	1191
8	1	1	3	1	1	3	0	0	1	1	15933	16549	616
9	5	7	5	5	7	5	0	0	2	2	17750	18325	575
10	5	3	5	5	3	5	0	0	2	2	19517	20741	1224
11	7	7	5	7	7	5	0	0	1	1	21933	22485	552
12	5	3	5	5	3	5	0	0	2	1	23683	24629	946
13	3	5	3	3	5	3	0	0	2	2	25817	26548	731
14	6	6	8	6	6	8	0	0	1	1	27750	28428	678
15	5	5	3	5	5	3	0	0	1	1	29617	30660	1043
16	6	4	6	6	4	6	0	0	2	2	31850	32532	682
17	2	2	4	2	2	4	0	0	1	1	33733	34452	719
18	6	4	6	6	4	6	0	0	2	2	35650	36436	786
19	9	9	7	9	9	7	0	0	1	1	37634	38140	506
20	3	3	1	3	3	1	0	0	1	2	39334	39868	534
21	8	8	6	8	8	6	0	0	1	1	41067	41604	537
22	5	5	7	5	5	7	0	0	1	1	42800	43836	1036
23	4	6	4	4	6	4	0	0	2	2	45034	45732	698
24	6	6	4	6	6	4	0	0	1	1	46934	47684	750
25	2	4	2	2	4	2	0	0	2	2	48884	49452	568
26	5	5	7	5	5	7	0	0	1	1	50651	51436	785
27	7	7	9	7	7	9	0	0	1	1	52634	53556	922
28	5	5	3	5	5	3	0	0	1	1	54751	55348	597
29	6	8	6	6	8	6	0	0	2	2	56534	57556	1022
30	4	2	4	4	2	4	0	0	2	1	58751	59500	749
31	2	4	2	2	4	2	0	0	2	2	60701	61459	758
32	4	4	2	4	4	2	0	0	1	2	62651	63659	1008
33	4	6	4	4	6	4	0	0	2	2	64851	65531	680
34	7	5	7	7	5	7	0	0	2	2	66717	67387	670
35	6	6	8	6	6	8	0	0	1	2	68584	69275	691
36	9	9	7	9	9	7	0	0	1	1	70468	71171	703
37	6	8	6	6	8	6	0	0	2	2	72368	73251	883
38	1	3	1	1	3	1	0	0	2	2	74451	75035	584
39	7	7	5	7	7	5	0	0	1	1	76234	76907	673
40	1	1	3	1	1	3	0	0	1	1	78101	80203	2102
41	6	6	4	6	6	4	0	0	1	1	81401	82075	674
42	8	6	8	8	6	8	0	0	2	2	83268	83827	559
43	8	6	8	8	6	8	0	0	2	2	85018	85603	585
44	4	4	2	4	4	2	0	0	1	1	86801	88163	1362
45	7	7	9	7	7	9	0	0	1	1	89351	90699	1348
46	3	1	3	3	1	3	0	0	2	1	91885	92651	766
47	7	9	7	7	9	7	0	0	2	2	93851	94490	639
48	5	7	5	5	7	5	0	0	2	2	95685	96426	741
49	7	9	7	7	9	7	0	0	2	2	97618	98282	664
50	3	1	3	3	1	3	0	0	2	2	99468	100522	1054
51	3	5	3	3	5	3	0	0	2	2	101718	102498	780
52	4	4	6	4	4	6	0	0	1	1	103685	104466	781
53	9	7	9	9	7	9	0	0	2	2	105668	106442	774
54	4	4	6	4	4	6	0	0	1	1	107635	108370	735
55	7	5	7	7	5	7	0	0	2	1	109568	111034	1466
56	9	7	9	9	7	9	0	0	2	2	112235	112858	623
