# Supplementary material for: Modulation of Emotional Category Induced by Temporal Factors in Emotion Recognition
Source: PLoS One. 2015 Jul 31;10(7):e0131636. doi: 10.1371/journal.pone.0131636 (PMC4521787; doi:10.1371/journal.pone.0131636)
Supplement: S1 Dataset — (ZIP) [file pone.0131636.s001.zip › rawData/discrimination/6_blockdis_set200_750_20121212.txt]

Trial	f1	f2	f3	f1v	f2	f3v	code	FLAG	ans	button	event time	button time	RT
1	5	5	3	5	5	3	0	0	1	1	1916	2975	1059
2	6	6	4	6	6	4	0	0	1	1	4866	5487	621
3	9	7	9	9	7	9	0	0	2	2	7383	8479	1096
4	8	8	6	8	8	6	0	0	1	1	10366	11191	825
5	9	7	9	9	7	9	0	0	2	1	13083	13599	516
6	4	4	6	4	4	6	0	0	1	1	15500	16062	562
7	1	3	1	1	3	1	0	0	2	1	17950	18838	888
8	5	7	5	5	7	5	0	0	2	2	20733	21318	585
9	1	1	3	1	1	3	0	0	1	1	23217	23798	581
10	5	5	7	5	5	7	0	0	1	1	25700	26262	562
11	8	6	8	8	6	8	0	0	2	1	28150	28718	568
12	3	1	3	3	1	3	0	0	2	1	30617	31118	501
13	1	1	3	1	1	3	0	0	1	1	33017	33494	477
14	4	4	2	4	4	2	0	0	1	1	35384	36038	654
15	6	6	4	6	6	4	0	0	1	1	37934	38806	872
16	6	8	6	6	8	6	0	0	2	2	40700	41422	722
17	9	9	7	9	9	7	0	0	1	1	43317	44166	849
18	7	7	9	7	7	9	0	0	1	1	46067	47118	1051
19	3	5	3	3	5	3	0	0	2	2	49017	49733	716
20	7	7	5	7	7	5	0	0	1	1	51634	52781	1147
21	5	3	5	5	3	5	0	0	2	2	54667	55333	666
22	5	5	3	5	5	3	0	0	1	1	57234	58077	843
23	7	9	7	7	9	7	0	0	2	2	59967	61189	1222
24	5	7	5	5	7	5	0	0	2	2	63084	63829	745
25	2	4	2	2	4	2	0	0	2	2	65717	66573	856
26	5	3	5	5	3	5	0	0	2	2	68468	69389	921
27	4	4	2	4	4	2	0	0	1	1	71284	72397	1113
28	5	5	7	5	5	7	0	0	1	1	74284	75245	961
29	7	9	7	7	9	7	0	0	2	2	77134	77973	839
30	4	2	4	4	2	4	0	0	2	1	79868	80917	1049
31	8	6	8	8	6	8	0	0	2	1	82818	83892	1074
32	3	3	1	3	3	1	0	0	1	2	85785	86484	699
33	3	5	3	3	5	3	0	0	2	2	88385	89396	1011
34	3	1	3	3	1	3	0	0	2	1	91285	92884	1599
35	2	4	2	2	4	2	0	0	2	2	94785	95452	667
36	3	3	1	3	3	1	0	0	1	2	97351	98004	653
37	8	8	6	8	8	6	0	0	1	1	99901	100444	543
38	4	2	4	4	2	4	0	0	2	2	102335	103100	765
39	3	3	5	3	3	5	0	0	1	1	105002	105708	706
40	7	7	9	7	7	9	0	0	1	1	107602	108380	778
41	2	2	4	2	2	4	0	0	1	1	110268	110948	680
42	2	2	4	2	2	4	0	0	1	1	112835	113420	585
43	6	4	6	6	4	6	0	0	2	1	115318	116347	1029
44	4	4	6	4	4	6	0	0	1	1	118235	118827	592
45	6	6	8	6	6	8	0	0	1	1	120719	121395	676
46	6	4	6	6	4	6	0	0	2	1	123285	124651	1366
47	7	7	5	7	7	5	0	0	1	1	126552	127187	635
48	3	3	5	3	3	5	0	0	1	1	129085	130115	1030
49	4	6	4	4	6	4	0	0	2	2	132002	132995	993
50	6	8	6	6	8	6	0	0	2	2	134886	135859	973
51	4	6	4	4	6	4	0	0	2	2	137752	138379	627
52	7	5	7	7	5	7	0	0	2	1	140269	141227	958
53	7	5	7	7	5	7	0	0	2	2	143119	143675	556
54	9	9	7	9	9	7	0	0	1	1	145569	146451	882
55	1	3	1	1	3	1	0	0	2	2	148352	149682	1330
56	6	6	8	6	6	8	0	0	1	1	151586	152898	1312
