# Supplementary material for: Modulation of Emotional Category Induced by Temporal Factors in Emotion Recognition
Source: PLoS One. 2015 Jul 31;10(7):e0131636. doi: 10.1371/journal.pone.0131636 (PMC4521787; doi:10.1371/journal.pone.0131636)
Supplement: S1 Dataset — (ZIP) [file pone.0131636.s001.zip › rawData/discrimination/6_blockdis_set50_50_20121212.txt]

Trial	f1	f2	f3	f1v	f2	f3v	code	FLAG	ans	button	event time	button time	RT
1	8	8	6	8	8	6	0	0	1	2	1083	2270	1187
2	6	4	6	6	4	6	0	0	2	2	3333	4798	1465
3	5	7	5	5	7	5	0	0	2	2	5866	6598	732
4	6	4	6	6	4	6	0	0	2	1	7666	8318	652
5	1	3	1	1	3	1	0	0	2	2	9383	9878	495
6	2	2	4	2	2	4	0	0	1	1	10933	11438	505
7	2	4	2	2	4	2	0	0	2	2	12500	12966	466
8	9	9	7	9	9	7	0	0	1	1	14033	14502	469
9	6	8	6	6	8	6	0	0	2	2	15566	16078	512
10	8	8	6	8	8	6	0	0	1	2	17133	17774	641
11	3	5	3	3	5	3	0	0	2	2	18833	19334	501
12	4	6	4	4	6	4	0	0	2	2	20400	20886	486
13	3	3	5	3	3	5	0	0	1	1	21950	22526	576
14	5	3	5	5	3	5	0	0	2	1	23583	24094	511
15	3	5	3	3	5	3	0	0	2	2	25150	25606	456
16	5	5	3	5	5	3	0	0	1	2	26667	27182	515
17	5	5	3	5	5	3	0	0	1	2	28233	28702	469
18	2	4	2	2	4	2	0	0	2	2	29767	30246	479
19	3	1	3	3	1	3	0	0	2	1	31300	31870	570
20	3	3	1	3	3	1	0	0	1	2	32933	33421	488
21	8	6	8	8	6	8	0	0	2	1	34483	35333	850
22	1	1	3	1	1	3	0	0	1	1	36400	36933	533
23	4	4	2	4	4	2	0	0	1	2	38000	38493	493
24	1	1	3	1	1	3	0	0	1	1	39550	40037	487
25	7	7	9	7	7	9	0	0	1	1	41100	41741	641
26	9	7	9	9	7	9	0	0	2	1	42800	44413	1613
27	4	4	2	4	4	2	0	0	1	2	45467	46133	666
28	9	9	7	9	9	7	0	0	1	1	47200	48365	1165
29	8	6	8	8	6	8	0	0	2	2	49417	50341	924
30	5	3	5	5	3	5	0	0	2	1	51401	52077	676
31	7	9	7	7	9	7	0	0	2	2	53134	54317	1183
32	6	8	6	6	8	6	0	0	2	2	55384	56117	733
33	7	7	5	7	7	5	0	0	1	1	57184	58261	1077
34	5	7	5	5	7	5	0	0	2	2	59317	59949	632
35	5	5	7	5	5	7	0	0	1	1	61001	61813	812
36	9	7	9	9	7	9	0	0	2	2	62867	63685	818
37	6	6	4	6	6	4	0	0	1	1	64751	65965	1214
38	4	4	6	4	4	6	0	0	1	1	67017	67580	563
39	4	2	4	4	2	4	0	0	2	1	68634	69244	610
40	4	6	4	4	6	4	0	0	2	2	70301	71908	1607
41	4	2	4	4	2	4	0	0	2	1	72968	73580	612
42	4	4	6	4	4	6	0	0	1	1	74634	75140	506
43	1	3	1	1	3	1	0	0	2	2	76201	76948	747
44	7	5	7	7	5	7	0	0	2	1	78001	78580	579
45	7	5	7	7	5	7	0	0	2	2	79634	80508	874
46	3	3	5	3	3	5	0	0	1	1	81568	82060	492
47	7	9	7	7	9	7	0	0	2	1	83118	84500	1382
48	7	7	5	7	7	5	0	0	1	1	85568	87388	1820
49	7	7	9	7	7	9	0	0	1	1	88451	89676	1225
50	6	6	8	6	6	8	0	0	1	1	90735	91420	685
51	5	5	7	5	5	7	0	0	1	1	92485	93500	1015
52	3	3	1	3	3	1	0	0	1	2	94551	95076	525
53	2	2	4	2	2	4	0	0	1	1	96135	96596	461
54	6	6	4	6	6	4	0	0	1	1	97651	98316	665
55	3	1	3	3	1	3	0	0	2	1	99368	99924	556
56	6	6	8	6	6	8	0	0	1	1	100985	101731	746
