# Supplementary material for: Modulation of Emotional Category Induced by Temporal Factors in Emotion Recognition
Source: PLoS One. 2015 Jul 31;10(7):e0131636. doi: 10.1371/journal.pone.0131636 (PMC4521787; doi:10.1371/journal.pone.0131636)
Supplement: S1 Dataset — (ZIP) [file pone.0131636.s001.zip › rawData/discrimination/6_blockdis_set50_750_20121212.txt]

Trial	f1	f2	f3	f1v	f2	f3v	code	FLAG	ans	button	event time	button time	RT
1	2	4	2	2	4	2	0	0	2	2	1766	2524	758
2	4	4	6	4	4	6	0	0	1	1	4266	5164	898
3	8	6	8	8	6	8	0	0	2	1	6900	7844	944
4	4	4	2	4	4	2	0	0	1	1	9583	10764	1181
5	1	3	1	1	3	1	0	0	2	2	12500	12947	447
6	8	8	6	8	8	6	0	0	1	1	14683	15331	648
7	8	6	8	8	6	8	0	0	2	1	17083	18275	1192
8	4	2	4	4	2	4	0	0	2	1	20017	20803	786
9	5	5	7	5	5	7	0	0	1	1	22550	23499	949
10	4	4	6	4	4	6	0	0	1	1	25250	26043	793
11	6	6	8	6	6	8	0	0	1	1	27783	28619	836
12	5	5	3	5	5	3	0	0	1	2	30367	31059	692
13	2	2	4	2	2	4	0	0	1	1	32800	33419	619
14	8	8	6	8	8	6	0	0	1	1	35167	35795	628
15	9	9	7	9	9	7	0	0	1	1	37534	38203	669
16	9	7	9	9	7	9	0	0	2	1	39950	40459	509
17	1	3	1	1	3	1	0	0	2	2	42200	42827	627
18	7	7	9	7	7	9	0	0	1	1	44567	46042	1475
19	7	7	5	7	7	5	0	0	1	2	47784	49050	1266
20	2	2	4	2	2	4	0	0	1	1	50800	51450	650
21	9	7	9	9	7	9	0	0	2	1	53201	53818	617
22	3	1	3	3	1	3	0	0	2	1	55567	56194	627
23	4	4	2	4	4	2	0	0	1	2	57934	58514	580
24	7	5	7	7	5	7	0	0	2	1	60251	61274	1023
25	9	9	7	9	9	7	0	0	1	1	63017	63706	689
26	6	8	6	6	8	6	0	0	2	2	65451	66122	671
27	3	5	3	3	5	3	0	0	2	2	67868	68738	870
28	3	3	5	3	3	5	0	0	1	1	70484	71146	662
29	3	3	1	3	3	1	0	0	1	2	72884	73602	718
30	5	5	7	5	5	7	0	0	1	1	75351	76178	827
31	1	1	3	1	1	3	0	0	1	1	77918	78850	932
32	2	4	2	2	4	2	0	0	2	2	80601	81145	544
33	3	3	5	3	3	5	0	0	1	1	82884	83473	589
34	7	5	7	7	5	7	0	0	2	1	85218	86257	1039
35	4	6	4	4	6	4	0	0	2	2	88001	88713	712
36	3	3	1	3	3	1	0	0	1	2	90451	91417	966
37	6	6	4	6	6	4	0	0	1	1	93168	93937	769
38	6	6	4	6	6	4	0	0	1	1	95685	96625	940
39	5	7	5	5	7	5	0	0	2	2	98368	99457	1089
40	3	1	3	3	1	3	0	0	2	2	101202	102129	927
41	7	9	7	7	9	7	0	0	2	2	103868	105129	1261
42	4	6	4	4	6	4	0	0	2	2	106868	107809	941
43	7	7	5	7	7	5	0	0	1	1	109552	110993	1441
44	5	5	3	5	5	3	0	0	1	2	112735	113545	810
45	3	5	3	3	5	3	0	0	2	2	115285	116088	803
46	5	7	5	5	7	5	0	0	2	2	117835	118704	869
47	6	8	6	6	8	6	0	0	2	2	120452	122088	1636
48	6	4	6	6	4	6	0	0	2	1	123835	124608	773
49	6	6	8	6	6	8	0	0	1	1	126352	127584	1232
50	5	3	5	5	3	5	0	0	2	1	129335	130120	785
51	5	3	5	5	3	5	0	0	2	1	131869	132656	787
52	7	9	7	7	9	7	0	0	2	2	134402	135480	1078
53	4	2	4	4	2	4	0	0	2	1	137219	138016	797
54	1	1	3	1	1	3	0	0	1	1	139752	140520	768
55	7	7	9	7	7	9	0	0	1	1	142269	143280	1011
56	6	4	6	6	4	6	0	0	2	1	145019	147016	1997
