# Supplementary material for: Modulation of Emotional Category Induced by Temporal Factors in Emotion Recognition
Source: PLoS One. 2015 Jul 31;10(7):e0131636. doi: 10.1371/journal.pone.0131636 (PMC4521787; doi:10.1371/journal.pone.0131636)
Supplement: S1 Dataset — (ZIP) [file pone.0131636.s001.zip › rawData/discrimination/6_blockdis_set750_50_20121212.txt]

Trial	f1	f2	f3	f1v	f2	f3v	code	FLAG	ans	button	event time	button time	RT
1	5	3	5	5	3	5	0	0	2	2	1750	2684	934
2	3	5	3	3	5	3	0	0	2	2	4433	5212	779
3	7	7	5	7	7	5	0	0	1	1	6950	7596	646
4	2	2	4	2	2	4	0	0	1	1	9333	10020	687
5	7	7	9	7	7	9	0	0	1	1	11766	12820	1054
6	1	3	1	1	3	1	0	0	2	1	14566	15548	982
7	3	3	5	3	3	5	0	0	1	1	17283	18044	761
8	4	4	6	4	4	6	0	0	1	1	19783	20660	877
9	4	4	2	4	4	2	0	0	1	1	22400	23068	668
10	8	6	8	8	6	8	0	0	2	2	24817	26260	1443
11	7	5	7	7	5	7	0	0	2	2	28000	28804	804
12	8	8	6	8	8	6	0	0	1	1	30550	31507	957
13	6	8	6	6	8	6	0	0	2	1	33250	34555	1305
14	3	3	1	3	3	1	0	0	1	1	36300	37331	1031
15	7	9	7	7	9	7	0	0	2	1	39067	39787	720
16	7	7	9	7	7	9	0	0	1	1	41534	42515	981
17	7	5	7	7	5	7	0	0	2	1	44250	45011	761
18	3	5	3	3	5	3	0	0	2	2	46750	47739	989
19	3	3	1	3	3	1	0	0	1	1	49484	50691	1207
20	5	5	3	5	5	3	0	0	1	1	52434	53139	705
21	2	2	4	2	2	4	0	0	1	1	54884	55659	775
22	5	7	5	5	7	5	0	0	2	2	57401	58219	818
23	6	4	6	6	4	6	0	0	2	2	59967	60843	876
24	4	2	4	4	2	4	0	0	2	1	62584	63643	1059
25	4	4	6	4	4	6	0	0	1	1	65384	66218	834
26	4	6	4	4	6	4	0	0	2	1	67967	68810	843
27	6	4	6	6	4	6	0	0	2	1	70551	71282	731
28	5	5	3	5	5	3	0	0	1	1	73018	73818	800
29	3	1	3	3	1	3	0	0	2	1	75568	76234	666
30	6	8	6	6	8	6	0	0	2	2	77984	78890	906
31	8	8	6	8	8	6	0	0	1	1	80634	81850	1216
32	4	6	4	4	6	4	0	0	2	2	83601	84594	993
33	5	3	5	5	3	5	0	0	2	2	86335	87282	947
34	2	4	2	2	4	2	0	0	2	1	89018	90522	1504
35	3	1	3	3	1	3	0	0	2	2	92268	93298	1030
36	3	3	5	3	3	5	0	0	1	1	95035	95954	919
37	1	3	1	1	3	1	0	0	2	1	97701	98890	1189
38	4	4	2	4	4	2	0	0	1	1	100635	101545	910
39	5	7	5	5	7	5	0	0	2	2	103285	104721	1436
40	5	5	7	5	5	7	0	0	1	1	106468	107409	941
41	5	5	7	5	5	7	0	0	1	1	109152	110121	969
42	7	9	7	7	9	7	0	0	2	1	111868	112705	837
43	4	2	4	4	2	4	0	0	2	2	114452	115369	917
44	2	4	2	2	4	2	0	0	2	2	117118	117929	811
45	6	6	4	6	6	4	0	0	1	1	119669	120673	1004
46	9	7	9	9	7	9	0	0	2	2	122419	123385	966
47	9	7	9	9	7	9	0	0	2	2	125135	125825	690
48	8	6	8	8	6	8	0	0	2	2	127569	128289	720
49	1	1	3	1	1	3	0	0	1	1	130035	130793	758
50	6	6	8	6	6	8	0	0	1	1	132535	133912	1377
51	6	6	8	6	6	8	0	0	1	1	135652	136688	1036
52	6	6	4	6	6	4	0	0	1	1	138436	139640	1204
53	1	1	3	1	1	3	0	0	1	1	141386	142216	830
54	7	7	5	7	7	5	0	0	1	1	143952	144816	864
55	9	9	7	9	9	7	0	0	1	1	146552	147376	824
56	9	9	7	9	9	7	0	0	1	1	149119	150528	1409
