# Supplementary material for: Modulation of Emotional Category Induced by Temporal Factors in Emotion Recognition
Source: PLoS One. 2015 Jul 31;10(7):e0131636. doi: 10.1371/journal.pone.0131636 (PMC4521787; doi:10.1371/journal.pone.0131636)
Supplement: S1 Dataset — (ZIP) [file pone.0131636.s001.zip › rawData/discrimination/6_blockdis_set750_750_20121212.txt]

Trial	f1	f2	f3	f1v	f2	f3v	code	FLAG	ans	button	event time	button time	RT
1	7	7	5	7	7	5	0	0	1	1	2466	3258	792
2	6	6	8	6	6	8	0	0	1	1	5700	6882	1182
3	4	6	4	4	6	4	0	0	2	2	9333	10354	1021
4	2	4	2	2	4	2	0	0	2	2	12800	13938	1138
5	7	7	9	7	7	9	0	0	1	1	16383	17226	843
6	9	7	9	9	7	9	0	0	2	2	19667	20354	687
7	7	5	7	7	5	7	0	0	2	2	22800	24066	1266
8	6	6	4	6	6	4	0	0	1	1	26517	27946	1429
9	8	6	8	8	6	8	0	0	2	1	30383	31585	1202
10	1	3	1	1	3	1	0	0	2	1	34034	35305	1271
11	4	6	4	4	6	4	0	0	2	2	37750	38777	1027
12	6	6	8	6	6	8	0	0	1	1	41217	42169	952
13	3	5	3	3	5	3	0	0	2	2	44617	45697	1080
14	3	3	1	3	3	1	0	0	1	1	48134	49129	995
15	3	1	3	3	1	3	0	0	2	1	51567	52593	1026
16	1	1	3	1	1	3	0	0	1	1	55034	55921	887
17	3	1	3	3	1	3	0	0	2	1	58367	59297	930
18	6	8	6	6	8	6	0	0	2	2	61734	62969	1235
19	4	4	6	4	4	6	0	0	1	1	65417	66312	895
20	2	2	4	2	2	4	0	0	1	1	68751	69680	929
21	7	7	9	7	7	9	0	0	1	1	72118	73064	946
22	3	3	1	3	3	1	0	0	1	1	75501	76568	1067
23	4	4	6	4	4	6	0	0	1	1	79018	80120	1102
24	6	8	6	6	8	6	0	0	2	2	82568	83552	984
25	7	9	7	7	9	7	0	0	2	1	86001	87464	1463
26	7	9	7	7	9	7	0	0	2	1	89901	91040	1139
27	6	4	6	6	4	6	0	0	2	2	93485	94432	947
28	8	6	8	8	6	8	0	0	2	2	96868	98567	1699
29	1	3	1	1	3	1	0	0	2	2	101018	102439	1421
30	7	5	7	7	5	7	0	0	2	2	104885	105831	946
31	9	7	9	9	7	9	0	0	2	2	108268	109167	899
32	4	2	4	4	2	4	0	0	2	2	111618	113287	1669
33	4	4	2	4	4	2	0	0	1	1	115735	117199	1464
34	2	2	4	2	2	4	0	0	1	1	119635	120527	892
35	5	7	5	5	7	5	0	0	2	2	122969	123815	846
36	6	6	4	6	6	4	0	0	1	1	126252	127303	1051
37	3	5	3	3	5	3	0	0	2	2	129752	130503	751
38	5	5	3	5	5	3	0	0	1	1	132952	134046	1094
39	5	5	3	5	5	3	0	0	1	1	136486	137614	1128
40	1	1	3	1	1	3	0	0	1	1	140052	141126	1074
41	5	5	7	5	5	7	0	0	1	1	143569	144638	1069
42	4	4	2	4	4	2	0	0	1	1	147086	147966	880
43	6	4	6	6	4	6	0	0	2	2	150403	151126	723
44	2	4	2	2	4	2	0	0	2	1	153569	154614	1045
45	4	2	4	4	2	4	0	0	2	1	157053	157998	945
46	9	9	7	9	9	7	0	0	1	1	160436	161206	770
47	9	9	7	9	9	7	0	0	1	1	163653	164326	673
48	5	3	5	5	3	5	0	0	2	1	166769	167893	1124
49	7	7	5	7	7	5	0	0	1	1	170336	171421	1085
50	5	3	5	5	3	5	0	0	2	2	173870	175045	1175
51	5	7	5	5	7	5	0	0	2	2	177486	178437	951
52	5	5	7	5	5	7	0	0	1	1	180886	182285	1399
53	8	8	6	8	8	6	0	0	1	1	184737	185549	812
54	8	8	6	8	8	6	0	0	1	1	187987	189069	1082
55	3	3	5	3	3	5	0	0	1	1	191520	192477	957
56	3	3	5	3	3	5	0	0	1	1	194920	195925	1005
