# Supplementary material for: Modulation of Emotional Category Induced by Temporal Factors in Emotion Recognition
Source: PLoS One. 2015 Jul 31;10(7):e0131636. doi: 10.1371/journal.pone.0131636 (PMC4521787; doi:10.1371/journal.pone.0131636)
Supplement: S1 Dataset — (ZIP) [file pone.0131636.s001.zip › rawData/discrimination/7_blockdis_set200_50_20121213.txt]

Trial	f1	f2	f3	f1v	f2	f3v	code	FLAG	ans	button	event time	button time	RT
1	4	2	4	4	2	4	0	0	2	1	1216	3785	2569
2	9	9	7	9	9	7	0	0	1	1	4983	6673	1690
3	1	3	1	1	3	1	0	0	2	2	7866	9553	1687
4	6	8	6	6	8	6	0	0	2	2	10750	12937	2187
5	5	5	3	5	5	3	0	0	1	1	14133	15937	1804
6	1	3	1	1	3	1	0	0	2	2	17133	18577	1444
7	9	7	9	9	7	9	0	0	2	1	19767	21713	1946
8	3	3	5	3	3	5	0	0	1	1	22900	24593	1693
9	7	7	5	7	7	5	0	0	1	1	25784	27849	2065
10	4	4	2	4	4	2	0	0	1	1	29050	31009	1959
11	3	3	1	3	3	1	0	0	1	2	32200	33721	1521
12	8	6	8	8	6	8	0	0	2	2	34917	36697	1780
13	1	1	3	1	1	3	0	0	1	2	37884	39769	1885
14	7	7	5	7	7	5	0	0	1	1	40967	42865	1898
15	7	7	9	7	7	9	0	0	1	1	44051	46193	2142
16	3	5	3	3	5	3	0	0	2	2	47384	49329	1945
17	6	8	6	6	8	6	0	0	2	2	50518	52376	1858
18	3	3	5	3	3	5	0	0	1	2	53568	55376	1808
19	5	5	3	5	5	3	0	0	1	1	56568	58312	1744
20	4	2	4	4	2	4	0	0	2	2	59501	61104	1603
21	3	3	1	3	3	1	0	0	1	2	62301	64264	1963
22	3	1	3	3	1	3	0	0	2	2	65451	66904	1453
23	4	4	6	4	4	6	0	0	1	1	68101	69864	1763
24	2	2	4	2	2	4	0	0	1	2	71051	72560	1509
25	1	1	3	1	1	3	0	0	1	1	73752	75320	1568
26	7	9	7	7	9	7	0	0	2	2	76518	78400	1882
27	7	5	7	7	5	7	0	0	2	2	79602	81000	1398
28	9	9	7	9	9	7	0	0	1	1	82202	83352	1150
29	6	4	6	6	4	6	0	0	2	2	84552	85800	1248
30	9	7	9	9	7	9	0	0	2	1	86985	88296	1311
31	7	9	7	7	9	7	0	0	2	1	89485	91016	1531
32	4	6	4	4	6	4	0	0	2	2	92202	93416	1214
33	7	5	7	7	5	7	0	0	2	2	94602	96008	1406
34	4	6	4	4	6	4	0	0	2	2	97202	98599	1397
35	5	3	5	5	3	5	0	0	2	2	99786	100991	1205
36	6	6	4	6	6	4	0	0	1	1	102186	103415	1229
37	3	5	3	3	5	3	0	0	2	2	104602	105879	1277
38	6	6	4	6	6	4	0	0	1	1	107069	108351	1282
39	4	4	2	4	4	2	0	0	1	1	109553	110855	1302
40	5	3	5	5	3	5	0	0	2	2	112053	113583	1530
41	4	4	6	4	4	6	0	0	1	1	114769	116223	1454
42	7	7	9	7	7	9	0	0	1	2	117419	118711	1292
43	3	1	3	3	1	3	0	0	2	2	119903	121119	1216
44	6	6	8	6	6	8	0	0	1	1	122320	123639	1319
45	6	4	6	6	4	6	0	0	2	2	124836	125935	1099
46	8	6	8	8	6	8	0	0	2	1	127136	129111	1975
47	8	8	6	8	8	6	0	0	1	1	130303	131807	1504
48	6	6	8	6	6	8	0	0	1	2	133003	134119	1116
49	5	5	7	5	5	7	0	0	1	1	135320	136535	1215
50	5	7	5	5	7	5	0	0	2	2	137720	138703	983
51	5	7	5	5	7	5	0	0	2	1	139903	141495	1592
52	2	4	2	2	4	2	0	0	2	2	142687	143743	1056
53	2	4	2	2	4	2	0	0	2	2	144937	146015	1078
54	5	5	7	5	5	7	0	0	1	1	147204	148414	1210
55	2	2	4	2	2	4	0	0	1	2	149604	151054	1450
56	8	8	6	8	8	6	0	0	1	1	152254	153454	1200
