# Supplementary material for: Modulation of Emotional Category Induced by Temporal Factors in Emotion Recognition
Source: PLoS One. 2015 Jul 31;10(7):e0131636. doi: 10.1371/journal.pone.0131636 (PMC4521787; doi:10.1371/journal.pone.0131636)
Supplement: S1 Dataset — (ZIP) [file pone.0131636.s001.zip › rawData/discrimination/7_blockdis_set200_750_20121213.txt]

Trial	f1	f2	f3	f1v	f2	f3v	code	FLAG	ans	button	event time	button time	RT
1	2	4	2	2	4	2	0	0	2	2	1916	3460	1544
2	4	4	6	4	4	6	0	0	1	1	5350	6428	1078
3	8	6	8	8	6	8	0	0	2	2	8316	9900	1584
4	4	4	2	4	4	2	0	0	1	1	11800	13284	1484
5	1	3	1	1	3	1	0	0	2	2	15183	16060	877
6	8	8	6	8	8	6	0	0	1	1	17950	19244	1294
7	8	6	8	8	6	8	0	0	2	1	21133	22427	1294
8	4	2	4	4	2	4	0	0	2	2	24317	25595	1278
9	5	5	7	5	5	7	0	0	1	1	27484	28899	1415
10	4	4	6	4	4	6	0	0	1	1	30800	31867	1067
11	6	6	8	6	6	8	0	0	1	1	33767	35363	1596
12	5	5	3	5	5	3	0	0	1	1	37251	38467	1216
13	2	2	4	2	2	4	0	0	1	1	40367	41899	1532
14	8	8	6	8	8	6	0	0	1	2	43801	45547	1746
15	9	9	7	9	9	7	0	0	1	1	47434	48643	1209
16	9	7	9	9	7	9	0	0	2	2	50534	52115	1581
17	1	3	1	1	3	1	0	0	2	1	54001	55307	1306
18	7	7	9	7	7	9	0	0	1	1	57201	58539	1338
19	7	7	5	7	7	5	0	0	1	2	60435	61859	1424
20	2	2	4	2	2	4	0	0	1	1	63751	65027	1276
21	9	7	9	9	7	9	0	0	2	2	66918	68299	1381
22	3	1	3	3	1	3	0	0	2	2	70201	71114	913
23	4	4	2	4	4	2	0	0	1	1	73002	74274	1272
24	7	5	7	7	5	7	0	0	2	2	76168	77378	1210
25	9	9	7	9	9	7	0	0	1	1	79268	80386	1118
26	6	8	6	6	8	6	0	0	2	2	82285	83458	1173
27	3	5	3	3	5	3	0	0	2	1	85352	86562	1210
28	3	3	5	3	3	5	0	0	1	1	88452	89578	1126
29	3	3	1	3	3	1	0	0	1	2	91469	92730	1261
30	5	5	7	5	5	7	0	0	1	2	94619	96098	1479
31	1	1	3	1	1	3	0	0	1	1	97986	99434	1448
32	2	4	2	2	4	2	0	0	2	1	101319	102682	1363
33	3	3	5	3	3	5	0	0	1	1	104569	105690	1121
34	7	5	7	7	5	7	0	0	2	2	107586	108946	1360
35	4	6	4	4	6	4	0	0	2	2	110836	112050	1214
36	3	3	1	3	3	1	0	0	1	1	113936	115538	1602
37	6	6	4	6	6	4	0	0	1	1	117436	118737	1301
38	6	6	4	6	6	4	0	0	1	2	120636	122145	1509
39	5	7	5	5	7	5	0	0	2	2	124036	125449	1413
40	3	1	3	3	1	3	0	0	2	2	127336	128521	1185
41	7	9	7	7	9	7	0	0	2	1	130420	131577	1157
42	4	6	4	4	6	4	0	0	2	2	133470	134833	1363
43	7	7	5	7	7	5	0	0	1	1	136720	137793	1073
44	5	5	3	5	5	3	0	0	1	2	139687	140897	1210
45	3	5	3	3	5	3	0	0	2	2	142787	144281	1494
46	5	7	5	5	7	5	0	0	2	2	146170	147657	1487
47	6	8	6	6	8	6	0	0	2	1	149554	151065	1511
48	6	4	6	6	4	6	0	0	2	2	152954	154417	1463
49	6	6	8	6	6	8	0	0	1	1	156304	157545	1241
50	5	3	5	5	3	5	0	0	2	2	159437	160841	1404
51	5	3	5	5	3	5	0	0	2	2	162737	164217	1480
52	7	9	7	7	9	7	0	0	2	1	166104	167232	1128
53	4	2	4	4	2	4	0	0	2	1	169121	170160	1039
54	1	1	3	1	1	3	0	0	1	1	172054	173128	1074
55	7	7	9	7	7	9	0	0	1	2	175021	176480	1459
56	6	4	6	6	4	6	0	0	2	1	178371	179336	965
