# Supplementary material for: Modulation of Emotional Category Induced by Temporal Factors in Emotion Recognition
Source: PLoS One. 2015 Jul 31;10(7):e0131636. doi: 10.1371/journal.pone.0131636 (PMC4521787; doi:10.1371/journal.pone.0131636)
Supplement: S1 Dataset — (ZIP) [file pone.0131636.s001.zip › rawData/discrimination/7_blockdis_set50_50_20121213.txt]

Trial	f1	f2	f3	f1v	f2	f3v	code	FLAG	ans	button	event time	button time	RT
1	8	8	6	8	8	6	0	0	1	2	1083	3440	2357
2	3	3	5	3	3	5	0	0	1	2	4500	5912	1412
3	3	3	5	3	3	5	0	0	1	1	6966	7856	890
4	4	2	4	4	2	4	0	0	2	2	8916	10024	1108
5	3	3	1	3	3	1	0	0	1	1	11083	12088	1005
6	2	2	4	2	2	4	0	0	1	1	13150	14056	906
7	1	3	1	1	3	1	0	0	2	2	15117	15951	834
8	1	1	3	1	1	3	0	0	1	2	17017	18064	1047
9	5	7	5	5	7	5	0	0	2	2	19117	20151	1034
10	5	3	5	5	3	5	0	0	2	1	21217	22135	918
11	7	7	5	7	7	5	0	0	1	2	23200	24199	999
12	5	3	5	5	3	5	0	0	2	1	25267	26111	844
13	3	5	3	3	5	3	0	0	2	2	27167	27967	800
14	6	6	8	6	6	8	0	0	1	1	29034	29927	893
15	5	5	3	5	5	3	0	0	1	2	30984	32031	1047
16	6	4	6	6	4	6	0	0	2	1	33084	34087	1003
17	2	2	4	2	2	4	0	0	1	2	35150	36079	929
18	6	4	6	6	4	6	0	0	2	1	37134	37991	857
19	9	9	7	9	9	7	0	0	1	2	39051	39847	796
20	3	3	1	3	3	1	0	0	1	1	40901	41927	1026
21	8	8	6	8	8	6	0	0	1	1	42984	44079	1095
22	5	5	7	5	5	7	0	0	1	1	45134	46175	1041
23	4	6	4	4	6	4	0	0	2	2	47234	48063	829
24	6	6	4	6	6	4	0	0	1	1	49118	49943	825
25	2	4	2	2	4	2	0	0	2	2	51001	51783	782
26	5	5	7	5	5	7	0	0	1	1	52851	53655	804
27	7	7	9	7	7	9	0	0	1	1	54718	55535	817
28	5	5	3	5	5	3	0	0	1	2	56601	57327	726
29	6	8	6	6	8	6	0	0	2	2	58384	59287	903
30	4	2	4	4	2	4	0	0	2	1	60351	61143	792
31	2	4	2	2	4	2	0	0	2	2	62201	62943	742
32	4	4	2	4	4	2	0	0	1	2	64001	64822	821
33	4	6	4	4	6	4	0	0	2	2	65885	66967	1082
34	7	5	7	7	5	7	0	0	2	1	68035	68894	859
35	6	6	8	6	6	8	0	0	1	1	69951	70798	847
36	9	9	7	9	9	7	0	0	1	2	71852	72566	714
37	6	8	6	6	8	6	0	0	2	1	73635	74814	1179
38	1	3	1	1	3	1	0	0	2	2	75868	76574	706
39	7	7	5	7	7	5	0	0	1	1	77635	78502	867
40	1	1	3	1	1	3	0	0	1	1	79568	80302	734
41	6	6	4	6	6	4	0	0	1	2	81368	82406	1038
42	8	6	8	8	6	8	0	0	2	2	83469	84422	953
43	8	6	8	8	6	8	0	0	2	2	85485	86590	1105
44	4	4	2	4	4	2	0	0	1	1	87652	88646	994
45	7	7	9	7	7	9	0	0	1	1	89702	90590	888
46	3	1	3	3	1	3	0	0	2	2	91652	92582	930
47	7	9	7	7	9	7	0	0	2	1	93635	94550	915
48	5	7	5	5	7	5	0	0	2	2	95602	96486	884
49	7	9	7	7	9	7	0	0	2	2	97552	98582	1030
50	3	1	3	3	1	3	0	0	2	1	99636	100462	826
51	3	5	3	3	5	3	0	0	2	1	101519	102758	1239
52	4	4	6	4	4	6	0	0	1	1	103819	104702	883
53	9	7	9	9	7	9	0	0	2	1	105769	106678	909
54	4	4	6	4	4	6	0	0	1	1	107736	108614	878
55	7	5	7	7	5	7	0	0	2	2	109669	110478	809
56	9	7	9	9	7	9	0	0	2	2	111536	112422	886
