# Supplementary material for: Modulation of Emotional Category Induced by Temporal Factors in Emotion Recognition
Source: PLoS One. 2015 Jul 31;10(7):e0131636. doi: 10.1371/journal.pone.0131636 (PMC4521787; doi:10.1371/journal.pone.0131636)
Supplement: S1 Dataset — (ZIP) [file pone.0131636.s001.zip › rawData/discrimination/7_blockdis_set50_750_20121213.txt]

Trial	f1	f2	f3	f1v	f2	f3v	code	FLAG	ans	button	event time	button time	RT
1	5	3	5	5	3	5	0	0	2	1	1750	2823	1073
2	3	5	3	3	5	3	0	0	2	2	4566	5319	753
3	7	7	5	7	7	5	0	0	1	1	7066	7871	805
4	2	2	4	2	2	4	0	0	1	2	9616	10423	807
5	7	7	9	7	7	9	0	0	1	1	12166	12951	785
6	1	3	1	1	3	1	0	0	2	2	14700	15559	859
7	3	3	5	3	3	5	0	0	1	1	17300	18207	907
8	4	4	6	4	4	6	0	0	1	1	19950	20927	977
9	4	4	2	4	4	2	0	0	1	2	22667	23655	988
10	8	6	8	8	6	8	0	0	2	1	25400	26215	815
11	7	5	7	7	5	7	0	0	2	2	27967	29031	1064
12	8	8	6	8	8	6	0	0	1	1	30767	31751	984
13	6	8	6	6	8	6	0	0	2	2	33500	34431	931
14	3	3	1	3	3	1	0	0	1	2	36167	37207	1040
15	7	9	7	7	9	7	0	0	2	2	38951	39879	928
16	7	7	9	7	7	9	0	0	1	1	41617	42583	966
17	7	5	7	7	5	7	0	0	2	2	44334	45183	849
18	3	5	3	3	5	3	0	0	2	2	46934	47710	776
19	3	3	1	3	3	1	0	0	1	2	49451	50358	907
20	5	5	3	5	5	3	0	0	1	2	52101	53350	1249
21	2	2	4	2	2	4	0	0	1	1	55101	56190	1089
22	5	7	5	5	7	5	0	0	2	2	57934	58910	976
23	6	4	6	6	4	6	0	0	2	1	60651	61590	939
24	4	2	4	4	2	4	0	0	2	2	63335	64158	823
25	4	4	6	4	4	6	0	0	1	1	65901	66998	1097
26	4	6	4	4	6	4	0	0	2	2	68735	69622	887
27	6	4	6	6	4	6	0	0	2	2	71368	72406	1038
28	5	5	3	5	5	3	0	0	1	2	74152	75294	1142
29	3	1	3	3	1	3	0	0	2	1	77035	78070	1035
30	6	8	6	6	8	6	0	0	2	2	79818	80902	1084
31	8	8	6	8	8	6	0	0	1	2	82652	83574	922
32	4	6	4	4	6	4	0	0	2	2	85319	86166	847
33	5	3	5	5	3	5	0	0	2	1	87919	88846	927
34	2	4	2	2	4	2	0	0	2	2	90585	91686	1101
35	3	1	3	3	1	3	0	0	2	1	93435	94446	1011
36	3	3	5	3	3	5	0	0	1	1	96186	97125	939
37	1	3	1	1	3	1	0	0	2	2	98869	99797	928
38	4	4	2	4	4	2	0	0	1	2	101536	102637	1101
39	5	7	5	5	7	5	0	0	2	2	104386	105549	1163
40	5	5	7	5	5	7	0	0	1	1	107286	108413	1127
41	5	5	7	5	5	7	0	0	1	1	110153	111141	988
42	7	9	7	7	9	7	0	0	2	1	112886	113861	975
43	4	2	4	4	2	4	0	0	2	2	115603	116845	1242
44	2	4	2	2	4	2	0	0	2	1	118586	119501	915
45	6	6	4	6	6	4	0	0	1	2	121253	122141	888
46	9	7	9	9	7	9	0	0	2	1	123886	124669	783
47	9	7	9	9	7	9	0	0	2	2	126420	127341	921
48	8	6	8	8	6	8	0	0	2	2	129086	130069	983
49	1	1	3	1	1	3	0	0	1	1	131820	132501	681
50	6	6	8	6	6	8	0	0	1	1	134237	135213	976
51	6	6	8	6	6	8	0	0	1	1	136953	137893	940
52	6	6	4	6	6	4	0	0	1	2	139637	140485	848
53	1	1	3	1	1	3	0	0	1	2	142220	143077	857
54	7	7	5	7	7	5	0	0	1	2	144820	145724	904
55	9	9	7	9	9	7	0	0	1	1	147470	148252	782
56	9	9	7	9	9	7	0	0	1	2	150004	150868	864
