# Supplementary material for: Modulation of Emotional Category Induced by Temporal Factors in Emotion Recognition
Source: PLoS One. 2015 Jul 31;10(7):e0131636. doi: 10.1371/journal.pone.0131636 (PMC4521787; doi:10.1371/journal.pone.0131636)
Supplement: S1 Dataset — (ZIP) [file pone.0131636.s001.zip › rawData/discrimination/7_blockdis_set750_50_20121213.txt]

Trial	f1	f2	f3	f1v	f2	f3v	code	FLAG	ans	button	event time	button time	RT
1	7	7	5	7	7	5	0	0	1	1	1750	3233	1483
2	6	6	8	6	6	8	0	0	1	1	4983	6961	1978
3	4	6	4	4	6	4	0	0	2	2	8700	10233	1533
4	2	4	2	2	4	2	0	0	2	2	11983	13337	1354
5	7	7	9	7	7	9	0	0	1	2	15083	16945	1862
6	9	7	9	9	7	9	0	0	2	2	18683	20208	1525
7	7	5	7	7	5	7	0	0	2	2	21950	23752	1802
8	6	6	4	6	6	4	0	0	1	1	25500	26936	1436
9	8	6	8	8	6	8	0	0	2	2	28684	30360	1676
10	1	3	1	1	3	1	0	0	2	2	32100	33112	1012
11	4	6	4	4	6	4	0	0	2	2	34850	36400	1550
12	6	6	8	6	6	8	0	0	1	1	38151	39600	1449
13	3	5	3	3	5	3	0	0	2	2	41351	42544	1193
14	3	3	1	3	3	1	0	0	1	1	44284	46616	2332
15	3	1	3	3	1	3	0	0	2	2	48368	49792	1424
16	1	1	3	1	1	3	0	0	1	1	51534	52416	882
17	3	1	3	3	1	3	0	0	2	2	54151	55048	897
18	6	8	6	6	8	6	0	0	2	1	56784	58440	1656
19	4	4	6	4	4	6	0	0	1	1	60185	61704	1519
20	2	2	4	2	2	4	0	0	1	1	63451	64568	1117
21	7	7	9	7	7	9	0	0	1	1	66318	67832	1514
22	3	3	1	3	3	1	0	0	1	1	69568	71351	1783
23	4	4	6	4	4	6	0	0	1	1	73102	74415	1313
24	6	8	6	6	8	6	0	0	2	2	76152	77727	1575
25	7	9	7	7	9	7	0	0	2	2	79468	80815	1347
26	7	9	7	7	9	7	0	0	2	2	82552	84079	1527
27	6	4	6	6	4	6	0	0	2	2	85819	86863	1044
28	8	6	8	8	6	8	0	0	2	2	88602	89655	1053
29	1	3	1	1	3	1	0	0	2	2	91402	92535	1133
30	7	5	7	7	5	7	0	0	2	2	94285	95767	1482
31	9	7	9	9	7	9	0	0	2	2	97502	98607	1105
32	4	2	4	4	2	4	0	0	2	2	100352	101095	743
33	4	4	2	4	4	2	0	0	1	1	102836	104335	1499
34	2	2	4	2	2	4	0	0	1	1	106086	106799	713
35	5	7	5	5	7	5	0	0	2	2	108536	109407	871
36	6	6	4	6	6	4	0	0	1	1	111153	112359	1206
37	3	5	3	3	5	3	0	0	2	2	114103	114927	824
38	5	5	3	5	5	3	0	0	1	1	116669	117806	1137
39	5	5	3	5	5	3	0	0	1	1	119553	120702	1149
40	1	1	3	1	1	3	0	0	1	1	122453	123006	553
41	5	5	7	5	5	7	0	0	1	1	124753	125638	885
42	4	4	2	4	4	2	0	0	1	1	127386	128654	1268
43	6	4	6	6	4	6	0	0	2	2	130403	131334	931
44	2	4	2	2	4	2	0	0	2	2	133070	133918	848
45	4	2	4	4	2	4	0	0	2	2	135653	136366	713
46	9	9	7	9	9	7	0	0	1	2	138103	138990	887
47	9	9	7	9	9	7	0	0	1	2	140737	141614	877
48	5	3	5	5	3	5	0	0	2	2	143354	144390	1036
49	7	7	5	7	7	5	0	0	1	1	146137	147110	973
50	5	3	5	5	3	5	0	0	2	2	148854	149630	776
51	5	7	5	5	7	5	0	0	2	2	151370	152246	876
52	5	5	7	5	5	7	0	0	1	1	153987	154694	707
53	8	8	6	8	8	6	0	0	1	2	156437	157150	713
54	8	8	6	8	8	6	0	0	1	1	158887	159510	623
55	3	3	5	3	3	5	0	0	1	1	161254	162038	784
56	3	3	5	3	3	5	0	0	1	1	163787	164622	835
