# Supplementary material for: Modulation of Emotional Category Induced by Temporal Factors in Emotion Recognition
Source: PLoS One. 2015 Jul 31;10(7):e0131636. doi: 10.1371/journal.pone.0131636 (PMC4521787; doi:10.1371/journal.pone.0131636)
Supplement: S1 Dataset — (ZIP) [file pone.0131636.s001.zip › rawData/discrimination/7_blockdis_set750_750_20121213.txt]

Trial	f1	f2	f3	f1v	f2	f3v	code	FLAG	ans	button	event time	button time	RT
1	5	5	3	5	5	3	0	0	1	2	2466	3757	1291
2	6	6	4	6	6	4	0	0	1	1	6200	7261	1061
3	9	7	9	9	7	9	0	0	2	1	9700	11373	1673
4	8	8	6	8	8	6	0	0	1	1	13817	14877	1060
5	9	7	9	9	7	9	0	0	2	2	17317	18261	944
6	4	4	6	4	4	6	0	0	1	1	20700	21621	921
7	1	3	1	1	3	1	0	0	2	2	24067	24813	746
8	5	7	5	5	7	5	0	0	2	2	27250	28053	803
9	1	1	3	1	1	3	0	0	1	1	30500	31069	569
10	5	5	7	5	5	7	0	0	1	2	33517	34709	1192
11	8	6	8	8	6	8	0	0	2	1	37151	38205	1054
12	3	1	3	3	1	3	0	0	2	2	40651	41405	754
13	1	1	3	1	1	3	0	0	1	1	43851	44420	569
14	4	4	2	4	4	2	0	0	1	1	46867	47924	1057
15	6	6	4	6	6	4	0	0	1	1	50368	51348	980
16	6	8	6	6	8	6	0	0	2	2	53784	54876	1092
17	9	9	7	9	9	7	0	0	1	1	57318	58252	934
18	7	7	9	7	7	9	0	0	1	1	60701	61748	1047
19	3	5	3	3	5	3	0	0	2	2	64185	65316	1131
20	7	7	5	7	7	5	0	0	1	2	67751	68836	1085
21	5	3	5	5	3	5	0	0	2	2	71285	72460	1175
22	5	5	3	5	5	3	0	0	1	1	74902	75788	886
23	7	9	7	7	9	7	0	0	2	2	78235	79356	1121
24	5	7	5	5	7	5	0	0	2	2	81802	82732	930
25	2	4	2	2	4	2	0	0	2	2	85169	85900	731
26	5	3	5	5	3	5	0	0	2	1	88335	89212	877
27	4	4	2	4	4	2	0	0	1	1	91652	92595	943
28	5	5	7	5	5	7	0	0	1	1	95035	95835	800
29	7	9	7	7	9	7	0	0	2	2	98286	99083	797
30	4	2	4	4	2	4	0	0	2	2	101519	102267	748
31	8	6	8	8	6	8	0	0	2	1	104685	105547	862
32	3	3	1	3	3	1	0	0	1	1	107986	108859	873
33	3	5	3	3	5	3	0	0	2	2	111303	112003	700
34	3	1	3	3	1	3	0	0	2	2	114453	115291	838
35	2	4	2	2	4	2	0	0	2	2	117736	118459	723
36	3	3	1	3	3	1	0	0	1	1	120903	121627	724
37	8	8	6	8	8	6	0	0	1	1	124070	124899	829
38	4	2	4	4	2	4	0	0	2	2	127336	128075	739
39	3	3	5	3	3	5	0	0	1	1	130520	131443	923
40	7	7	9	7	7	9	0	0	1	1	133887	134787	900
41	2	2	4	2	2	4	0	0	1	1	137237	138059	822
42	2	2	4	2	2	4	0	0	1	1	140503	141130	627
43	6	4	6	6	4	6	0	0	2	2	143570	144330	760
44	4	4	6	4	4	6	0	0	1	1	146770	147378	608
45	6	6	8	6	6	8	0	0	1	2	149820	150482	662
46	6	4	6	6	4	6	0	0	2	2	152920	153570	650
47	7	7	5	7	7	5	0	0	1	1	156021	156842	821
48	3	3	5	3	3	5	0	0	1	1	159287	160218	931
49	4	6	4	4	6	4	0	0	2	2	162654	163418	764
50	6	8	6	6	8	6	0	0	2	2	165854	166506	652
51	4	6	4	4	6	4	0	0	2	2	168954	169818	864
52	7	5	7	7	5	7	0	0	2	1	172254	172746	492
53	7	5	7	7	5	7	0	0	2	2	175188	175770	582
54	9	9	7	9	9	7	0	0	1	2	178221	178970	749
55	1	3	1	1	3	1	0	0	2	2	181421	182018	597
56	6	6	8	6	6	8	0	0	1	2	184455	185306	851
