# Supplementary material for: Modulation of Emotional Category Induced by Temporal Factors in Emotion Recognition
Source: PLoS One. 2015 Jul 31;10(7):e0131636. doi: 10.1371/journal.pone.0131636 (PMC4521787; doi:10.1371/journal.pone.0131636)
Supplement: S1 Dataset — (ZIP) [file pone.0131636.s001.zip › rawData/discrimination/8_blockdis_set200_50_20121218.txt]

Trial	f1	f2	f3	f1v	f2	f3v	code	FLAG	ans	button	event time	button time	RT
1	8	8	6	8	8	6	0	0	1	1	1216	1929	713
2	6	4	6	6	4	6	0	0	2	2	3116	3953	837
3	5	7	5	5	7	5	0	0	2	2	5150	5737	587
4	6	4	6	6	4	6	0	0	2	2	6933	7505	572
5	1	3	1	1	3	1	0	0	2	2	8700	9209	509
6	2	2	4	2	2	4	0	0	1	1	10400	11265	865
7	2	4	2	2	4	2	0	0	2	2	12450	13113	663
8	9	9	7	9	9	7	0	0	1	1	14300	14961	661
9	6	8	6	6	8	6	0	0	2	1	16150	16929	779
10	8	8	6	8	8	6	0	0	1	1	18117	18601	484
11	3	5	3	3	5	3	0	0	2	2	19800	20441	641
12	4	6	4	4	6	4	0	0	2	2	21634	22169	535
13	3	3	5	3	3	5	0	0	1	1	23367	24321	954
14	5	3	5	5	3	5	0	0	2	2	25517	26081	564
15	3	5	3	3	5	3	0	0	2	2	27267	27857	590
16	5	5	3	5	5	3	0	0	1	2	29050	29680	630
17	5	5	3	5	5	3	0	0	1	1	30867	31680	813
18	2	4	2	2	4	2	0	0	2	2	32867	33384	517
19	3	1	3	3	1	3	0	0	2	2	34584	35120	536
20	3	3	1	3	3	1	0	0	1	2	36317	37168	851
21	8	6	8	8	6	8	0	0	2	2	38367	38968	601
22	1	1	3	1	1	3	0	0	1	1	40167	40816	649
23	4	4	2	4	4	2	0	0	1	1	42017	42632	615
24	1	1	3	1	1	3	0	0	1	1	43834	44384	550
25	7	7	9	7	7	9	0	0	1	2	45584	46392	808
26	9	7	9	9	7	9	0	0	2	2	47584	48240	656
27	4	4	2	4	4	2	0	0	1	1	49434	50016	582
28	9	9	7	9	9	7	0	0	1	1	51218	51744	526
29	8	6	8	8	6	8	0	0	2	2	52935	53728	793
30	5	3	5	5	3	5	0	0	2	2	54918	55752	834
31	7	9	7	7	9	7	0	0	2	2	56951	57616	665
32	6	8	6	6	8	6	0	0	2	2	58801	59376	575
33	7	7	5	7	7	5	0	0	1	1	60568	61584	1016
34	5	7	5	5	7	5	0	0	2	2	62785	63464	679
35	5	5	7	5	5	7	0	0	1	2	64652	65352	700
36	9	7	9	9	7	9	0	0	2	2	66552	67144	592
37	6	6	4	6	6	4	0	0	1	1	68335	69064	729
38	4	4	6	4	4	6	0	0	1	1	70252	70952	700
39	4	2	4	4	2	4	0	0	2	2	72152	73376	1224
40	4	6	4	4	6	4	0	0	2	2	74569	75200	631
41	4	2	4	4	2	4	0	0	2	2	76385	77456	1071
42	4	4	6	4	4	6	0	0	1	1	78652	79400	748
43	1	3	1	1	3	1	0	0	2	2	80585	81232	647
44	7	5	7	7	5	7	0	0	2	2	82419	83104	685
45	7	5	7	7	5	7	0	0	2	2	84302	85296	994
46	3	3	5	3	3	5	0	0	1	1	86486	87167	681
47	7	9	7	7	9	7	0	0	2	2	88369	89327	958
48	7	7	5	7	7	5	0	0	1	1	90519	91311	792
49	7	7	9	7	7	9	0	0	1	1	92502	93679	1177
50	6	6	8	6	6	8	0	0	1	1	94869	95479	610
51	5	5	7	5	5	7	0	0	1	1	96669	97351	682
52	3	3	1	3	3	1	0	0	1	1	98553	99399	846
53	2	2	4	2	2	4	0	0	1	1	100586	101255	669
54	6	6	4	6	6	4	0	0	1	1	102453	103127	674
55	3	1	3	3	1	3	0	0	2	2	104320	105031	711
56	6	6	8	6	6	8	0	0	1	2	106220	106999	779
