# Supplementary material for: Modulation of Emotional Category Induced by Temporal Factors in Emotion Recognition
Source: PLoS One. 2015 Jul 31;10(7):e0131636. doi: 10.1371/journal.pone.0131636 (PMC4521787; doi:10.1371/journal.pone.0131636)
Supplement: S1 Dataset — (ZIP) [file pone.0131636.s001.zip › rawData/discrimination/8_blockdis_set200_750_20121218.txt]

Trial	f1	f2	f3	f1v	f2	f3v	code	FLAG	ans	button	event time	button time	RT
1	5	5	3	5	5	3	0	0	1	2	1916	2992	1076
2	6	6	4	6	6	4	0	0	1	1	4883	5720	837
3	9	7	9	9	7	9	0	0	2	2	7616	8640	1024
4	8	8	6	8	8	6	0	0	1	1	10533	11624	1091
5	9	7	9	9	7	9	0	0	2	1	13517	14528	1011
6	4	4	6	4	4	6	0	0	1	1	16417	17423	1006
7	1	3	1	1	3	1	0	0	2	2	19317	20135	818
8	5	7	5	5	7	5	0	0	2	2	22034	22799	765
9	1	1	3	1	1	3	0	0	1	2	24700	25647	947
10	5	5	7	5	5	7	0	0	1	2	27534	28287	753
11	8	6	8	8	6	8	0	0	2	2	30184	30831	647
12	3	1	3	3	1	3	0	0	2	1	32699	33359	660
13	1	1	3	1	1	3	0	0	1	1	35251	36055	804
14	4	4	2	4	4	2	0	0	1	2	37951	38631	680
15	6	6	4	6	6	4	0	0	1	2	40517	41295	778
16	6	8	6	6	8	6	0	0	2	1	43184	44039	855
17	9	9	7	9	9	7	0	0	1	1	45934	46839	905
18	7	7	9	7	7	9	0	0	1	2	48734	49471	737
19	3	5	3	3	5	3	0	0	2	2	51368	52119	751
20	7	7	5	7	7	5	0	0	1	2	54018	54783	765
21	5	3	5	5	3	5	0	0	2	1	56685	57319	634
22	5	5	3	5	5	3	0	0	1	1	59218	60071	853
23	7	9	7	7	9	7	0	0	2	1	61968	62711	743
24	5	7	5	5	7	5	0	0	2	1	64602	65463	861
25	2	4	2	2	4	2	0	0	2	2	67352	68063	711
26	5	3	5	5	3	5	0	0	2	2	69952	70711	759
27	4	4	2	4	4	2	0	0	1	1	72602	73430	828
28	5	5	7	5	5	7	0	0	1	2	75319	76550	1231
29	7	9	7	7	9	7	0	0	2	2	78452	79374	922
30	4	2	4	4	2	4	0	0	2	2	81269	82118	849
31	8	6	8	8	6	8	0	0	2	1	84019	84734	715
32	3	3	1	3	3	1	0	0	1	2	86636	87558	922
33	3	5	3	3	5	3	0	0	2	2	89452	90158	706
34	3	1	3	3	1	3	0	0	2	2	92052	92886	834
35	2	4	2	2	4	2	0	0	2	2	94786	95446	660
36	3	3	1	3	3	1	0	0	1	2	97336	97966	630
37	8	8	6	8	8	6	0	0	1	1	99853	100462	609
38	4	2	4	4	2	4	0	0	2	2	102353	103142	789
39	3	3	5	3	3	5	0	0	1	1	105036	106158	1122
40	7	7	9	7	7	9	0	0	1	2	108053	108846	793
41	2	2	4	2	2	4	0	0	1	2	110736	111766	1030
42	2	2	4	2	2	4	0	0	1	1	113653	114374	721
43	6	4	6	6	4	6	0	0	2	2	116270	117382	1112
44	4	4	6	4	4	6	0	0	1	1	119270	119974	704
45	6	6	8	6	6	8	0	0	1	2	121870	122734	864
46	6	4	6	6	4	6	0	0	2	2	124620	125174	554
47	7	7	5	7	7	5	0	0	1	1	127070	128030	960
48	3	3	5	3	3	5	0	0	1	1	129920	130534	614
49	4	6	4	4	6	4	0	0	2	2	132420	133205	785
50	6	8	6	6	8	6	0	0	2	2	135104	135821	717
51	4	6	4	4	6	4	0	0	2	2	137721	138261	540
52	7	5	7	7	5	7	0	0	2	1	140154	140821	667
53	7	5	7	7	5	7	0	0	2	2	142721	143405	684
54	9	9	7	9	9	7	0	0	1	1	145304	146005	701
55	1	3	1	1	3	1	0	0	2	1	147904	148517	613
56	6	6	8	6	6	8	0	0	1	1	150404	151365	961
