# Supplementary material for: Modulation of Emotional Category Induced by Temporal Factors in Emotion Recognition
Source: PLoS One. 2015 Jul 31;10(7):e0131636. doi: 10.1371/journal.pone.0131636 (PMC4521787; doi:10.1371/journal.pone.0131636)
Supplement: S1 Dataset — (ZIP) [file pone.0131636.s001.zip › rawData/discrimination/8_blockdis_set50_50_20121218.txt]

Trial	f1	f2	f3	f1v	f2	f3v	code	FLAG	ans	button	event time	button time	RT
1	8	8	6	8	8	6	0	0	1	1	1099	2059	960
2	3	3	5	3	3	5	0	0	1	2	3116	4082	966
3	3	3	5	3	3	5	0	0	1	2	5150	6074	924
4	4	2	4	4	2	4	0	0	2	2	7133	8498	1365
5	3	3	1	3	3	1	0	0	1	1	9566	10874	1308
6	2	2	4	2	2	4	0	0	1	1	11933	12666	733
7	1	3	1	1	3	1	0	0	2	2	13733	14554	821
8	1	1	3	1	1	3	0	0	1	1	15617	16594	977
9	5	7	5	5	7	5	0	0	2	2	17650	18258	608
10	5	3	5	5	3	5	0	0	2	1	19317	20026	709
11	7	7	5	7	7	5	0	0	1	1	21083	21922	839
12	5	3	5	5	3	5	0	0	2	1	22984	23562	578
13	3	5	3	3	5	3	0	0	2	2	24617	25250	633
14	6	6	8	6	6	8	0	0	1	1	26317	27042	725
15	5	5	3	5	5	3	0	0	1	2	28100	28778	678
16	6	4	6	6	4	6	0	0	2	1	29834	30474	640
17	2	2	4	2	2	4	0	0	1	1	31534	32554	1020
18	6	4	6	6	4	6	0	0	2	2	33617	34562	945
19	9	9	7	9	9	7	0	0	1	2	35617	36570	953
20	3	3	1	3	3	1	0	0	1	2	37634	38290	656
21	8	8	6	8	8	6	0	0	1	1	39351	39914	563
22	5	5	7	5	5	7	0	0	1	1	40967	41730	763
23	4	6	4	4	6	4	0	0	2	2	42784	43394	610
24	6	6	4	6	6	4	0	0	1	1	44451	45394	943
25	2	4	2	2	4	2	0	0	2	2	46451	47050	599
26	5	5	7	5	5	7	0	0	1	1	48118	48954	836
27	7	7	9	7	7	9	0	0	1	2	50018	51154	1136
28	5	5	3	5	5	3	0	0	1	1	52218	53010	792
29	6	8	6	6	8	6	0	0	2	1	54068	54698	630
30	4	2	4	4	2	4	0	0	2	1	55751	56618	867
31	2	4	2	2	4	2	0	0	2	2	57685	58234	549
32	4	4	2	4	4	2	0	0	1	2	59301	59897	596
33	4	6	4	4	6	4	0	0	2	2	60951	61473	522
34	7	5	7	7	5	7	0	0	2	2	62535	63289	754
35	6	6	8	6	6	8	0	0	1	1	64352	65241	889
36	9	9	7	9	9	7	0	0	1	2	66302	67425	1123
37	6	8	6	6	8	6	0	0	2	1	68485	69465	980
38	1	3	1	1	3	1	0	0	2	2	70518	71009	491
39	7	7	5	7	7	5	0	0	1	1	72068	72721	653
40	1	1	3	1	1	3	0	0	1	1	73785	74601	816
41	6	6	4	6	6	4	0	0	1	1	75669	76193	524
42	8	6	8	8	6	8	0	0	2	2	77252	78169	917
43	8	6	8	8	6	8	0	0	2	2	79235	79817	582
44	4	4	2	4	4	2	0	0	1	2	80885	81473	588
45	7	7	9	7	7	9	0	0	1	2	82535	83177	642
46	3	1	3	3	1	3	0	0	2	1	84236	85073	837
47	7	9	7	7	9	7	0	0	2	1	86136	86721	585
48	5	7	5	5	7	5	0	0	2	1	87786	88369	583
49	7	9	7	7	9	7	0	0	2	1	89436	89953	517
50	3	1	3	3	1	3	0	0	2	1	91019	91633	614
51	3	5	3	3	5	3	0	0	2	2	92686	93321	635
52	4	4	6	4	4	6	0	0	1	1	94386	95249	863
53	9	7	9	9	7	9	0	0	2	2	96303	97001	698
54	4	4	6	4	4	6	0	0	1	1	98069	98817	748
55	7	5	7	7	5	7	0	0	2	2	99886	100625	739
56	9	7	9	9	7	9	0	0	2	2	101686	102345	659
