# Supplementary material for: Modulation of Emotional Category Induced by Temporal Factors in Emotion Recognition
Source: PLoS One. 2015 Jul 31;10(7):e0131636. doi: 10.1371/journal.pone.0131636 (PMC4521787; doi:10.1371/journal.pone.0131636)
Supplement: S1 Dataset — (ZIP) [file pone.0131636.s001.zip › rawData/discrimination/8_blockdis_set50_750_20121218.txt]

Trial	f1	f2	f3	f1v	f2	f3v	code	FLAG	ans	button	event time	button time	RT
1	2	4	2	2	4	2	0	0	2	1	1766	2742	976
2	4	4	6	4	4	6	0	0	1	1	4483	4982	499
3	8	6	8	8	6	8	0	0	2	2	6733	7350	617
4	4	4	2	4	4	2	0	0	1	1	9100	9622	522
5	1	3	1	1	3	1	0	0	2	2	11367	12286	919
6	8	8	6	8	8	6	0	0	1	1	14033	14582	549
7	8	6	8	8	6	8	0	0	2	1	16333	16926	593
8	4	2	4	4	2	4	0	0	2	2	18667	19190	523
9	5	5	7	5	5	7	0	0	1	2	20933	21406	473
10	4	4	6	4	4	6	0	0	1	1	23150	23870	720
11	6	6	8	6	6	8	0	0	1	-1	23900	23902	-1
12	5	5	3	5	5	3	0	0	1	1	25650	26198	548
13	2	2	4	2	2	4	0	0	1	1	27934	28486	552
14	8	8	6	8	8	6	0	0	1	1	30234	31117	883
15	9	9	7	9	9	7	0	0	1	1	32867	33405	538
16	9	7	9	9	7	9	0	0	2	1	35151	35765	614
17	1	3	1	1	3	1	0	0	2	2	37517	38493	976
18	7	7	9	7	7	9	0	0	1	1	40234	40741	507
19	7	7	5	7	7	5	0	0	1	2	42484	42965	481
20	2	2	4	2	2	4	0	0	1	1	44701	45573	872
21	9	7	9	9	7	9	0	0	2	2	47318	48469	1151
22	3	1	3	3	1	3	0	0	2	2	50218	51117	899
23	4	4	2	4	4	2	0	0	1	2	52868	53757	889
24	7	5	7	7	5	7	0	0	2	2	55501	56453	952
25	9	9	7	9	9	7	0	0	1	1	58201	59277	1076
26	6	8	6	6	8	6	0	0	2	2	61018	61813	795
27	3	5	3	3	5	3	0	0	2	2	63552	64317	765
28	3	3	5	3	3	5	0	0	1	2	66068	66845	777
29	3	3	1	3	3	1	0	0	1	2	68585	69333	748
30	5	5	7	5	5	7	0	0	1	2	71068	71901	833
31	1	1	3	1	1	3	0	0	1	1	73652	74269	617
32	2	4	2	2	4	2	0	0	2	2	76019	76645	626
33	3	3	5	3	3	5	0	0	1	1	78385	79245	860
34	7	5	7	7	5	7	0	0	2	2	80985	82253	1268
35	4	6	4	4	6	4	0	0	2	2	84002	84597	595
36	3	3	1	3	3	1	0	0	1	1	86336	87396	1060
37	6	6	4	6	6	4	0	0	1	1	89136	89836	700
38	6	6	4	6	6	4	0	0	1	1	91586	92428	842
39	5	7	5	5	7	5	0	0	2	1	94169	94740	571
40	3	1	3	3	1	3	0	0	2	2	96486	97308	822
41	7	9	7	7	9	7	0	0	2	2	99053	99772	719
42	4	6	4	4	6	4	0	0	2	1	101519	102260	741
43	7	7	5	7	7	5	0	0	1	1	104003	104556	553
44	5	5	3	5	5	3	0	0	1	1	106303	107204	901
45	3	5	3	3	5	3	0	0	2	1	108953	109564	611
46	5	7	5	5	7	5	0	0	2	1	111303	111948	645
47	6	8	6	6	8	6	0	0	2	1	113686	114612	926
48	6	4	6	6	4	6	0	0	2	2	116353	116972	619
49	6	6	8	6	6	8	0	0	1	2	118720	119364	644
50	5	3	5	5	3	5	0	0	2	2	121103	121692	589
51	5	3	5	5	3	5	0	0	2	2	123437	123964	527
52	7	9	7	7	9	7	0	0	2	1	125703	126220	517
53	4	2	4	4	2	4	0	0	2	2	127970	128532	562
54	1	1	3	1	1	3	0	0	1	2	130270	131404	1134
55	7	7	9	7	7	9	0	0	1	2	133154	134180	1026
56	6	4	6	6	4	6	0	0	2	2	135920	136516	596
