# Supplementary material for: Modulation of Emotional Category Induced by Temporal Factors in Emotion Recognition
Source: PLoS One. 2015 Jul 31;10(7):e0131636. doi: 10.1371/journal.pone.0131636 (PMC4521787; doi:10.1371/journal.pone.0131636)
Supplement: S1 Dataset — (ZIP) [file pone.0131636.s001.zip › rawData/discrimination/8_blockdis_set750_50_20121218.txt]

Trial	f1	f2	f3	f1v	f2	f3v	code	FLAG	ans	button	event time	button time	RT
1	7	7	5	7	7	5	0	0	1	1	1766	2564	798
2	6	6	8	6	6	8	0	0	1	1	4300	4892	592
3	4	6	4	4	6	4	0	0	2	2	6633	7555	922
4	2	4	2	2	4	2	0	0	2	1	9293	10315	1022
5	7	7	9	7	7	9	0	0	1	1	12067	12779	712
6	9	7	9	9	7	9	0	0	2	2	14517	15475	958
7	7	5	7	7	5	7	0	0	2	2	17217	17819	602
8	6	6	4	6	6	4	0	0	1	1	19567	20363	796
9	8	6	8	8	6	8	0	0	2	1	22100	22779	679
10	1	3	1	1	3	1	0	0	2	2	24517	25675	1158
11	4	6	4	4	6	4	0	0	2	1	27417	28459	1042
12	6	6	8	6	6	8	0	0	1	1	30200	30875	675
13	3	5	3	3	5	3	0	0	2	1	32617	33411	794
14	3	3	1	3	3	1	0	0	1	2	35151	35923	772
15	3	1	3	3	1	3	0	0	2	2	37667	38507	840
16	1	1	3	1	1	3	0	0	1	1	40251	40843	592
17	3	1	3	3	1	3	0	0	2	1	42584	43547	963
18	6	8	6	6	8	6	0	0	2	1	45284	46395	1111
19	4	4	6	4	4	6	0	0	1	2	48134	49123	989
20	2	2	4	2	2	4	0	0	1	1	50868	51451	583
21	7	7	9	7	7	9	0	0	1	1	53201	53811	610
22	3	3	1	3	3	1	0	0	1	1	55551	56211	660
23	4	4	6	4	4	6	0	0	1	1	57951	58787	836
24	6	8	6	6	8	6	0	0	2	2	60535	61411	876
25	7	9	7	7	9	7	0	0	2	1	63152	64091	939
26	7	9	7	7	9	7	0	0	2	1	65835	66738	903
27	6	4	6	6	4	6	0	0	2	2	68485	69986	1501
28	8	6	8	8	6	8	0	0	2	2	71735	72538	803
29	1	3	1	1	3	1	0	0	2	1	74285	75010	725
30	7	5	7	7	5	7	0	0	2	1	76752	77674	922
31	9	7	9	9	7	9	0	0	2	2	79419	80250	831
32	4	2	4	4	2	4	0	0	2	1	81985	82706	721
33	4	4	2	4	4	2	0	0	1	1	84452	85026	574
34	2	2	4	2	2	4	0	0	1	1	86769	87770	1001
35	5	7	5	5	7	5	0	0	2	2	89519	90802	1283
36	6	6	4	6	6	4	0	0	1	1	92552	93298	746
37	3	5	3	3	5	3	0	0	2	1	95036	95898	862
38	5	5	3	5	5	3	0	0	1	1	97636	98162	526
39	5	5	3	5	5	3	0	0	1	1	99903	100394	491
40	1	1	3	1	1	3	0	0	1	1	102136	102714	578
41	5	5	7	5	5	7	0	0	1	1	104453	105354	901
42	4	4	2	4	4	2	0	0	1	1	107103	108034	931
43	6	4	6	6	4	6	0	0	2	2	109770	110810	1040
44	2	4	2	2	4	2	0	0	2	2	112553	113162	609
45	4	2	4	4	2	4	0	0	2	1	114903	115714	811
46	9	9	7	9	9	7	0	0	1	1	117453	118250	797
47	9	9	7	9	9	7	0	0	1	1	119987	120497	510
48	5	3	5	5	3	5	0	0	2	2	122237	122945	708
49	7	7	5	7	7	5	0	0	1	2	124687	125449	762
50	5	3	5	5	3	5	0	0	2	2	127187	127985	798
51	5	7	5	5	7	5	0	0	2	2	129737	130513	776
52	5	5	7	5	5	7	0	0	1	2	132254	132801	547
53	8	8	6	8	8	6	0	0	1	1	134537	135585	1048
54	8	8	6	8	8	6	0	0	1	1	137321	137865	544
55	3	3	5	3	3	5	0	0	1	1	139604	140129	525
56	3	3	5	3	3	5	0	0	1	1	141871	142361	490
