# Supplementary material for: Modulation of Emotional Category Induced by Temporal Factors in Emotion Recognition
Source: PLoS One. 2015 Jul 31;10(7):e0131636. doi: 10.1371/journal.pone.0131636 (PMC4521787; doi:10.1371/journal.pone.0131636)
Supplement: S1 Dataset — (ZIP) [file pone.0131636.s001.zip › rawData/discrimination/8_blockdis_set750_750_20121218.txt]

Trial	f1	f2	f3	f1v	f2	f3v	code	FLAG	ans	button	event time	button time	RT
1	5	3	5	5	3	5	0	0	2	1	2450	3373	923
2	3	5	3	3	5	3	0	0	2	2	5816	6749	933
3	7	7	5	7	7	5	0	0	1	1	9200	10013	813
4	2	2	4	2	2	4	0	0	1	1	12450	13213	763
5	7	7	9	7	7	9	0	0	1	1	15667	16621	954
6	1	3	1	1	3	1	0	0	2	1	19067	19629	562
7	3	3	5	3	3	5	0	0	1	1	22067	22949	882
8	4	4	6	4	4	6	0	0	1	1	25400	26013	613
9	4	4	2	4	4	2	0	0	1	1	28450	29181	731
10	8	6	8	8	6	8	0	0	2	1	31617	32709	1092
11	7	5	7	7	5	7	0	0	2	1	35151	35989	838
12	8	8	6	8	8	6	0	0	1	1	38434	39309	875
13	6	8	6	6	8	6	0	0	2	2	41751	42557	806
14	3	3	1	3	3	1	0	0	1	1	45001	45861	860
15	7	9	7	7	9	7	0	0	2	2	48301	49332	1031
16	7	7	9	7	7	9	0	0	1	1	51784	52476	692
17	7	5	7	7	5	7	0	0	2	1	54918	55548	630
18	3	5	3	3	5	3	0	0	2	1	57985	58628	643
19	3	3	1	3	3	1	0	0	1	2	61068	61812	744
20	5	5	3	5	5	3	0	0	1	1	64252	64900	648
21	2	2	4	2	2	4	0	0	1	1	67352	68156	804
22	5	7	5	5	7	5	0	0	2	2	70602	71508	906
23	6	4	6	6	4	6	0	0	2	1	73952	74692	740
24	4	2	4	4	2	4	0	0	2	2	77135	77996	861
25	4	4	6	4	4	6	0	0	1	1	80435	81484	1049
26	4	6	4	4	6	4	0	0	2	2	83936	85092	1156
27	6	4	6	6	4	6	0	0	2	1	87536	88284	748
28	5	5	3	5	5	3	0	0	1	1	90719	91516	797
29	3	1	3	3	1	3	0	0	2	2	93953	94692	739
30	6	8	6	6	8	6	0	0	2	2	97136	97724	588
31	8	8	6	8	8	6	0	0	1	1	100169	100932	763
32	4	6	4	4	6	4	0	0	2	1	103369	104092	723
33	5	3	5	5	3	5	0	0	2	2	106536	107515	979
34	2	4	2	2	4	2	0	0	2	1	109953	110979	1026
35	3	1	3	3	1	3	0	0	2	2	113420	114619	1199
36	3	3	5	3	3	5	0	0	1	1	117070	117907	837
37	1	3	1	1	3	1	0	0	2	2	120353	121579	1226
38	4	4	2	4	4	2	0	0	1	1	124020	124667	647
39	5	7	5	5	7	5	0	0	2	2	127104	127787	683
40	5	5	7	5	5	7	0	0	1	1	130237	131331	1094
41	5	5	7	5	5	7	0	0	1	1	133770	134603	833
42	7	9	7	7	9	7	0	0	2	2	137054	137987	933
43	4	2	4	4	2	4	0	0	2	2	140437	141331	894
44	2	4	2	2	4	2	0	0	2	1	143771	144419	648
45	6	6	4	6	6	4	0	0	1	2	146854	147731	877
46	9	7	9	9	7	9	0	0	2	1	150171	150795	624
47	9	7	9	9	7	9	0	0	2	1	153238	154011	773
48	8	6	8	8	6	8	0	0	2	2	156455	157427	972
49	1	1	3	1	1	3	0	0	1	2	159871	160715	844
50	6	6	8	6	6	8	0	0	1	1	163155	164210	1055
51	6	6	8	6	6	8	0	0	1	1	166655	167330	675
52	6	6	4	6	6	4	0	0	1	1	169772	170418	646
53	1	1	3	1	1	3	0	0	1	2	172855	173914	1059
54	7	7	5	7	7	5	0	0	1	1	176355	177178	823
55	9	9	7	9	9	7	0	0	1	1	179622	180434	812
56	9	9	7	9	9	7	0	0	1	1	182872	183874	1002
