# Supplementary material for: Modulation of Emotional Category Induced by Temporal Factors in Emotion Recognition
Source: PLoS One. 2015 Jul 31;10(7):e0131636. doi: 10.1371/journal.pone.0131636 (PMC4521787; doi:10.1371/journal.pone.0131636)
Supplement: S1 Dataset — (ZIP) [file pone.0131636.s001.zip › rawData/discrimination/9_blockdis_set200_50_20121218.txt]

Trial	f1	f2	f3	f1v	f2	f3v	code	FLAG	ans	button	event time	button time	RT
1	8	8	6	8	8	6	0	0	1	1	1233	5629	4396
2	3	3	5	3	3	5	0	0	1	1	6816	8421	1605
3	3	3	5	3	3	5	0	0	1	1	9616	10485	869
4	4	2	4	4	2	4	0	0	2	1	11683	13509	1826
5	3	3	1	3	3	1	0	0	1	1	14700	15573	873
6	2	2	4	2	2	4	0	0	1	1	16766	17661	895
7	1	3	1	1	3	1	0	0	2	2	18850	19813	963
8	1	1	3	1	1	3	0	0	1	2	21000	22509	1509
9	5	7	5	5	7	5	0	0	2	2	23700	24788	1088
10	5	3	5	5	3	5	0	0	2	2	25983	27453	1470
11	7	7	5	7	7	5	0	0	1	1	28650	29380	730
12	5	3	5	5	3	5	0	0	2	2	30567	31572	1005
13	3	5	3	3	5	3	0	0	2	2	32767	33652	885
14	6	6	8	6	6	8	0	0	1	1	34850	36252	1402
15	5	5	3	5	5	3	0	0	1	1	37450	38540	1090
16	6	4	6	6	4	6	0	0	2	2	39733	41148	1415
17	2	2	4	2	2	4	0	0	1	1	42334	42988	654
18	6	4	6	6	4	6	0	0	2	2	44184	45076	892
19	9	9	7	9	9	7	0	0	1	1	46267	46932	665
20	3	3	1	3	3	1	0	0	1	1	48117	50380	2263
21	8	8	6	8	8	6	0	0	1	1	51567	52236	669
22	5	5	7	5	5	7	0	0	1	2	53434	54748	1314
23	4	6	4	4	6	4	0	0	2	2	55934	56788	854
24	6	6	4	6	6	4	0	0	1	1	57984	59028	1044
25	2	4	2	2	4	2	0	0	2	2	60217	61011	794
26	5	5	7	5	5	7	0	0	1	1	62201	63155	954
27	7	7	9	7	7	9	0	0	1	1	64351	65755	1404
28	5	5	3	5	5	3	0	0	1	1	66951	67843	892
29	6	8	6	6	8	6	0	0	2	2	69034	70251	1217
30	4	2	4	4	2	4	0	0	2	2	71451	72971	1520
31	2	4	2	2	4	2	0	0	2	2	74167	75155	988
32	4	4	2	4	4	2	0	0	1	1	76351	77619	1268
33	4	6	4	4	6	4	0	0	2	2	78818	79875	1057
34	7	5	7	7	5	7	0	0	2	2	81068	82667	1599
35	6	6	8	6	6	8	0	0	1	1	83868	85035	1167
36	9	9	7	9	9	7	0	0	1	1	86234	87291	1057
37	6	8	6	6	8	6	0	0	2	2	88484	89507	1023
38	1	3	1	1	3	1	0	0	2	2	90701	92642	1941
39	7	7	5	7	7	5	0	0	1	1	93834	94906	1072
40	1	1	3	1	1	3	0	0	1	1	96101	97474	1373
41	6	6	4	6	6	4	0	0	1	1	98668	100074	1406
42	8	6	8	8	6	8	0	0	2	2	101268	102258	990
43	8	6	8	8	6	8	0	0	2	1	103451	105162	1711
44	4	4	2	4	4	2	0	0	1	1	106351	107578	1227
45	7	7	9	7	7	9	0	0	1	2	108768	112786	4018
46	3	1	3	3	1	3	0	0	2	1	113985	114898	913
47	7	9	7	7	9	7	0	0	2	1	116085	117050	965
48	5	7	5	5	7	5	0	0	2	1	118235	120114	1879
49	7	9	7	7	9	7	0	0	2	2	121302	123129	1827
50	3	1	3	3	1	3	0	0	2	1	124318	125849	1531
51	3	5	3	3	5	3	0	0	2	2	127035	128561	1526
52	4	4	6	4	4	6	0	0	1	1	129752	130729	977
53	9	7	9	9	7	9	0	0	2	2	131918	133169	1251
54	4	4	6	4	4	6	0	0	1	1	134368	135105	737
55	7	5	7	7	5	7	0	0	2	2	136302	137273	971
56	9	7	9	9	7	9	0	0	2	1	138469	139489	1020
