# Supplementary material for: Modulation of Emotional Category Induced by Temporal Factors in Emotion Recognition
Source: PLoS One. 2015 Jul 31;10(7):e0131636. doi: 10.1371/journal.pone.0131636 (PMC4521787; doi:10.1371/journal.pone.0131636)
Supplement: S1 Dataset — (ZIP) [file pone.0131636.s001.zip › rawData/discrimination/9_blockdis_set200_750_20121218.txt]

Trial	f1	f2	f3	f1v	f2	f3v	code	FLAG	ans	button	event time	button time	RT
1	7	7	5	7	7	5	0	0	1	1	1896	3302	1406
2	6	6	8	6	6	8	0	0	1	1	5200	6278	1078
3	4	6	4	4	6	4	0	0	2	2	8166	8886	720
4	2	4	2	2	4	2	0	0	2	2	10783	11462	679
5	7	7	9	7	7	9	0	0	1	1	13350	14398	1048
6	9	7	9	9	7	9	0	0	2	2	16265	17414	1149
7	7	5	7	7	5	7	0	0	2	2	19300	20294	994
8	6	6	4	6	6	4	0	0	1	1	22183	23558	1375
9	8	6	8	8	6	8	0	0	2	2	25450	27333	1883
10	1	3	1	1	3	1	0	0	2	2	29233	30125	892
11	4	6	4	4	6	4	0	0	2	2	32017	32877	860
12	6	6	8	6	6	8	0	0	1	1	34767	35765	998
13	3	5	3	3	5	3	0	0	2	2	37667	38429	762
14	3	3	1	3	3	1	0	0	1	2	40317	41253	936
15	3	1	3	3	1	3	0	0	2	1	43150	43829	679
16	1	1	3	1	1	3	0	0	1	1	45717	46613	896
17	3	1	3	3	1	3	0	0	2	2	48500	49581	1081
18	6	8	6	6	8	6	0	0	2	2	51467	52213	746
19	4	4	6	4	4	6	0	0	1	1	54100	55140	1040
20	2	2	4	2	2	4	0	0	1	1	57034	58060	1026
21	7	7	9	7	7	9	0	0	1	1	59951	60868	917
22	3	3	1	3	3	1	0	0	1	1	62767	63980	1213
23	4	4	6	4	4	6	0	0	1	1	65867	66804	937
24	6	8	6	6	8	6	0	0	2	2	68701	69668	967
25	7	9	7	7	9	7	0	0	2	2	71567	72548	981
26	7	9	7	7	9	7	0	0	2	2	74434	75268	834
27	6	4	6	6	4	6	0	0	2	1	77167	77924	757
28	8	6	8	8	6	8	0	0	2	1	79818	81940	2122
29	1	3	1	1	3	1	0	0	2	2	83834	84820	986
30	7	5	7	7	5	7	0	0	2	1	86718	88219	1501
31	9	7	9	9	7	9	0	0	2	1	90118	91075	957
32	4	2	4	4	2	4	0	0	2	1	92968	94307	1339
33	4	4	2	4	4	2	0	0	1	1	96201	97147	946
34	2	2	4	2	2	4	0	0	1	2	99035	99939	904
35	5	7	5	5	7	5	0	0	2	2	101835	102939	1104
36	6	6	4	6	6	4	0	0	1	1	104835	105595	760
37	3	5	3	3	5	3	0	0	2	2	107485	109451	1966
38	5	5	3	5	5	3	0	0	1	1	111351	112227	876
39	5	5	3	5	5	3	0	0	1	1	114118	114987	869
40	1	1	3	1	1	3	0	0	1	1	116885	119226	2341
41	5	5	7	5	5	7	0	0	1	1	121118	122386	1268
42	4	4	2	4	4	2	0	0	1	1	124285	125066	781
43	6	4	6	6	4	6	0	0	2	1	126934	128042	1108
44	2	4	2	2	4	2	0	0	2	2	129935	131114	1179
45	4	2	4	4	2	4	0	0	2	2	133002	134170	1168
46	9	9	7	9	9	7	0	0	1	2	136069	137346	1277
47	9	9	7	9	9	7	0	0	1	1	139235	140490	1255
48	5	3	5	5	3	5	0	0	2	2	142385	143658	1273
49	7	7	5	7	7	5	0	0	1	1	145552	147625	2073
50	5	3	5	5	3	5	0	0	2	2	149519	150313	794
51	5	7	5	5	7	5	0	0	2	2	152202	153049	847
52	5	5	7	5	5	7	0	0	1	1	154935	155753	818
53	8	8	6	8	8	6	0	0	1	2	157652	158505	853
54	8	8	6	8	8	6	0	0	1	1	160402	161641	1239
55	3	3	5	3	3	5	0	0	1	1	163536	164937	1401
56	3	3	5	3	3	5	0	0	1	1	166836	167841	1005
