# Supplementary material for: Modulation of Emotional Category Induced by Temporal Factors in Emotion Recognition
Source: PLoS One. 2015 Jul 31;10(7):e0131636. doi: 10.1371/journal.pone.0131636 (PMC4521787; doi:10.1371/journal.pone.0131636)
Supplement: S1 Dataset — (ZIP) [file pone.0131636.s001.zip › rawData/discrimination/9_blockdis_set50_50_20121218.txt]

Trial	f1	f2	f3	f1v	f2	f3v	code	FLAG	ans	button	event time	button time	RT
1	5	3	5	5	3	5	0	0	2	1	1083	4876	3793
2	3	5	3	3	5	3	0	0	2	2	5933	7732	1799
3	7	7	5	7	7	5	0	0	1	1	8800	9500	700
4	2	2	4	2	2	4	0	0	1	1	10566	11612	1046
5	7	7	9	7	7	9	0	0	1	1	12683	13732	1049
6	1	3	1	1	3	1	0	0	2	2	14800	15860	1060
7	3	3	5	3	3	5	0	0	1	1	16916	17940	1024
8	4	4	6	4	4	6	0	0	1	1	19000	20179	1179
9	4	4	2	4	4	2	0	0	1	2	21233	22731	1498
10	8	6	8	8	6	8	0	0	2	1	23783	24955	1172
11	7	5	7	7	5	7	0	0	2	2	26017	26923	906
12	8	8	6	8	8	6	0	0	1	1	27983	28859	876
13	6	8	6	6	8	6	0	0	2	2	29917	31195	1278
14	3	3	1	3	3	1	0	0	1	1	32250	33395	1145
15	7	9	7	7	9	7	0	0	2	1	34450	35171	721
16	7	7	9	7	7	9	0	0	1	2	36233	36923	690
17	7	5	7	7	5	7	0	0	2	2	37983	40163	2180
18	3	5	3	3	5	3	0	0	2	2	41217	42163	946
19	3	3	1	3	3	1	0	0	1	1	43217	44675	1458
20	5	5	3	5	5	3	0	0	1	1	45734	47395	1661
21	2	2	4	2	2	4	0	0	1	1	48450	49427	977
22	5	7	5	5	7	5	0	0	2	2	50484	51074	590
23	6	4	6	6	4	6	0	0	2	2	52134	52802	668
24	4	2	4	4	2	4	0	0	2	1	53867	55298	1431
25	4	4	6	4	4	6	0	0	1	1	56350	57498	1148
26	4	6	4	4	6	4	0	0	2	2	58550	59866	1316
27	6	4	6	6	4	6	0	0	2	2	60934	61778	844
28	5	5	3	5	5	3	0	0	1	1	62834	64362	1528
29	3	1	3	3	1	3	0	0	2	2	65417	66450	1033
30	6	8	6	6	8	6	0	0	2	2	67517	68866	1349
31	8	8	6	8	8	6	0	0	1	1	69934	70890	956
32	4	6	4	4	6	4	0	0	2	2	71951	73610	1659
33	5	3	5	5	3	5	0	0	2	2	74667	76562	1895
34	2	4	2	2	4	2	0	0	2	2	77617	78498	881
35	3	1	3	3	1	3	0	0	2	1	79551	80426	875
36	3	3	5	3	3	5	0	0	1	1	81484	82513	1029
37	1	3	1	1	3	1	0	0	2	2	83568	84465	897
38	4	4	2	4	4	2	0	0	1	1	85518	86153	635
39	5	7	5	5	7	5	0	0	2	2	87218	88065	847
40	5	5	7	5	5	7	0	0	1	1	89118	89905	787
41	5	5	7	5	5	7	0	0	1	1	90968	91729	761
42	7	9	7	7	9	7	0	0	2	2	92784	93593	809
43	4	2	4	4	2	4	0	0	2	2	94651	95505	854
44	2	4	2	2	4	2	0	0	2	1	96568	97793	1225
45	6	6	4	6	6	4	0	0	1	1	98851	99625	774
46	9	7	9	9	7	9	0	0	2	1	100685	101273	588
47	9	7	9	9	7	9	0	0	2	2	102335	103025	690
48	8	6	8	8	6	8	0	0	2	1	104085	105057	972
49	1	1	3	1	1	3	0	0	1	1	106118	107017	899
50	6	6	8	6	6	8	0	0	1	1	108085	109721	1636
51	6	6	8	6	6	8	0	0	1	1	110785	111824	1039
52	6	6	4	6	6	4	0	0	1	1	112885	114328	1443
53	1	1	3	1	1	3	0	0	1	2	115385	116392	1007
54	7	7	5	7	7	5	0	0	1	1	117451	118088	637
55	9	9	7	9	9	7	0	0	1	1	119152	120152	1000
56	9	9	7	9	9	7	0	0	1	2	121218	122840	1622
