# Supplementary material for: Modulation of Emotional Category Induced by Temporal Factors in Emotion Recognition
Source: PLoS One. 2015 Jul 31;10(7):e0131636. doi: 10.1371/journal.pone.0131636 (PMC4521787; doi:10.1371/journal.pone.0131636)
Supplement: S1 Dataset — (ZIP) [file pone.0131636.s001.zip › rawData/discrimination/9_blockdis_set50_750_20121218.txt]

Trial	f1	f2	f3	f1v	f2	f3v	code	FLAG	ans	button	event time	button time	RT
1	2	4	2	2	4	2	0	0	2	2	1766	2747	981
2	4	4	6	4	4	6	0	0	1	1	4500	5467	967
3	8	6	8	8	6	8	0	0	2	2	7216	8467	1251
4	4	4	2	4	4	2	0	0	1	1	10216	11499	1283
5	1	3	1	1	3	1	0	0	2	2	13250	14003	753
6	8	8	6	8	8	6	0	0	1	1	15750	16898	1148
7	8	6	8	8	6	8	0	0	2	2	18650	19330	680
8	4	2	4	4	2	4	0	0	2	1	21067	21650	583
9	5	5	7	5	5	7	0	0	1	1	23400	24202	802
10	4	4	6	4	4	6	0	0	1	2	25950	26762	812
11	6	6	8	6	6	8	0	0	1	1	28500	29082	582
12	5	5	3	5	5	3	0	0	1	1	30833	31594	761
13	2	2	4	2	2	4	0	0	1	1	33333	34762	1429
14	8	8	6	8	8	6	0	0	1	1	36500	37266	766
15	9	9	7	9	9	7	0	0	1	2	39017	39794	777
16	9	7	9	9	7	9	0	0	2	1	41534	45458	3924
17	1	3	1	1	3	1	0	0	2	1	47200	48777	1577
18	7	7	9	7	7	9	0	0	1	2	50517	51689	1172
19	7	7	5	7	7	5	0	0	1	2	53434	55289	1855
20	2	2	4	2	2	4	0	0	1	1	57034	58641	1607
21	9	7	9	9	7	9	0	0	2	2	60384	61529	1145
22	3	1	3	3	1	3	0	0	2	2	63267	64137	870
23	4	4	2	4	4	2	0	0	1	1	65884	66881	997
24	7	5	7	7	5	7	0	0	2	1	68617	69897	1280
25	9	9	7	9	9	7	0	0	1	2	71634	72601	967
26	6	8	6	6	8	6	0	0	2	2	74351	75369	1018
27	3	5	3	3	5	3	0	0	2	2	77117	78104	987
28	3	3	5	3	3	5	0	0	1	1	79851	80840	989
29	3	3	1	3	3	1	0	0	1	2	82584	84568	1984
30	5	5	7	5	5	7	0	0	1	1	86318	87872	1554
31	1	1	3	1	1	3	0	0	1	1	89618	90752	1134
32	2	4	2	2	4	2	0	0	2	2	92501	93408	907
33	3	3	5	3	3	5	0	0	1	1	95151	96752	1601
34	7	5	7	7	5	7	0	0	2	2	98501	99896	1395
35	4	6	4	4	6	4	0	0	2	1	101635	102824	1189
36	3	3	1	3	3	1	0	0	1	2	104568	105464	896
37	6	6	4	6	6	4	0	0	1	1	107201	108439	1238
38	6	6	4	6	6	4	0	0	1	1	110185	111447	1262
39	5	7	5	5	7	5	0	0	2	2	113185	114879	1694
40	3	1	3	3	1	3	0	0	2	2	116618	118119	1501
41	7	9	7	7	9	7	0	0	2	2	119868	120887	1019
42	4	6	4	4	6	4	0	0	2	2	122635	123415	780
43	7	7	5	7	7	5	0	0	1	2	125152	125663	511
44	5	5	3	5	5	3	0	0	1	2	127402	128119	717
45	3	5	3	3	5	3	0	0	2	2	129868	130831	963
46	5	7	5	5	7	5	0	0	2	2	132568	133911	1343
47	6	8	6	6	8	6	0	0	2	1	135652	137103	1451
48	6	4	6	6	4	6	0	0	2	2	138852	139974	1122
49	6	6	8	6	6	8	0	0	1	1	141719	142582	863
50	5	3	5	5	3	5	0	0	2	2	144319	145142	823
51	5	3	5	5	3	5	0	0	2	2	146885	148614	1729
52	7	9	7	7	9	7	0	0	2	2	150352	151494	1142
53	4	2	4	4	2	4	0	0	2	2	153235	154526	1291
54	1	1	3	1	1	3	0	0	1	1	156269	157126	857
55	7	7	9	7	7	9	0	0	1	1	158869	159774	905
56	6	4	6	6	4	6	0	0	2	2	161519	162310	791
