# Supplementary material for: Modulation of Emotional Category Induced by Temporal Factors in Emotion Recognition
Source: PLoS One. 2015 Jul 31;10(7):e0131636. doi: 10.1371/journal.pone.0131636 (PMC4521787; doi:10.1371/journal.pone.0131636)
Supplement: S1 Dataset — (ZIP) [file pone.0131636.s001.zip › rawData/discrimination/9_blockdis_set750_50_20121218.txt]

Trial	f1	f2	f3	f1v	f2	f3v	code	FLAG	ans	button	event time	button time	RT
1	5	5	3	5	5	3	0	0	1	1	1766	3516	1750
2	6	6	4	6	6	4	0	0	1	1	5266	6267	1001
3	9	7	9	9	7	9	0	0	2	2	8016	9115	1099
4	8	8	6	8	8	6	0	0	1	1	10866	12635	1769
5	9	7	9	9	7	9	0	0	2	2	14383	15755	1372
6	4	4	6	4	4	6	0	0	1	1	17500	18331	831
7	1	3	1	1	3	1	0	0	2	1	20066	21667	1601
8	5	7	5	5	7	5	0	0	2	2	23417	24475	1058
9	1	1	3	1	1	3	0	0	1	1	26217	27219	1002
10	5	5	7	5	5	7	0	0	1	1	28967	30019	1052
11	8	6	8	8	6	8	0	0	2	2	31767	32843	1076
12	3	1	3	3	1	3	0	0	2	1	34583	35891	1308
13	1	1	3	1	1	3	0	0	1	1	37633	38258	625
14	4	4	2	4	4	2	0	0	1	2	40000	41130	1130
15	6	6	4	6	6	4	0	0	1	1	42867	43698	831
16	6	8	6	6	8	6	0	0	2	2	45434	46786	1352
17	9	9	7	9	9	7	0	0	1	1	48534	49866	1332
18	7	7	9	7	7	9	0	0	1	1	51617	53138	1521
19	3	5	3	3	5	3	0	0	2	2	54884	56866	1982
20	7	7	5	7	7	5	0	0	1	1	58617	59394	777
21	5	3	5	5	3	5	0	0	2	2	61134	61706	572
22	5	5	3	5	5	3	0	0	1	1	63451	64442	991
23	7	9	7	7	9	7	0	0	2	2	66184	66889	705
24	5	7	5	5	7	5	0	0	2	2	68634	69473	839
25	2	4	2	2	4	2	0	0	2	2	71217	72217	1000
26	5	3	5	5	3	5	0	0	2	2	73967	75017	1050
27	4	4	2	4	4	2	0	0	1	1	76767	77457	690
28	5	5	7	5	5	7	0	0	1	1	79201	80097	896
29	7	9	7	7	9	7	0	0	2	2	81834	82657	823
30	4	2	4	4	2	4	0	0	2	2	84401	85337	936
31	8	6	8	8	6	8	0	0	2	1	87084	88153	1069
32	3	3	1	3	3	1	0	0	1	1	89901	90905	1004
33	3	5	3	3	5	3	0	0	2	1	92651	93921	1270
34	3	1	3	3	1	3	0	0	2	1	95668	96457	789
35	2	4	2	2	4	2	0	0	2	1	98201	99176	975
36	3	3	1	3	3	1	0	0	1	1	100918	102128	1210
37	8	8	6	8	8	6	0	0	1	2	103868	104888	1020
38	4	2	4	4	2	4	0	0	2	2	106635	108904	2269
39	3	3	5	3	3	5	0	0	1	1	110651	111512	861
40	7	7	9	7	7	9	0	0	1	1	113251	114312	1061
41	2	2	4	2	2	4	0	0	1	1	116051	116896	845
42	2	2	4	2	2	4	0	0	1	1	118635	119424	789
43	6	4	6	6	4	6	0	0	2	2	121168	122448	1280
44	4	4	6	4	4	6	0	0	1	1	124185	124912	727
45	6	6	8	6	6	8	0	0	1	1	126652	127600	948
46	6	4	6	6	4	6	0	0	2	2	129335	130255	920
47	7	7	5	7	7	5	0	0	1	1	132002	133375	1373
48	3	3	5	3	3	5	0	0	1	1	135118	137023	1905
49	4	6	4	4	6	4	0	0	2	2	138769	142079	3310
50	6	8	6	6	8	6	0	0	2	2	143819	144967	1148
51	4	6	4	4	6	4	0	0	2	2	146702	148335	1633
52	7	5	7	7	5	7	0	0	2	1	150085	151671	1586
53	7	5	7	7	5	7	0	0	2	2	153419	154351	932
54	9	9	7	9	9	7	0	0	1	2	156102	160598	4496
55	1	3	1	1	3	1	0	0	2	2	162336	164078	1742
56	6	6	8	6	6	8	0	0	1	1	165819	167486	1667
