# Supplementary material for: Modulation of Emotional Category Induced by Temporal Factors in Emotion Recognition
Source: PLoS One. 2015 Jul 31;10(7):e0131636. doi: 10.1371/journal.pone.0131636 (PMC4521787; doi:10.1371/journal.pone.0131636)
Supplement: S1 Dataset — (ZIP) [file pone.0131636.s001.zip › rawData/discrimination/9_blockdis_set750_750_20121218.txt]

Trial	f1	f2	f3	f1v	f2	f3v	code	FLAG	ans	button	event time	button time	RT
1	8	8	6	8	8	6	0	0	1	1	2466	3735	1269
2	6	4	6	6	4	6	0	0	2	2	6183	7238	1055
3	5	7	5	5	7	5	0	0	2	2	9683	11070	1387
4	6	4	6	6	4	6	0	0	2	2	13516	14590	1074
5	1	3	1	1	3	1	0	0	2	2	17033	18966	1933
6	2	2	4	2	2	4	0	0	1	1	21416	22614	1198
7	2	4	2	2	4	2	0	0	2	2	25050	26078	1028
8	9	9	7	9	9	7	0	0	1	1	28517	29510	993
9	6	8	6	6	8	6	0	0	2	2	31950	35694	3744
10	8	8	6	8	8	6	0	0	1	1	38133	39333	1200
11	3	5	3	3	5	3	0	0	2	2	41783	43845	2062
12	4	6	4	4	6	4	0	0	2	2	46284	47405	1121
13	3	3	5	3	3	5	0	0	1	1	49850	50845	995
14	5	3	5	5	3	5	0	0	2	2	53284	54413	1129
15	3	5	3	3	5	3	0	0	2	2	56850	58973	2123
16	5	5	3	5	5	3	0	0	1	1	61417	62493	1076
17	5	5	3	5	5	3	0	0	1	1	64934	66237	1303
18	2	4	2	2	4	2	0	0	2	2	68684	70068	1384
19	3	1	3	3	1	3	0	0	2	2	72517	73612	1095
20	3	3	1	3	3	1	0	0	1	1	76051	77364	1313
21	8	6	8	8	6	8	0	0	2	1	79801	81156	1355
22	1	1	3	1	1	3	0	0	1	2	83601	84724	1123
23	4	4	2	4	4	2	0	0	1	2	87168	88556	1388
24	1	1	3	1	1	3	0	0	1	1	91001	93060	2059
25	7	7	9	7	7	9	0	0	1	1	95501	99244	3743
26	9	7	9	9	7	9	0	0	2	1	101685	105339	3654
27	4	4	2	4	4	2	0	0	1	2	107785	109147	1362
28	9	9	7	9	9	7	0	0	1	1	111585	113627	2042
29	8	6	8	8	6	8	0	0	2	2	116068	117131	1063
30	5	3	5	5	3	5	0	0	2	2	119568	120347	779
31	7	9	7	7	9	7	0	0	2	2	122785	124739	1954
32	6	8	6	6	8	6	0	0	2	1	127185	131155	3970
33	7	7	5	7	7	5	0	0	1	1	133602	134770	1168
34	5	7	5	5	7	5	0	0	2	1	137218	139186	1968
35	5	5	7	5	5	7	0	0	1	1	141635	143250	1615
36	9	7	9	9	7	9	0	0	2	2	145702	146874	1172
37	6	6	4	6	6	4	0	0	1	1	149319	150794	1475
38	4	4	6	4	4	6	0	0	1	1	153235	156466	3231
39	4	2	4	4	2	4	0	0	2	2	158902	160298	1396
40	4	6	4	4	6	4	0	0	2	2	162736	163969	1233
41	4	2	4	4	2	4	0	0	2	2	166419	169609	3190
42	4	4	6	4	4	6	0	0	1	1	172052	173433	1381
43	1	3	1	1	3	1	0	0	2	2	175869	177977	2108
44	7	5	7	7	5	7	0	0	2	2	180419	182769	2350
45	7	5	7	7	5	7	0	0	2	2	185219	186409	1190
46	3	3	5	3	3	5	0	0	1	1	188853	190929	2076
47	7	9	7	7	9	7	0	0	2	2	193369	194664	1295
48	7	7	5	7	7	5	0	0	1	1	197103	199288	2185
49	7	7	9	7	7	9	0	0	1	1	201736	205184	3448
50	6	6	8	6	6	8	0	0	1	1	207620	209120	1500
51	5	5	7	5	5	7	0	0	1	1	211570	213160	1590
52	3	3	1	3	3	1	0	0	1	1	215603	217976	2373
53	2	2	4	2	2	4	0	0	1	2	220420	221912	1492
54	6	6	4	6	6	4	0	0	1	2	224353	226455	2102
55	3	1	3	3	1	3	0	0	2	2	228903	232039	3136
56	6	6	8	6	6	8	0	0	1	1	234487	235935	1448
