# Supplementary material for: Modulation of Emotional Category Induced by Temporal Factors in Emotion Recognition
Source: PLoS One. 2015 Jul 31;10(7):e0131636. doi: 10.1371/journal.pone.0131636 (PMC4521787; doi:10.1371/journal.pone.0131636)
Supplement: S1 Dataset — (ZIP) [file pone.0131636.s001.zip › rawData/identification/1_blockid_set200_50_20121107.txt]

Trial	f1	cue	f1v	code	FLAG	button	event time	button time	RT
1	4	1	4	0	0	1	1172	1616	444
2	2	2	2	0	0	2	2800	3208	408
3	6	2	6	0	0	1	4383	4720	337
4	4	2	4	0	0	2	5900	6367	467
5	2	2	2	0	0	2	7550	8039	489
6	5	2	5	0	0	1	9216	9559	343
7	5	1	5	0	0	2	10733	11183	450
8	8	1	8	0	0	2	12366	12767	401
9	8	1	8	0	0	2	13950	14327	377
10	2	2	2	0	0	2	15500	15839	339
11	9	2	9	0	0	1	17016	17375	359
12	1	2	1	0	0	2	18550	18847	297
13	1	1	1	0	0	1	20016	20415	399
14	9	1	9	0	0	2	21583	21927	344
15	4	2	4	0	0	2	23100	23807	707
16	3	1	3	0	0	1	24983	25375	392
17	8	1	8	0	0	2	26550	26839	289
18	1	2	1	0	0	2	28017	28383	366
19	2	1	2	0	0	1	29567	29983	416
20	9	2	9	0	0	1	31167	31615	448
21	4	1	4	0	0	2	32783	33247	464
22	1	2	1	0	0	2	34417	34919	502
23	2	1	2	0	0	1	36100	36494	394
24	4	1	4	0	0	1	37667	38414	747
25	7	1	7	0	0	2	39584	40062	478
26	4	1	4	0	0	1	41234	41838	604
27	1	2	1	0	0	2	43017	43438	421
28	3	1	3	0	0	1	44617	45286	669
29	9	1	9	0	0	2	46467	46942	475
30	9	2	9	0	0	1	48117	48590	473
31	2	1	2	0	0	1	49767	50238	471
32	2	1	2	0	0	1	51417	51822	405
33	7	1	7	0	0	2	53000	53390	390
34	5	2	5	0	0	1	54567	55030	463
35	2	2	2	0	0	2	56200	56630	430
36	9	1	9	0	0	2	57801	58198	397
37	1	1	1	0	0	1	59367	59894	527
38	9	2	9	0	0	1	61067	61446	379
39	1	1	1	0	0	1	62617	62998	381
40	8	1	8	0	0	2	64167	64518	351
41	3	1	3	0	0	1	65701	66142	441
42	6	2	6	0	0	1	67317	67941	624
43	3	2	3	0	0	2	69117	69565	448
44	5	1	5	0	0	2	70734	73077	2343
45	5	2	5	0	0	1	74251	75501	1250
46	5	2	5	0	0	1	76684	78141	1457
47	8	2	8	0	0	1	79318	79669	351
48	7	2	7	0	0	1	80851	81189	338
49	8	2	8	0	0	1	82368	82693	325
50	8	2	8	0	0	1	83868	84205	337
51	6	2	6	0	0	1	85384	85701	317
52	1	1	1	0	0	1	86884	87405	521
53	7	1	7	0	0	2	88584	89045	461
54	7	2	7	0	0	1	90218	90621	403
55	7	1	7	0	0	2	91801	92341	540
56	9	1	9	0	0	2	93518	94109	591
57	8	2	8	0	0	1	95285	95613	328
58	4	2	4	0	0	2	96785	97293	508
59	7	2	7	0	0	2	98468	103652	5184
60	3	1	3	0	0	1	104835	105260	425
61	6	2	6	0	0	1	106435	107508	1073
62	7	2	7	0	0	1	108685	109100	415
63	4	2	4	0	0	1	110268	111172	904
64	6	1	6	0	0	2	112351	115404	3053
65	6	1	6	0	0	2	116585	116972	387
66	5	1	5	0	0	2	118152	118548	396
67	3	2	3	0	0	2	119718	120308	590
68	3	2	3	0	0	2	121485	122604	1119
69	3	2	3	0	0	2	123785	128028	4243
70	5	1	5	0	0	1	129202	130139	937
71	6	1	6	0	0	2	131318	131875	557
72	6	1	6	0	0	2	133052	133523	471
