# Supplementary material for: Modulation of Emotional Category Induced by Temporal Factors in Emotion Recognition
Source: PLoS One. 2015 Jul 31;10(7):e0131636. doi: 10.1371/journal.pone.0131636 (PMC4521787; doi:10.1371/journal.pone.0131636)
Supplement: S1 Dataset — (ZIP) [file pone.0131636.s001.zip › rawData/identification/1_blockid_set200_750_20121107.txt]

Trial	f1	cue	f1v	code	FLAG	button	event time	button time	RT
1	7	2	7	0	0	1	1862	2319	457
2	1	1	1	0	0	1	4200	4623	423
3	8	2	8	0	0	1	6500	7015	515
4	2	1	2	0	0	1	8883	9231	348
5	4	2	4	0	0	2	11100	11711	611
6	4	1	4	0	0	1	13583	13983	400
7	8	2	8	0	0	2	15866	16367	501
8	3	2	3	0	0	2	18250	18695	445
9	1	1	1	0	0	1	20567	21063	496
10	8	2	8	0	0	1	22933	23415	482
11	3	2	3	0	0	2	25283	25879	596
12	5	2	5	0	0	1	27750	28094	344
13	2	1	2	0	0	1	29967	30342	375
14	8	2	8	0	0	1	32217	32638	421
15	4	1	4	0	0	1	34517	35470	953
16	3	2	3	0	0	2	37350	37910	560
17	3	2	3	0	0	2	39784	40150	366
18	9	1	9	0	0	2	42034	42446	412
19	4	1	4	0	0	2	44317	44910	593
20	7	2	7	0	0	1	46784	47150	366
21	4	2	4	0	0	2	49034	49446	412
22	5	2	5	0	0	1	51317	51710	393
23	4	1	4	0	0	1	53584	54230	646
24	6	1	6	0	0	2	56100	56590	490
25	7	2	7	0	0	1	58467	60109	1642
26	8	1	8	0	0	1	61984	62669	685
27	2	1	2	0	0	1	64551	64893	342
28	1	1	1	0	0	1	66767	67141	374
29	3	1	3	0	0	1	69017	69381	364
30	7	2	7	0	0	1	71251	71837	586
31	9	1	9	0	0	2	73717	75477	1760
32	1	2	1	0	0	2	77351	78381	1030
33	6	2	6	0	0	1	80251	80893	642
34	6	1	6	0	0	2	82768	83213	445
35	4	2	4	0	0	2	85084	85717	633
36	7	1	7	0	0	2	87584	88037	453
37	1	2	1	0	0	2	89918	90300	382
38	6	1	6	0	0	2	92184	92556	372
39	1	1	1	0	0	1	94435	95532	1097
40	9	2	9	0	0	1	97401	100036	2635
41	1	2	1	0	0	2	101918	102356	438
42	3	1	3	0	0	1	104235	104692	457
43	5	1	5	0	0	2	106568	107356	788
44	9	2	9	0	0	1	109235	110716	1481
45	7	1	7	0	0	2	112585	113060	475
46	6	1	6	0	0	2	114935	115300	365
47	5	1	5	0	0	2	117168	117668	500
48	9	2	9	0	0	1	119552	120667	1115
49	5	1	5	0	0	2	122552	125371	2819
50	7	1	7	0	0	2	127252	131451	4199
51	7	1	7	0	0	2	133335	133675	340
52	2	2	2	0	0	2	135552	136035	483
53	3	1	3	0	0	1	137919	138347	428
54	3	1	3	0	0	1	140219	140595	376
55	1	2	1	0	0	2	142469	142827	358
56	9	2	9	0	0	1	144702	145075	373
57	5	2	5	0	0	1	146952	147371	419
58	4	2	4	0	0	1	149252	149699	447
59	5	1	5	0	0	2	151569	153442	1873
60	2	1	2	0	0	2	155319	162282	6963
61	5	2	5	0	0	1	164152	164690	538
62	9	1	9	0	0	2	166569	167018	449
63	8	1	8	0	0	2	168886	169226	340
64	8	1	8	0	0	2	171103	171474	371
65	8	1	8	0	0	2	173353	173770	417
66	9	1	9	0	0	2	175653	176482	829
67	2	2	2	0	0	2	178353	178954	601
68	2	2	2	0	0	2	180836	182089	1253
69	2	2	2	0	0	2	183969	184321	352
70	6	2	6	0	0	2	186203	192113	5910
71	6	2	6	0	0	1	193986	194633	647
72	6	2	6	0	0	1	196503	196993	490
