# Supplementary material for: Modulation of Emotional Category Induced by Temporal Factors in Emotion Recognition
Source: PLoS One. 2015 Jul 31;10(7):e0131636. doi: 10.1371/journal.pone.0131636 (PMC4521787; doi:10.1371/journal.pone.0131636)
Supplement: S1 Dataset — (ZIP) [file pone.0131636.s001.zip › rawData/identification/1_blockid_set50_50_20121107.txt]

Trial	f1	cue	f1v	code	FLAG	button	event time	button time	RT
1	7	1	7	0	0	2	1053	1605	552
2	1	1	1	0	0	1	2650	3061	411
3	6	1	6	0	0	2	4100	4421	321
4	4	1	4	0	0	1	5466	5813	347
5	7	1	7	0	0	2	6850	7165	315
6	5	1	5	0	0	2	8200	8589	389
7	5	1	5	0	0	2	9633	10029	396
8	5	2	5	0	0	1	11066	11965	899
9	8	2	8	0	0	1	13000	13405	405
10	4	2	4	0	0	2	14450	14893	443
11	4	2	4	0	0	2	15933	16293	360
12	3	1	3	0	0	1	17333	17821	488
13	9	1	9	0	0	2	18866	19261	395
14	1	2	1	0	0	2	20300	20917	617
15	5	1	5	0	0	2	21967	22677	710
16	2	1	2	0	0	1	23717	24325	608
17	8	1	8	0	0	2	25367	25885	518
18	6	2	6	0	0	2	26933	28069	1136
19	1	1	1	0	0	1	29117	29564	447
20	9	1	9	0	0	2	30600	31036	436
21	4	2	4	0	0	2	32083	32628	545
22	8	1	8	0	0	2	33667	34164	497
23	4	2	4	0	0	2	35200	35772	572
24	8	1	8	0	0	2	36817	37316	499
25	3	1	3	0	0	1	38367	38940	573
26	6	2	6	0	0	1	39984	40676	692
27	9	1	9	0	0	2	41717	42196	479
28	3	2	3	0	0	2	43234	43748	514
29	6	2	6	0	0	1	44784	45668	884
30	9	1	9	0	0	2	46717	47380	663
31	9	2	9	0	0	1	48417	49028	611
32	5	2	5	0	0	2	50067	51668	1601
33	5	1	5	0	0	2	52717	53988	1271
34	3	2	3	0	0	2	55034	55556	522
35	1	2	1	0	0	2	56600	57219	619
36	7	2	7	0	0	1	58267	59092	825
37	6	2	6	0	0	1	60134	60619	485
38	8	1	8	0	0	2	61667	62307	640
39	1	1	1	0	0	1	63351	63955	604
40	1	1	1	0	0	1	65001	66123	1122
41	3	1	3	0	0	1	67167	69635	2468
42	9	2	9	0	0	1	70684	71195	511
43	7	1	7	0	0	2	72234	72811	577
44	7	2	7	0	0	1	73851	74371	520
45	8	2	8	0	0	1	75417	75819	402
46	5	2	5	0	0	1	76868	77699	831
47	2	1	2	0	0	1	78734	79395	661
48	6	1	6	0	0	2	80434	81211	777
49	4	1	4	0	0	1	82251	82811	560
50	2	1	2	0	0	1	83851	84323	472
51	3	2	3	0	0	2	85368	86307	939
52	5	2	5	0	0	2	87351	88059	708
53	3	1	3	0	0	1	89101	89651	550
54	1	2	1	0	0	2	90701	91290	589
55	2	1	2	0	0	1	92334	92866	532
56	1	2	1	0	0	2	93901	94674	773
57	7	2	7	0	0	1	95718	96298	580
58	6	1	6	0	0	1	97335	97762	427
59	8	2	8	0	0	1	98801	99434	633
60	7	1	7	0	0	2	100485	100970	485
61	6	1	6	0	0	2	102018	102458	440
62	3	2	3	0	0	2	103501	104034	533
63	9	2	9	0	0	1	105085	105506	421
64	4	1	4	0	0	2	106551	107490	939
65	2	2	2	0	0	2	108535	109010	475
66	4	1	4	0	0	2	110051	110818	767
67	9	2	9	0	0	1	111868	112786	918
68	7	2	7	0	0	1	113835	114418	583
69	2	2	2	0	0	2	115468	116674	1206
70	2	2	2	0	0	2	117718	118386	668
71	8	2	8	0	0	2	119435	120602	1167
72	2	2	2	0	0	2	121652	122049	397
