# Supplementary material for: Modulation of Emotional Category Induced by Temporal Factors in Emotion Recognition
Source: PLoS One. 2015 Jul 31;10(7):e0131636. doi: 10.1371/journal.pone.0131636 (PMC4521787; doi:10.1371/journal.pone.0131636)
Supplement: S1 Dataset — (ZIP) [file pone.0131636.s001.zip › rawData/identification/1_blockid_set50_750_20121107.txt]

Trial	f1	cue	f1v	code	FLAG	button	event time	button time	RT
1	2	2	2	0	0	2	1722	2223	501
2	7	2	7	0	0	1	3950	4303	353
3	6	1	6	0	0	2	6033	6438	405
4	3	2	3	0	0	2	8166	8574	408
5	3	1	3	0	0	1	10300	10726	426
6	3	2	3	0	0	2	12450	12790	340
7	5	2	5	0	0	1	14516	14998	482
8	5	1	5	0	0	2	16716	17118	402
9	9	1	9	0	0	2	18850	19158	308
10	3	2	3	0	0	2	20883	21230	347
11	9	2	9	0	0	1	22950	23382	432
12	9	2	9	0	0	1	25100	25478	378
13	5	1	5	0	0	1	27200	27718	518
14	7	2	7	0	0	1	29450	29862	412
15	4	2	4	0	0	2	31583	31934	351
16	5	2	5	0	0	2	33667	34134	467
17	3	1	3	0	0	1	35867	36301	434
18	4	1	4	0	0	1	38033	38405	372
19	8	2	8	0	0	1	40134	40789	655
20	9	1	9	0	0	2	42517	43469	952
21	6	2	6	0	0	1	45200	45709	509
22	7	1	7	0	0	2	47434	47909	475
23	6	1	6	0	0	2	49634	50117	483
24	8	1	8	0	0	2	51850	52397	547
25	5	2	5	0	0	1	54117	55205	1088
26	5	2	5	0	0	2	56934	57309	375
27	4	2	4	0	0	2	59034	59509	475
28	3	2	3	0	0	2	61234	61597	363
29	8	1	8	0	0	2	63317	63853	536
30	4	2	4	0	0	2	65584	66173	589
31	9	1	9	0	0	2	67901	68372	471
32	8	2	8	0	0	1	70101	70628	527
33	1	2	1	0	0	2	72351	72772	421
34	4	2	4	0	0	2	74501	74980	479
35	2	2	2	0	0	2	76701	77092	391
36	7	1	7	0	0	2	78818	79540	722
37	6	1	6	0	0	2	81268	81732	464
38	6	2	6	0	0	1	83451	84028	577
39	6	1	6	0	0	2	85751	86188	437
40	8	2	8	0	0	1	87918	88372	454
41	6	2	6	0	0	1	90101	90436	335
42	4	1	4	0	0	1	92168	92588	420
43	3	1	3	0	0	1	94318	94788	470
44	7	2	7	0	0	1	96518	96996	478
45	7	2	7	0	0	1	98718	100035	1317
46	5	1	5	0	0	1	101768	102643	875
47	1	2	1	0	0	2	104368	104867	499
48	3	1	3	0	0	1	106601	107595	994
49	1	2	1	0	0	2	109318	110331	1013
50	8	2	8	0	0	1	112051	112451	400
51	4	1	4	0	0	1	114185	114875	690
52	7	1	7	0	0	2	116602	117059	457
53	8	1	8	0	0	2	118785	119155	370
54	1	1	1	0	0	1	120885	121427	542
55	9	2	9	0	0	1	123152	124123	971
56	9	1	9	0	0	2	125852	126843	991
57	9	2	9	0	0	1	128568	130626	2058
58	1	2	1	0	0	2	132352	132826	474
59	6	2	6	0	0	1	134552	134906	354
60	1	1	1	0	0	1	136635	137250	615
61	4	1	4	0	0	1	138969	139386	417
62	5	1	5	0	0	2	141119	141618	499
63	1	1	1	0	0	1	143352	143874	522
64	8	1	8	0	0	2	145602	146426	824
65	1	1	1	0	0	1	148152	148642	490
66	7	1	7	0	0	2	150369	150746	377
67	2	1	2	0	0	1	152469	152874	405
68	2	2	2	0	0	2	154602	155410	808
69	2	1	2	0	0	1	157136	157530	394
70	2	2	2	0	0	2	159252	159601	349
71	2	1	2	0	0	1	161336	161689	353
72	2	1	2	0	0	1	163419	163809	390
