# Supplementary material for: Modulation of Emotional Category Induced by Temporal Factors in Emotion Recognition
Source: PLoS One. 2015 Jul 31;10(7):e0131636. doi: 10.1371/journal.pone.0131636 (PMC4521787; doi:10.1371/journal.pone.0131636)
Supplement: S1 Dataset — (ZIP) [file pone.0131636.s001.zip › rawData/identification/1_blockid_set750_50_20121107.txt]

Trial	f1	cue	f1v	code	FLAG	button	event time	button time	RT
1	6	2	6	0	0	1	1759	2909	1150
2	6	2	6	0	0	1	4633	5093	460
3	2	2	2	0	0	2	6816	7237	421
4	1	1	1	0	0	2	8966	9277	311
5	4	1	4	0	0	2	11000	12309	1309
6	8	2	8	0	0	1	14033	14644	611
7	8	1	8	0	0	2	16366	16980	614
8	9	2	9	0	0	1	18700	19132	432
9	7	1	7	0	0	2	20867	21444	577
10	2	1	2	0	0	1	23167	23636	469
11	4	2	4	0	0	1	25367	26300	933
12	5	1	5	0	0	2	28033	28484	451
13	3	1	3	0	0	1	30217	30692	475
14	3	1	3	0	0	1	32417	32916	499
15	8	2	8	0	0	1	34650	35276	626
16	6	2	6	0	0	1	37000	37444	444
17	6	2	6	0	0	1	39167	39676	509
18	6	1	6	0	0	2	41400	42060	660
19	1	1	1	0	0	1	43784	44220	436
20	8	1	8	0	0	2	45950	46363	413
21	9	2	9	0	0	1	48084	48651	567
22	3	1	3	0	0	1	50384	50875	491
23	3	2	3	0	0	2	52600	53267	667
24	3	2	3	0	0	2	55000	55515	515
25	6	1	6	0	0	2	57234	57867	633
26	9	2	9	0	0	1	59601	60035	434
27	6	1	6	0	0	2	61767	62275	508
28	4	2	4	0	0	2	64001	65043	1042
29	5	1	5	0	0	2	66767	67419	652
30	7	1	7	0	0	2	69151	69723	572
31	9	2	9	0	0	1	71451	72123	672
32	2	2	2	0	0	2	73851	74411	560
33	7	1	7	0	0	2	76134	76658	524
34	4	2	4	0	0	2	78384	79114	730
35	5	2	5	0	0	2	80834	81474	640
36	7	1	7	0	0	2	83201	83882	681
37	3	2	3	0	0	2	85601	86186	585
38	1	2	1	0	0	2	87918	88290	372
39	8	1	8	0	0	2	90018	90874	856
40	6	1	6	0	0	2	92601	93122	521
41	9	1	9	0	0	2	94851	95226	375
42	8	1	8	0	0	2	96951	97314	363
43	3	2	3	0	0	2	99035	100442	1407
44	4	2	4	0	0	2	102168	102866	698
45	4	1	4	0	0	1	104585	105482	897
46	9	1	9	0	0	2	107201	107641	440
47	2	1	2	0	0	1	109368	109801	433
48	7	2	7	0	0	1	111535	112017	482
49	1	1	1	0	0	1	113752	114241	489
50	1	1	1	0	0	1	115968	116377	409
51	3	1	3	0	0	1	118102	118497	395
52	5	1	5	0	0	2	120218	121001	783
53	2	1	2	0	0	1	122735	123121	386
54	1	2	1	0	0	2	124852	125353	501
55	5	2	5	0	0	1	127085	127465	380
56	7	2	7	0	0	1	129185	129665	480
57	1	2	1	0	0	2	131385	131817	432
58	2	2	2	0	0	2	133535	134113	578
59	7	2	7	0	0	1	135835	136281	446
60	7	2	7	0	0	1	138002	138400	398
61	5	2	5	0	0	2	140119	140648	529
62	2	2	2	0	0	2	142369	142696	327
63	1	2	1	0	0	2	144419	144680	261
64	9	1	9	0	0	2	146402	147112	710
65	8	2	8	0	0	1	148836	149328	492
66	2	1	2	0	0	1	151052	151512	460
67	5	2	5	0	0	2	153236	154496	1260
68	5	1	5	0	0	1	156219	156672	453
69	8	2	8	0	0	1	158402	158824	422
70	4	1	4	0	0	1	160552	161872	1320
71	9	1	9	0	0	2	163602	164024	422
72	4	1	4	0	0	2	165752	166760	1008
