# Supplementary material for: Modulation of Emotional Category Induced by Temporal Factors in Emotion Recognition
Source: PLoS One. 2015 Jul 31;10(7):e0131636. doi: 10.1371/journal.pone.0131636 (PMC4521787; doi:10.1371/journal.pone.0131636)
Supplement: S1 Dataset — (ZIP) [file pone.0131636.s001.zip › rawData/identification/1_blockid_set750_750_20121107.txt]

Trial	f1	cue	f1v	code	FLAG	button	event time	button time	RT
1	1	2	1	0	0	2	2412	2905	493
2	9	2	9	0	0	1	5333	5801	468
3	4	1	4	0	0	1	8233	8641	408
4	2	1	2	0	0	1	11066	11377	311
5	2	1	2	0	0	1	13800	14104	304
6	9	2	9	0	0	1	16533	16936	403
7	4	2	4	0	0	2	19366	19776	410
8	7	1	7	0	0	2	22200	22648	448
9	5	1	5	0	0	2	25067	25464	397
10	6	1	6	0	0	2	27883	28240	357
11	8	2	8	0	0	1	30667	31040	373
12	4	1	4	0	0	1	33467	33936	469
13	9	1	9	0	0	2	36367	36760	393
14	5	2	5	0	0	2	39184	39552	368
15	6	2	6	0	0	1	41984	42416	432
16	5	1	5	0	0	2	44834	45279	445
17	4	2	4	0	0	2	47700	48991	1291
18	1	1	1	0	0	1	51417	51887	470
19	4	1	4	0	0	2	54317	54735	418
20	4	1	4	0	0	2	57167	57575	408
21	7	1	7	0	0	2	60001	60327	326
22	5	2	5	0	0	1	62751	63319	568
23	2	2	2	0	0	2	65751	66143	392
24	7	1	7	0	0	2	68567	68967	400
25	2	1	2	0	0	1	71401	72183	782
26	5	2	5	0	0	2	74601	77278	2677
27	6	2	6	0	0	1	79701	80022	321
28	9	2	9	0	0	1	82451	82982	531
29	2	2	2	0	0	2	85401	86606	1205
30	2	2	2	0	0	2	89034	89430	396
31	6	2	6	0	0	1	91851	92302	451
32	2	1	2	0	0	1	94735	95174	439
33	1	1	1	0	0	1	97601	97998	397
34	8	2	8	0	0	1	100418	100870	452
35	3	1	3	0	0	1	103301	103838	537
36	8	2	8	0	0	1	106268	106853	585
37	5	2	5	0	0	1	109285	109653	368
38	8	1	8	0	0	2	112085	112445	360
39	3	2	3	0	0	2	114868	115349	481
40	1	2	1	0	0	2	117768	118229	461
41	6	2	6	0	0	1	120652	121021	369
42	9	2	9	0	0	1	123452	123845	393
43	1	2	1	0	0	2	126268	126653	385
44	7	1	7	0	0	2	129085	129453	368
45	6	1	6	0	0	2	131885	132269	384
46	7	2	7	0	0	1	134702	135421	719
47	7	2	7	0	0	1	137852	138172	320
48	4	2	4	0	0	2	140602	141740	1138
49	3	1	3	0	0	1	144169	145508	1339
50	9	1	9	0	0	2	147935	148348	413
51	1	1	1	0	0	1	150769	152308	1539
52	4	2	4	0	0	1	154736	155252	516
53	1	2	1	0	0	2	157686	158108	422
54	6	1	6	0	0	2	160536	162276	1740
55	3	1	3	0	0	1	164702	165516	814
56	8	1	8	0	0	2	167936	170499	2563
57	2	2	2	0	0	2	172919	173603	684
58	1	1	1	0	0	1	176036	178627	2591
59	3	1	3	0	0	1	181053	181507	454
60	8	2	8	0	0	2	183936	190307	6371
61	6	1	6	0	0	2	192736	193307	571
62	7	2	7	0	0	1	195736	196139	403
63	5	1	5	0	0	2	198570	198962	392
64	8	1	8	0	0	2	201386	202146	760
65	7	2	7	0	0	1	204570	205098	528
66	5	1	5	0	0	2	207520	207938	418
67	3	2	3	0	0	2	210370	210818	448
68	9	1	9	0	0	2	213237	213602	365
69	3	2	3	0	0	2	216020	216370	350
70	8	1	8	0	0	2	218803	219218	415
71	3	2	3	0	0	2	221637	222210	573
72	9	1	9	0	0	2	224637	228170	3533
