# Supplementary material for: Modulation of Emotional Category Induced by Temporal Factors in Emotion Recognition
Source: PLoS One. 2015 Jul 31;10(7):e0131636. doi: 10.1371/journal.pone.0131636 (PMC4521787; doi:10.1371/journal.pone.0131636)
Supplement: S1 Dataset — (ZIP) [file pone.0131636.s001.zip › rawData/identification/10_blockid_set200_50_20121219.txt]

Trial	f1	cue	f1v	code	FLAG	button	event time	button time	RT
1	7	2	7	0	0	1	1176	1747	571
2	1	1	1	0	0	1	2916	3379	463
3	8	2	8	0	0	1	4550	5403	853
4	2	1	2	0	0	1	6583	7123	540
5	4	2	4	0	0	1	8300	9291	991
6	4	1	4	0	0	1	10466	10875	409
7	8	2	8	0	0	1	12050	12883	833
8	3	2	3	0	0	2	14067	14723	656
9	1	1	1	0	0	1	15900	16699	799
10	8	2	8	0	0	1	17883	18571	688
11	3	2	3	0	0	2	19750	22811	3061
12	5	2	5	0	0	1	23983	24435	452
13	2	1	2	0	0	2	25617	26355	738
14	8	2	8	0	0	1	27534	28027	493
15	4	1	4	0	0	2	29200	29891	691
16	3	2	3	0	0	2	31067	31923	856
17	3	2	3	0	0	1	33100	34002	902
18	9	1	9	0	0	2	35184	35906	722
19	4	1	4	0	0	1	37084	38602	1518
20	7	2	7	0	0	1	39784	40354	570
21	4	2	4	0	0	1	41534	44066	2532
22	5	2	5	0	0	1	45251	45746	495
23	4	1	4	0	0	2	46917	50354	3437
24	6	1	6	0	0	2	51534	52018	484
25	7	2	7	0	0	2	53201	53482	281
26	8	1	8	0	0	2	54651	55994	1343
27	2	1	2	0	0	1	57168	59706	2538
28	1	1	1	0	0	1	60884	65042	4158
29	3	1	3	0	0	2	66218	67266	1048
30	7	2	7	0	0	1	68435	71050	2615
31	9	1	9	0	0	2	72218	72746	528
32	1	2	1	0	0	2	73918	74522	604
33	6	2	6	0	0	1	75701	78041	2340
34	6	1	6	0	0	2	79218	79713	495
35	4	2	4	0	0	1	80885	81729	844
36	7	1	7	0	0	2	82902	83537	635
37	1	2	1	0	0	2	84718	85305	587
38	6	1	6	0	0	2	86485	87249	764
39	1	1	1	0	0	1	88418	88873	455
40	9	2	9	0	0	1	90052	90641	589
41	1	2	1	0	0	2	91819	92289	470
42	3	1	3	0	0	1	93469	94641	1172
43	5	1	5	0	0	2	95819	96193	374
44	9	2	9	0	0	1	97369	98257	888
45	7	1	7	0	0	2	99435	99905	470
46	6	1	6	0	0	2	101085	101769	684
47	5	1	5	0	0	2	102952	103609	657
48	9	2	9	0	0	1	104786	105361	575
49	5	1	5	0	0	2	106536	107585	1049
50	7	1	7	0	0	2	108769	109305	536
51	7	1	7	0	0	2	110486	110929	443
52	2	2	2	0	0	2	112102	113033	931
53	3	1	3	0	0	1	114202	115193	991
54	3	1	3	0	0	2	116369	116825	456
55	1	2	1	0	0	2	118003	118984	981
56	9	2	9	0	0	1	120153	120920	767
57	5	2	5	0	0	1	122103	122712	609
58	4	2	4	0	0	1	123886	125408	1522
59	5	1	5	0	0	2	126586	127128	542
60	2	1	2	0	0	1	128303	128720	417
61	5	2	5	0	0	1	129903	130808	905
62	9	1	9	0	0	2	131986	132528	542
63	8	1	8	0	0	2	133703	134112	409
64	8	1	8	0	0	2	135286	135704	418
65	8	1	8	0	0	2	136886	137368	482
66	9	1	9	0	0	2	138536	138840	304
67	2	2	2	0	0	2	140020	140968	948
68	2	2	2	0	0	2	142136	142888	752
69	2	2	2	0	0	2	144070	144416	346
70	6	2	6	0	0	1	145587	145992	405
71	6	2	6	0	0	1	147170	147688	518
72	6	2	6	0	0	1	148870	149160	290
