# Supplementary material for: Modulation of Emotional Category Induced by Temporal Factors in Emotion Recognition
Source: PLoS One. 2015 Jul 31;10(7):e0131636. doi: 10.1371/journal.pone.0131636 (PMC4521787; doi:10.1371/journal.pone.0131636)
Supplement: S1 Dataset — (ZIP) [file pone.0131636.s001.zip › rawData/identification/10_blockid_set200_750_20121219.txt]

Trial	f1	cue	f1v	code	FLAG	button	event time	button time	RT
1	2	2	2	0	0	2	1883	2944	1061
2	7	2	7	0	0	1	4816	5312	496
3	6	1	6	0	0	2	7183	7656	473
4	3	2	3	0	0	2	9533	9976	443
5	3	1	3	0	0	1	11850	12384	534
6	3	2	3	0	0	2	14267	14720	453
7	5	2	5	0	0	1	16600	17096	496
8	5	1	5	0	0	2	18967	19463	496
9	9	1	9	0	0	2	21333	21823	490
10	3	2	3	0	0	2	23700	24199	499
11	9	2	9	0	0	1	26083	26487	404
12	9	2	9	0	0	1	28367	28871	504
13	5	1	5	0	0	2	30750	31191	441
14	7	2	7	0	0	1	33067	33599	532
15	4	2	4	0	0	2	35467	36015	548
16	5	2	5	0	0	1	37884	38295	411
17	3	1	3	0	0	1	40167	40671	504
18	4	1	4	0	0	1	42551	42855	304
19	8	2	8	0	0	1	44734	45135	401
20	9	1	9	0	0	2	47017	47447	430
21	6	2	6	0	0	1	49317	49751	434
22	7	1	7	0	0	2	51634	52095	461
23	6	1	6	0	0	2	53968	54351	383
24	8	1	8	0	0	2	56234	56631	397
25	5	2	5	0	0	1	58501	59063	562
26	5	2	5	0	0	1	60934	61582	648
27	4	2	4	0	0	1	63451	64382	931
28	3	2	3	0	0	1	66251	66550	299
29	8	1	8	0	0	2	68435	68894	459
30	4	2	4	0	0	2	70768	71222	454
31	9	1	9	0	0	2	73101	73590	489
32	8	2	8	0	0	1	75468	75950	482
33	1	2	1	0	0	2	77818	78270	452
34	4	2	4	0	0	2	80152	80566	414
35	2	2	2	0	0	2	82435	82814	379
36	7	1	7	0	0	2	84685	85286	601
37	6	1	6	0	0	2	87168	87534	366
38	6	2	6	0	0	1	89402	89830	428
39	6	1	6	0	0	2	91702	92126	424
40	8	2	8	0	0	1	94002	94358	356
41	6	2	6	0	0	1	96235	96606	371
42	4	1	4	0	0	2	98485	98918	433
43	3	1	3	0	0	1	100802	101878	1076
44	7	2	7	0	0	1	103752	104221	469
45	7	2	7	0	0	1	106102	106445	343
46	5	1	5	0	0	2	108319	108869	550
47	1	2	1	0	0	2	110752	111173	421
48	3	1	3	0	0	1	113052	114525	1473
49	1	2	1	0	0	2	116402	116893	491
50	8	2	8	0	0	1	118769	119133	364
51	4	1	4	0	0	1	121003	121645	642
52	7	1	7	0	0	2	123519	123941	422
53	8	1	8	0	0	2	125819	126189	370
54	1	1	1	0	0	1	128069	128405	336
55	9	2	9	0	0	1	130286	130693	407
56	9	1	9	0	0	2	132570	133077	507
57	9	2	9	0	0	1	134953	135397	444
58	1	2	1	0	0	2	137270	137829	559
59	6	2	6	0	0	1	139703	140837	1134
60	1	1	1	0	0	1	142720	143149	429
61	4	1	4	0	0	2	145020	145413	393
62	5	1	5	0	0	2	147287	147724	437
63	1	1	1	0	0	1	149603	149932	329
64	8	1	8	0	0	2	151803	152156	353
65	1	1	1	0	0	1	154037	154324	287
66	7	1	7	0	0	2	156203	156532	329
67	2	1	2	0	0	1	158404	158668	264
68	2	2	2	0	0	1	160537	161532	995
69	2	1	2	0	0	2	163404	163980	576
70	2	2	2	0	0	1	165854	166252	398
71	2	1	2	0	0	2	168120	168884	764
72	2	1	2	0	0	2	170754	171260	506
