# Supplementary material for: Modulation of Emotional Category Induced by Temporal Factors in Emotion Recognition
Source: PLoS One. 2015 Jul 31;10(7):e0131636. doi: 10.1371/journal.pone.0131636 (PMC4521787; doi:10.1371/journal.pone.0131636)
Supplement: S1 Dataset — (ZIP) [file pone.0131636.s001.zip › rawData/identification/10_blockid_set50_50_20121219.txt]

Trial	f1	cue	f1v	code	FLAG	button	event time	button time	RT
1	6	2	6	0	0	2	1069	2608	1539
2	6	2	6	0	0	2	3650	4832	1182
3	2	2	2	0	0	2	5866	6832	966
4	1	1	1	0	0	1	7853	9200	1347
5	4	1	4	0	0	1	10250	11400	1150
6	8	2	8	0	0	1	12450	13264	814
7	8	1	8	0	0	2	14300	14944	644
8	9	2	9	0	0	1	15983	16552	569
9	7	1	7	0	0	2	17600	18295	695
10	2	1	2	0	0	1	19333	19903	570
11	4	2	4	0	0	2	20950	21639	689
12	5	1	5	0	0	2	22683	23447	764
13	3	1	3	0	0	1	24483	25151	668
14	3	1	3	0	0	1	26200	27311	1111
15	8	2	8	0	0	1	28350	29047	697
16	6	2	6	0	0	1	30084	30543	459
17	6	2	6	0	0	1	31584	32079	495
18	6	1	6	0	0	2	33117	33911	794
19	1	1	1	0	0	1	34950	35511	561
20	8	1	8	0	0	2	36550	37207	657
21	9	2	9	0	0	1	38250	38807	557
22	3	1	3	0	0	1	39850	40615	765
23	3	2	3	0	0	2	41651	42487	836
24	3	2	3	0	0	2	43534	44007	473
25	6	1	6	0	0	2	45051	45687	636
26	9	2	9	0	0	1	46734	47279	545
27	6	1	6	0	0	2	48317	49775	1458
28	4	2	4	0	0	2	50817	51399	582
29	5	1	5	0	0	1	52434	53087	653
30	7	1	7	0	0	1	54134	54559	425
31	9	2	9	0	0	1	55601	56159	558
32	2	2	2	0	0	2	57201	57687	486
33	7	1	7	0	0	2	58734	59303	569
34	4	2	4	0	0	2	60351	60950	599
35	5	2	5	0	0	2	62001	62670	669
36	7	1	7	0	0	2	63718	64430	712
37	3	2	3	0	0	2	65468	65982	514
38	1	2	1	0	0	2	67018	67454	436
39	8	1	8	0	0	2	68501	69398	897
40	6	1	6	0	0	2	70435	71726	1291
41	9	1	9	0	0	2	72768	73246	478
42	8	1	8	0	0	2	74285	74766	481
43	3	2	3	0	0	2	75801	76430	629
44	4	2	4	0	0	2	77468	78046	578
45	4	1	4	0	0	1	79085	79646	561
46	9	1	9	0	0	2	80685	81126	441
47	2	1	2	0	0	1	82168	82646	478
48	7	2	7	0	0	1	83685	84278	593
49	1	1	1	0	0	1	85318	85846	528
50	1	1	1	0	0	1	86885	87374	489
51	3	1	3	0	0	1	88418	88750	332
52	5	1	5	0	0	2	89785	90646	861
53	2	1	2	0	0	1	91685	92046	361
54	1	2	1	0	0	2	93085	93998	913
55	5	2	5	0	0	1	95035	95782	747
56	7	2	7	0	0	1	96819	97246	427
57	1	2	1	0	0	2	98285	98614	329
58	2	2	2	0	0	2	99652	100174	522
59	7	2	7	0	0	1	101219	101606	387
60	7	2	7	0	0	1	102652	102950	298
61	5	2	5	0	0	1	103985	105061	1076
62	2	2	2	0	0	2	106102	106365	263
63	1	2	1	0	0	2	107402	107765	363
64	9	1	9	0	0	2	108802	109501	699
65	8	2	8	0	0	1	110552	111141	589
66	2	1	2	0	0	1	112186	113037	851
67	5	2	5	0	0	1	114086	114997	911
68	5	1	5	0	0	2	116036	117197	1161
69	8	2	8	0	0	1	118236	118789	553
70	4	1	4	0	0	2	119836	120885	1049
71	9	1	9	0	0	2	121936	122429	493
72	4	1	4	0	0	2	123469	123797	328
