# Supplementary material for: Modulation of Emotional Category Induced by Temporal Factors in Emotion Recognition
Source: PLoS One. 2015 Jul 31;10(7):e0131636. doi: 10.1371/journal.pone.0131636 (PMC4521787; doi:10.1371/journal.pone.0131636)
Supplement: S1 Dataset — (ZIP) [file pone.0131636.s001.zip › rawData/identification/10_blockid_set50_750_20121219.txt]

Trial	f1	cue	f1v	code	FLAG	button	event time	button time	RT
1	7	1	7	0	0	2	1743	2629	886
2	1	1	1	0	0	1	4350	4725	375
3	6	1	6	0	0	2	6450	6861	411
4	4	1	4	0	0	1	8583	9149	566
5	7	1	7	0	0	2	10883	11149	266
6	5	1	5	0	0	1	12866	13741	875
7	5	1	5	0	0	2	15467	15756	289
8	5	2	5	0	0	1	17477	18284	807
9	8	2	8	0	0	1	20017	20356	339
10	4	2	4	0	0	2	22083	22388	305
11	4	2	4	0	0	2	24117	24452	335
12	3	1	3	0	0	1	26183	26652	469
13	9	1	9	0	0	2	28384	28812	428
14	1	2	1	0	0	2	30534	31020	486
15	5	1	5	0	0	2	32750	33404	654
16	2	1	2	0	0	1	35134	35548	414
17	8	1	8	0	0	2	37267	37676	409
18	6	2	6	0	0	1	39400	40012	612
19	1	1	1	0	0	1	41734	42276	542
20	9	1	9	0	0	2	44001	44516	515
21	4	2	4	0	0	1	46234	47460	1226
22	8	1	8	0	0	2	49184	49604	420
23	4	2	4	0	0	2	51334	52140	806
24	8	1	8	0	0	2	53868	54500	632
25	3	1	3	0	0	1	56218	56628	410
26	6	2	6	0	0	1	58351	58803	452
27	9	1	9	0	0	2	60534	60931	397
28	3	2	3	0	0	2	62651	63147	496
29	6	2	6	0	0	1	64868	65347	479
30	9	1	9	0	0	2	67068	67683	615
31	9	2	9	0	0	1	69401	69923	522
32	5	2	5	0	0	1	71651	72027	376
33	5	1	5	0	0	2	73751	75171	1420
34	3	2	3	0	0	2	76901	77347	446
35	1	2	1	0	0	2	79068	79483	415
36	7	2	7	0	0	1	81202	81555	353
37	6	2	6	0	0	1	83285	83643	358
38	8	1	8	0	0	1	85368	85643	275
39	1	1	1	0	0	1	87368	87771	403
40	1	1	1	0	0	1	89502	89907	405
41	3	1	3	0	0	1	91635	92027	392
42	9	2	9	0	0	1	93752	94259	507
43	7	1	7	0	0	2	95985	96635	650
44	7	2	7	0	0	1	98369	98811	442
45	8	2	8	0	0	1	100535	101107	572
46	5	2	5	0	0	1	102835	104042	1207
47	2	1	2	0	0	1	105769	106202	433
48	6	1	6	0	0	2	107936	109026	1090
49	4	1	4	0	0	1	110752	111106	354
50	2	1	2	0	0	1	112836	113194	358
51	3	2	3	0	0	2	114919	117522	2603
52	5	2	5	0	0	2	119253	119866	613
53	3	1	3	0	0	1	121586	121970	384
54	1	2	1	0	0	2	123703	124138	435
55	2	1	2	0	0	1	125869	126242	373
56	1	2	1	0	0	2	127969	128482	513
57	7	2	7	0	0	1	130203	130618	415
58	6	1	6	0	0	2	132336	132762	426
59	8	2	8	0	0	1	134486	134866	380
60	7	1	7	0	0	2	136586	137178	592
61	6	1	6	0	0	2	138903	139490	587
62	3	2	3	0	0	2	141220	141650	430
63	9	2	9	0	0	1	143370	143889	519
64	4	1	4	0	0	1	145620	146041	421
65	2	2	2	0	0	2	147770	148721	951
66	4	1	4	0	0	2	150453	150945	492
67	9	2	9	0	0	1	152670	153057	387
68	7	2	7	0	0	1	154787	155233	446
69	2	2	2	0	0	2	156954	157433	479
70	2	2	2	0	0	2	159154	159609	455
71	8	2	8	0	0	1	161337	161705	368
72	2	2	2	0	0	2	163437	163857	420
