# Supplementary material for: Modulation of Emotional Category Induced by Temporal Factors in Emotion Recognition
Source: PLoS One. 2015 Jul 31;10(7):e0131636. doi: 10.1371/journal.pone.0131636 (PMC4521787; doi:10.1371/journal.pone.0131636)
Supplement: S1 Dataset — (ZIP) [file pone.0131636.s001.zip › rawData/identification/10_blockid_set750_50_20121219.txt]

Trial	f1	cue	f1v	code	FLAG	button	event time	button time	RT
1	4	1	4	0	0	2	1726	2732	1006
2	2	2	2	0	0	2	4450	6635	2185
3	6	2	6	0	0	1	8366	8835	469
4	4	2	4	0	0	1	10566	11115	549
5	2	2	2	0	0	2	12833	13571	738
6	5	2	5	0	0	1	15300	15675	375
7	5	1	5	0	0	1	17400	17795	395
8	8	1	8	0	0	2	19517	19987	470
9	8	1	8	0	0	2	21717	22155	438
10	2	2	2	0	0	2	23883	24443	560
11	9	2	9	0	0	1	26167	26611	444
12	1	2	1	0	0	2	28334	29091	757
13	1	1	1	0	0	1	30817	31371	554
14	9	1	9	0	0	2	33100	33979	879
15	4	2	4	0	0	1	35700	36179	479
16	3	1	3	0	0	2	37900	38451	551
17	8	1	8	0	0	2	40184	40659	475
18	1	2	1	0	0	2	42384	43019	635
19	2	1	2	0	0	1	44751	45970	1219
20	9	2	9	0	0	1	47701	48234	533
21	4	1	4	0	0	2	49967	50474	507
22	1	2	1	0	0	2	52201	53330	1129
23	2	1	2	0	0	2	55051	55666	615
24	4	1	4	0	0	2	57384	57858	474
25	7	1	7	0	0	2	59584	60002	418
26	4	1	4	0	0	2	61734	62618	884
27	1	2	1	0	0	2	64351	65002	651
28	3	1	3	0	0	2	66735	67282	547
29	9	1	9	0	0	2	69001	69458	457
30	9	2	9	0	0	1	71185	71754	569
31	2	1	2	0	0	2	73485	74090	605
32	2	1	2	0	0	2	75818	76322	504
33	7	1	7	0	0	2	78052	78690	638
34	5	2	5	0	0	1	80418	80898	480
35	2	2	2	0	0	2	82618	83210	592
36	9	1	9	0	0	2	84935	85570	635
37	1	1	1	0	0	1	87302	87978	676
38	9	2	9	0	0	1	89702	90169	467
39	1	1	1	0	0	1	91902	92961	1059
40	8	1	8	0	0	2	94685	95129	444
41	3	1	3	0	0	2	96852	97393	541
42	6	2	6	0	0	1	99119	99561	442
43	3	2	3	0	0	2	101285	103481	2196
44	5	1	5	0	0	2	105202	105761	559
45	5	2	5	0	0	1	107486	108137	651
46	5	2	5	0	0	1	109869	110209	340
47	8	2	8	0	0	1	111936	112321	385
48	7	2	7	0	0	1	114052	114433	381
49	8	2	8	0	0	1	116152	116577	425
50	8	2	8	0	0	1	118303	118673	370
51	6	2	6	0	0	1	120403	120769	366
52	1	1	1	0	0	1	122503	122985	482
53	7	1	7	0	0	2	124703	125177	474
54	7	2	7	0	0	1	126903	127297	394
55	7	1	7	0	0	2	129019	129681	662
56	9	1	9	0	0	2	131403	131952	549
57	8	2	8	0	0	1	133686	134144	458
58	4	2	4	0	0	2	135870	136904	1034
59	7	2	7	0	0	1	138636	138968	332
60	3	1	3	0	0	1	140686	142768	2082
61	6	2	6	0	0	1	144487	144864	377
62	7	2	7	0	0	1	146587	146984	397
63	4	2	4	0	0	2	148703	150184	1481
64	6	1	6	0	0	2	151903	152432	529
65	6	1	6	0	0	2	154153	154592	439
66	5	1	5	0	0	2	156320	156800	480
67	3	2	3	0	0	1	158520	159216	696
68	3	2	3	0	0	1	160937	161424	487
69	3	2	3	0	0	1	163154	163504	350
70	5	1	5	0	0	2	165237	165760	523
71	6	1	6	0	0	2	167487	167936	449
72	6	1	6	0	0	2	169654	170088	434
