# Supplementary material for: Modulation of Emotional Category Induced by Temporal Factors in Emotion Recognition
Source: PLoS One. 2015 Jul 31;10(7):e0131636. doi: 10.1371/journal.pone.0131636 (PMC4521787; doi:10.1371/journal.pone.0131636)
Supplement: S1 Dataset — (ZIP) [file pone.0131636.s001.zip › rawData/identification/10_blockid_set750_750_20121219.txt]

Trial	f1	cue	f1v	code	FLAG	button	event time	button time	RT
1	1	2	1	0	0	2	2433	2896	463
2	9	2	9	0	0	1	5316	5743	427
3	4	1	4	0	0	2	8166	8559	393
4	2	1	2	0	0	1	10983	11375	392
5	2	1	2	0	0	1	13800	14223	423
6	9	2	9	0	0	1	16650	17055	405
7	4	2	4	0	0	1	19483	20767	1284
8	7	1	7	0	0	2	23200	23647	447
9	5	1	5	0	0	2	26067	26519	452
10	6	1	6	0	0	2	28950	29279	329
11	8	2	8	0	0	1	31700	32175	475
12	4	1	4	0	0	2	34600	35007	407
13	9	1	9	0	0	2	37434	37839	405
14	5	2	5	0	0	1	40267	40655	388
15	6	2	6	0	0	1	43084	43543	459
16	5	1	5	0	0	1	45967	47078	1111
17	4	2	4	0	0	2	49501	53294	3793
18	1	1	1	0	0	1	55718	56078	360
19	4	1	4	0	0	2	58501	58886	385
20	4	1	4	0	0	2	61318	62790	1472
21	7	1	7	0	0	2	65218	65510	292
22	5	2	5	0	0	1	67935	68366	431
23	2	2	2	0	0	2	70785	71190	405
24	7	1	7	0	0	2	73618	74134	516
25	2	1	2	0	0	1	76568	76886	318
26	5	2	5	0	0	1	79318	79846	528
27	6	2	6	0	0	1	82268	82654	386
28	9	2	9	0	0	1	85085	85430	345
29	2	2	2	0	0	2	87852	88278	426
30	2	2	2	0	0	2	90702	91085	383
31	6	2	6	0	0	1	93519	93845	326
32	2	1	2	0	0	1	96269	96685	416
33	1	1	1	0	0	1	99119	99509	390
34	8	2	8	0	0	1	101935	102389	454
35	3	1	3	0	0	2	104819	105277	458
36	8	2	8	0	0	1	107702	108149	447
37	5	2	5	0	0	1	110569	111157	588
38	8	1	8	0	0	2	113586	114021	435
39	3	2	3	0	0	1	116452	116917	465
40	1	2	1	0	0	2	119336	119701	365
41	6	2	6	0	0	1	122119	122413	294
42	9	2	9	0	0	1	124836	125109	273
43	1	2	1	0	0	2	127536	128565	1029
44	7	1	7	0	0	1	130986	131252	266
45	6	1	6	0	0	2	133686	134132	446
46	7	2	7	0	0	1	136553	137004	451
47	7	2	7	0	0	1	139436	139852	416
48	4	2	4	0	0	1	142286	142684	398
49	3	1	3	0	0	2	145103	145516	413
50	9	1	9	0	0	2	147937	148300	363
51	1	1	1	0	0	1	150720	151100	380
52	4	2	4	0	0	2	153520	155780	2260
53	1	2	1	0	0	2	158204	158604	400
54	6	1	6	0	0	2	161037	161476	439
55	3	1	3	0	0	1	163904	164236	332
56	8	1	8	0	0	2	166654	167012	358
57	2	2	2	0	0	2	169437	171396	1959
58	1	1	1	0	0	1	173821	174188	367
59	3	1	3	0	0	2	176621	176971	350
60	8	2	8	0	0	1	179404	179883	479
61	6	1	6	0	0	2	182304	182763	459
62	7	2	7	0	0	1	185188	185619	431
63	5	1	5	0	0	2	188038	188483	445
64	8	1	8	0	0	2	190904	191331	427
65	7	2	7	0	0	1	193754	194123	369
66	5	1	5	0	0	2	196555	196955	400
67	3	2	3	0	0	1	199388	199707	319
68	9	1	9	0	0	2	202138	202627	489
69	3	2	3	0	0	2	205055	205779	724
70	8	1	8	0	0	2	208205	208643	438
71	3	2	3	0	0	2	211072	211859	787
72	9	1	9	0	0	2	214288	214747	459
