# Supplementary material for: Modulation of Emotional Category Induced by Temporal Factors in Emotion Recognition
Source: PLoS One. 2015 Jul 31;10(7):e0131636. doi: 10.1371/journal.pone.0131636 (PMC4521787; doi:10.1371/journal.pone.0131636)
Supplement: S1 Dataset — (ZIP) [file pone.0131636.s001.zip › rawData/identification/11_blockid_set200_50_20121225.txt]

Trial	f1	cue	f1v	code	FLAG	button	event time	button time	RT
1	7	1	7	0	0	2	1176	1613	437
2	1	1	1	0	0	1	2783	3133	350
3	6	1	6	0	0	2	4316	4557	241
4	4	1	4	0	0	1	5733	5941	208
5	7	1	7	0	0	2	7116	7285	169
6	5	1	5	0	0	2	8466	8573	107
7	5	1	5	0	0	2	9750	9853	103
8	5	2	5	0	0	2	11026	11053	27
9	8	2	8	0	0	1	12233	12869	636
10	4	2	4	0	0	2	14050	14445	395
11	4	2	4	0	0	2	15617	16053	436
12	3	1	3	0	0	1	17233	17605	372
13	9	1	9	0	0	2	18783	19117	334
14	1	2	1	0	0	2	20300	20637	337
15	5	1	5	0	0	2	21817	22589	772
16	2	1	2	0	0	1	23767	24237	470
17	8	1	8	0	0	2	25417	25869	452
18	6	2	6	0	0	1	27050	27629	579
19	1	1	1	0	0	2	28800	29109	309
20	9	1	9	0	0	2	30284	30725	441
21	4	2	4	0	0	1	31900	32796	896
22	8	1	8	0	0	2	33967	34324	357
23	4	2	4	0	0	1	35501	35932	431
24	8	1	8	0	0	2	37101	37524	423
25	3	1	3	0	0	1	38701	39340	639
26	6	2	6	0	0	1	40517	41300	783
27	9	1	9	0	0	2	42484	42812	328
28	3	2	3	0	0	2	43984	44444	460
29	6	2	6	0	0	1	45618	46020	402
30	9	1	9	0	0	2	47201	47652	451
31	9	2	9	0	0	1	48834	49172	338
32	5	2	5	0	0	1	50351	50828	477
33	5	1	5	0	0	2	52001	53204	1203
34	3	2	3	0	0	2	54385	55236	851
35	1	2	1	0	0	2	56418	57164	746
36	7	2	7	0	0	1	58335	58924	589
37	6	2	6	0	0	1	60101	60508	407
38	8	1	8	0	0	2	61685	62036	351
39	1	1	1	0	0	1	63218	63604	386
40	1	1	1	0	0	1	64785	65276	491
41	3	1	3	0	0	1	66452	66852	400
42	9	2	9	0	0	1	68035	68460	425
43	7	1	7	0	0	2	69635	70004	369
44	7	2	7	0	0	1	71185	71740	555
45	8	2	8	0	0	1	72918	73332	414
46	5	2	5	0	0	1	74502	75068	566
47	2	1	2	0	0	1	76252	76684	432
48	6	1	6	0	0	2	77852	78396	544
49	4	1	4	0	0	1	79569	79988	419
50	2	1	2	0	0	1	81169	81332	163
51	3	2	3	0	0	2	82502	82892	390
52	5	2	5	0	0	2	84069	85196	1127
53	3	1	3	0	0	2	86369	91459	5090
54	1	2	1	0	0	2	92636	93035	399
55	2	1	2	0	0	1	94219	94955	736
56	1	2	1	0	0	2	96136	96931	795
57	7	2	7	0	0	2	98103	102419	4316
58	6	1	6	0	0	2	103603	104011	408
59	8	2	8	0	0	1	105186	105547	361
60	7	1	7	0	0	2	106719	107323	604
61	6	1	6	0	0	2	108503	108939	436
62	3	2	3	0	0	1	110120	112283	2163
63	9	2	9	0	0	1	113453	118867	5414
64	4	1	4	0	0	2	120037	120971	934
65	2	2	2	0	0	2	122153	122523	370
66	4	1	4	0	0	2	123703	124347	644
67	9	2	9	0	0	2	125520	130395	4875
68	7	2	7	0	0	1	131570	132027	457
69	2	2	2	0	0	2	133204	133547	343
70	2	2	2	0	0	2	134720	135091	371
71	8	2	8	0	0	1	136270	136683	413
72	2	2	2	0	0	2	137854	138275	421
