# Supplementary material for: Modulation of Emotional Category Induced by Temporal Factors in Emotion Recognition
Source: PLoS One. 2015 Jul 31;10(7):e0131636. doi: 10.1371/journal.pone.0131636 (PMC4521787; doi:10.1371/journal.pone.0131636)
Supplement: S1 Dataset — (ZIP) [file pone.0131636.s001.zip › rawData/identification/11_blockid_set200_750_20121225.txt]

Trial	f1	cue	f1v	code	FLAG	button	event time	button time	RT
1	4	1	4	0	0	1	1883	2523	640
2	2	2	2	0	0	2	4400	4691	291
3	6	2	6	0	0	1	6566	6995	429
4	4	2	4	0	0	2	8866	9651	785
5	2	2	2	0	0	2	11533	13651	2118
6	5	2	5	0	0	1	15533	16939	1406
7	5	1	5	0	0	2	18817	19323	506
8	8	1	8	0	0	2	21200	22187	987
9	8	1	8	0	0	2	24067	24915	848
10	2	2	2	0	0	2	26784	27291	507
11	9	2	9	0	0	1	29167	30731	1564
12	1	2	1	0	0	2	32600	33283	683
13	1	1	1	0	0	1	35167	36131	964
14	9	1	9	0	0	2	38001	38491	490
15	4	2	4	0	0	2	40367	41827	1460
16	3	1	3	0	0	1	43701	44035	334
17	8	1	8	0	0	2	45918	46355	437
18	1	2	1	0	0	2	48234	48547	313
19	2	1	2	0	0	1	50418	51034	616
20	9	2	9	0	0	1	52918	53234	316
21	4	1	4	0	0	1	55118	55674	556
22	1	2	1	0	0	2	57551	57922	371
23	2	1	2	0	0	1	59801	60346	545
24	4	1	4	0	0	1	62218	62666	448
25	7	1	7	0	0	2	64535	64866	331
26	4	1	4	0	0	2	66735	66890	155
27	1	2	1	0	0	2	68768	69050	282
28	3	1	3	0	0	1	70918	71266	348
29	9	1	9	0	0	2	73135	73810	675
30	9	2	9	0	0	1	75685	76434	749
31	2	1	2	0	0	1	78302	81026	2724
32	2	1	2	0	0	1	82902	83370	468
33	7	1	7	0	0	2	85252	85546	294
34	5	2	5	0	0	2	87419	87786	367
35	2	2	2	0	0	2	89669	90034	365
36	9	1	9	0	0	2	91902	92322	420
37	1	1	1	0	0	1	94202	99074	4872
38	9	2	9	0	0	1	100953	101426	473
39	1	1	1	0	0	1	103303	103874	571
40	8	1	8	0	0	2	105753	106353	600
41	3	1	3	0	0	1	108236	112657	4421
42	6	2	6	0	0	1	114536	115233	697
43	3	2	3	0	0	2	117103	117441	338
44	5	1	5	0	0	2	119320	120857	1537
45	5	2	5	0	0	1	122737	124065	1328
46	5	2	5	0	0	2	125937	126249	312
47	8	2	8	0	0	1	128120	128625	505
48	7	2	7	0	0	1	130504	131073	569
49	8	2	8	0	0	1	132954	133785	831
50	8	2	8	0	0	1	135654	135937	283
51	6	2	6	0	0	1	137820	138233	413
52	1	1	1	0	0	1	140104	140697	593
53	7	1	7	0	0	2	142571	143265	694
54	7	2	7	0	0	1	145137	145481	344
55	7	1	7	0	0	2	147354	147809	455
56	9	1	9	0	0	2	149687	150049	362
57	8	2	8	0	0	1	151921	152697	776
58	4	2	4	0	0	2	154571	157953	3382
59	7	2	7	0	0	1	159821	160217	396
60	3	1	3	0	0	1	162088	163817	1729
61	6	2	6	0	0	1	165688	173112	7424
62	7	2	7	0	0	1	174988	175568	580
63	4	2	4	0	0	2	177438	177936	498
64	6	1	6	0	0	2	179805	187552	7747
65	6	1	6	0	0	2	189422	189984	562
66	5	1	5	0	0	2	191855	192680	825
67	3	2	3	0	0	2	194556	196920	2364
68	3	2	3	0	0	2	198789	199200	411
69	3	2	3	0	0	2	201072	201376	304
70	5	1	5	0	0	1	203256	203944	688
71	6	1	6	0	0	2	205823	206168	345
72	6	1	6	0	0	2	208039	208424	385
