# Supplementary material for: Modulation of Emotional Category Induced by Temporal Factors in Emotion Recognition
Source: PLoS One. 2015 Jul 31;10(7):e0131636. doi: 10.1371/journal.pone.0131636 (PMC4521787; doi:10.1371/journal.pone.0131636)
Supplement: S1 Dataset — (ZIP) [file pone.0131636.s001.zip › rawData/identification/11_blockid_set50_50_20121225.txt]

Trial	f1	cue	f1v	code	FLAG	button	event time	button time	RT
1	2	2	2	0	0	2	1050	2172	1122
2	7	2	7	0	0	1	3216	3756	540
3	6	1	6	0	0	1	4800	5732	932
4	3	2	3	0	0	2	6783	7252	469
5	3	1	3	0	0	1	8300	8748	448
6	3	2	3	0	0	2	9783	10404	621
7	5	2	5	0	0	2	11450	11932	482
8	5	1	5	0	0	1	12967	13404	437
9	9	1	9	0	0	2	14450	14988	538
10	3	2	3	0	0	2	16033	16580	547
11	9	2	9	0	0	1	17617	18172	555
12	9	2	9	0	0	1	19217	19756	539
13	5	1	5	0	0	1	20800	25196	4396
14	7	2	7	0	0	1	26234	27076	842
15	4	2	4	0	0	1	28117	35396	7279
16	5	2	5	0	0	2	36434	37076	642
17	3	1	3	0	0	1	38117	38788	671
18	4	1	4	0	0	1	39834	48387	8553
19	8	2	8	0	0	1	49434	49971	537
20	9	1	9	0	0	2	51018	51443	425
21	6	2	6	0	0	1	52484	53443	959
22	7	1	7	0	0	2	54485	55179	694
23	6	1	6	0	0	2	56218	63491	7273
24	8	1	8	0	0	2	64535	65075	540
25	5	2	5	0	0	2	66118	66779	661
26	5	2	5	0	0	1	67818	73499	5681
27	4	2	4	0	0	2	74535	74995	460
28	3	2	3	0	0	2	76035	76387	352
29	8	1	8	0	0	2	77435	78019	584
30	4	2	4	0	0	2	79069	79579	510
31	9	1	9	0	0	2	80619	81147	528
32	8	2	8	0	0	1	82185	82995	810
33	1	2	1	0	0	1	84035	88587	4552
34	4	2	4	0	0	2	89636	90099	463
35	2	2	2	0	0	2	91136	91739	603
36	7	1	7	0	0	2	92786	93299	513
37	6	1	6	0	0	1	94336	95227	891
38	6	2	6	0	0	2	96269	96723	454
39	6	1	6	0	0	1	97769	98435	666
40	8	2	8	0	0	1	99469	100491	1022
41	6	2	6	0	0	1	101536	108370	6834
42	4	1	4	0	0	1	109420	109898	478
43	3	1	3	0	0	-1	109903	109914	-1
44	7	2	7	0	0	2	110953	112258	1305
45	7	2	7	0	0	1	113303	115410	2107
46	5	1	5	0	0	1	116453	121642	5189
47	1	2	1	0	0	2	122687	123186	499
48	3	1	3	0	0	2	124237	130594	6357
49	1	2	1	0	0	2	131637	132074	437
50	8	2	8	0	0	1	133120	139810	6690
51	4	1	4	0	0	1	140854	141354	500
52	7	1	7	0	0	2	142404	142898	494
53	8	1	8	0	0	2	143937	144546	609
54	1	1	1	0	0	1	145587	146034	447
55	9	2	9	0	0	1	147071	149018	1947
56	9	1	9	0	0	2	150054	150506	452
57	9	2	9	0	0	1	151554	155562	4008
58	1	2	1	0	0	2	156604	156978	374
59	6	2	6	0	0	1	158021	158513	492
60	1	1	1	0	0	1	159554	159969	415
61	4	1	4	0	0	1	161005	161601	596
62	5	1	5	0	0	2	162638	166777	4139
63	1	1	1	0	0	1	167821	168281	460
64	8	1	8	0	0	2	169321	170577	1256
65	1	1	1	0	0	1	171622	172929	1307
66	7	1	7	0	0	2	173972	174449	477
67	2	1	2	0	0	1	175488	175833	345
68	2	2	2	0	0	2	176872	177417	545
69	2	1	2	0	0	1	178455	178849	394
70	2	2	2	0	0	2	179888	180337	449
71	2	1	2	0	0	1	181372	182097	725
72	2	1	2	0	0	1	183139	183865	726
