# Supplementary material for: Modulation of Emotional Category Induced by Temporal Factors in Emotion Recognition
Source: PLoS One. 2015 Jul 31;10(7):e0131636. doi: 10.1371/journal.pone.0131636 (PMC4521787; doi:10.1371/journal.pone.0131636)
Supplement: S1 Dataset — (ZIP) [file pone.0131636.s001.zip › rawData/identification/11_blockid_set50_750_20121225.txt]

Trial	f1	cue	f1v	code	FLAG	button	event time	button time	RT
1	7	2	7	0	0	1	1726	2191	465
2	1	1	1	0	0	1	3916	4327	411
3	8	2	8	0	0	1	6050	6399	349
4	2	1	2	0	0	1	8133	8607	474
5	4	2	4	0	0	2	10333	10719	386
6	4	1	4	0	0	1	12450	12847	397
7	8	2	8	0	0	1	14567	14967	400
8	3	2	3	0	0	1	16700	17031	331
9	1	1	1	0	0	1	18750	19063	313
10	8	2	8	0	0	1	20783	21127	344
11	3	2	3	0	0	2	22850	23231	381
12	5	2	5	0	0	2	24950	25391	441
13	2	1	2	0	0	1	27117	27503	386
14	8	2	8	0	0	1	29234	29615	381
15	4	1	4	0	0	2	31334	31695	361
16	3	2	3	0	0	2	33417	33767	350
17	3	2	3	0	0	1	35501	39559	4058
18	9	1	9	0	0	1	41284	41639	355
19	4	1	4	0	0	1	43367	43775	408
20	7	2	7	0	0	1	45501	46119	618
21	4	2	4	0	0	2	47851	48263	412
22	5	2	5	0	0	1	49984	50710	726
23	4	1	4	0	0	2	52434	53094	660
24	6	1	6	0	0	2	54818	59782	4964
25	7	2	7	0	0	1	61501	62270	769
26	8	1	8	0	0	2	64001	69382	5381
27	2	1	2	0	0	1	71102	71894	792
28	1	1	1	0	0	1	73618	80326	6708
29	3	1	3	0	0	1	82052	82486	434
30	7	2	7	0	0	1	84219	88302	4083
31	9	1	9	0	0	2	90036	90718	682
32	1	2	1	0	0	1	92436	101142	8706
33	6	2	6	0	0	1	102869	103270	401
34	6	1	6	0	0	2	105003	105414	411
35	4	2	4	0	0	1	107136	108229	1093
36	7	1	7	0	0	2	109953	110317	364
37	1	2	1	0	0	1	112036	117997	5961
38	6	1	6	0	0	2	119720	120229	509
39	1	1	1	0	0	1	121953	122357	404
40	9	2	9	0	0	-1	124087	122357	-1
41	1	2	1	0	0	2	135837	136949	1112
42	3	1	3	0	0	1	138670	139253	583
43	5	1	5	0	0	2	140987	141341	354
44	9	2	9	0	0	1	143071	143453	382
45	7	1	7	0	0	2	145171	145469	298
46	6	1	6	0	0	1	147187	147565	378
47	5	1	5	0	0	2	149287	149621	334
48	9	2	9	0	0	1	151354	151949	595
49	5	1	5	0	0	2	153671	154517	846
50	7	1	7	0	0	2	156238	156597	359
51	7	1	7	0	0	2	158321	158685	364
52	2	2	2	0	0	2	160404	160805	401
53	3	1	3	0	0	1	162538	162933	395
54	3	1	3	0	0	1	164655	165124	469
55	1	2	1	0	0	2	166855	167196	341
56	9	2	9	0	0	2	168921	172700	3779
57	5	2	5	0	0	2	174422	175468	1046
58	4	2	4	0	0	2	177188	177676	488
59	5	1	5	0	0	1	179405	180748	1343
60	2	1	2	0	0	2	182472	182804	332
61	5	2	5	0	0	2	184539	188172	3633
62	9	1	9	0	0	2	189905	190316	411
63	8	1	8	0	0	2	192039	192548	509
64	8	1	8	0	0	1	194272	200684	6412
65	8	1	8	0	0	2	202406	202740	334
66	9	1	9	0	0	2	204473	205028	555
67	2	2	2	0	0	1	206756	212908	6152
68	2	2	2	0	0	2	214639	214940	301
69	2	2	2	0	0	2	216673	217068	395
70	6	2	6	0	0	1	218790	220667	1877
71	6	2	6	0	0	1	222390	228907	6517
72	6	2	6	0	0	1	230640	231051	411
