# Supplementary material for: Modulation of Emotional Category Induced by Temporal Factors in Emotion Recognition
Source: PLoS One. 2015 Jul 31;10(7):e0131636. doi: 10.1371/journal.pone.0131636 (PMC4521787; doi:10.1371/journal.pone.0131636)
Supplement: S1 Dataset — (ZIP) [file pone.0131636.s001.zip › rawData/identification/11_blockid_set750_50_20121225.txt]

Trial	f1	cue	f1v	code	FLAG	button	event time	button time	RT
1	1	2	1	0	0	2	1726	2418	692
2	9	2	9	0	0	1	4150	4738	588
3	4	1	4	0	0	1	6460	6922	462
4	2	1	2	0	0	1	8650	9090	440
5	2	1	2	0	0	1	10816	11330	514
6	9	2	9	0	0	1	13050	13562	512
7	4	2	4	0	0	2	15283	15857	574
8	7	1	7	0	0	2	17583	18209	626
9	5	1	5	0	0	2	19933	22057	2124
10	6	1	6	0	0	2	23784	24209	425
11	8	2	8	0	0	1	25934	26577	643
12	4	1	4	0	0	1	28300	29913	1613
13	9	1	9	0	0	2	31634	32121	487
14	5	2	5	0	0	1	33851	34273	422
15	6	2	6	0	0	1	36001	36489	488
16	5	1	5	0	0	2	38217	39105	888
17	4	2	4	0	0	2	40834	41329	495
18	1	1	1	0	0	1	43051	43761	710
19	4	1	4	0	0	1	45484	46113	629
20	4	1	4	0	0	1	47834	48841	1007
21	7	1	7	0	0	2	50568	55705	5137
22	5	2	5	0	0	1	57435	58401	966
23	2	2	2	0	0	2	60135	60513	378
24	7	1	7	0	0	2	62235	62729	494
25	2	1	2	0	0	1	64451	64889	438
26	5	2	5	0	0	1	66618	67153	535
27	6	2	6	0	0	1	68885	70393	1508
28	9	2	9	0	0	1	72118	72544	426
29	2	2	2	0	0	2	74268	75328	1060
30	2	2	2	0	0	2	77052	77536	484
31	6	2	6	0	0	1	79269	80896	1627
32	2	1	2	0	0	1	82619	82984	365
33	1	1	1	0	0	1	84702	85176	474
34	8	2	8	0	0	1	86902	87376	474
35	3	1	3	0	0	1	89102	89960	858
36	8	2	8	0	0	1	91686	92512	826
37	5	2	5	0	0	1	94236	95096	860
38	8	1	8	0	0	2	96819	97312	493
39	3	2	3	0	0	2	99036	99472	436
40	1	2	1	0	0	2	101203	101640	437
41	6	2	6	0	0	1	103369	104648	1279
42	9	2	9	0	0	1	106369	107168	799
43	1	2	1	0	0	2	108886	109544	658
44	7	1	7	0	0	2	111270	111784	514
45	6	1	6	0	0	2	113503	114072	569
46	7	2	7	0	0	1	115803	116168	365
47	7	2	7	0	0	1	117886	118384	498
48	4	2	4	0	0	2	120103	121256	1153
49	3	1	3	0	0	1	122987	123560	573
50	9	1	9	0	0	2	125287	125703	416
51	1	1	1	0	0	1	127437	128216	779
52	4	2	4	0	0	2	129937	131247	1310
53	1	2	1	0	0	2	132970	133335	365
54	6	1	6	0	0	2	135054	135839	785
55	3	1	3	0	0	1	137570	138543	973
56	8	1	8	0	0	2	140270	140887	617
57	2	2	2	0	0	1	142621	143583	962
58	1	1	1	0	0	1	145304	145855	551
59	3	1	3	0	0	1	147587	148991	1404
60	8	2	8	0	0	1	150721	151495	774
61	6	1	6	0	0	2	153221	155359	2138
62	7	2	7	0	0	1	157088	157479	391
63	5	1	5	0	0	2	159204	159567	363
64	8	1	8	0	0	2	161288	161679	391
65	7	2	7	0	0	1	163405	163927	522
66	5	1	5	0	0	2	165655	165959	304
67	3	2	3	0	0	2	167688	168447	759
68	9	1	9	0	0	2	170171	170815	644
69	3	2	3	0	0	2	172538	173463	925
70	8	1	8	0	0	2	175188	175559	371
71	3	2	3	0	0	2	177288	177743	455
72	9	1	9	0	0	2	179472	179919	447
