# Supplementary material for: Modulation of Emotional Category Induced by Temporal Factors in Emotion Recognition
Source: PLoS One. 2015 Jul 31;10(7):e0131636. doi: 10.1371/journal.pone.0131636 (PMC4521787; doi:10.1371/journal.pone.0131636)
Supplement: S1 Dataset — (ZIP) [file pone.0131636.s001.zip › rawData/identification/11_blockid_set750_750_20121225.txt]

Trial	f1	cue	f1v	code	FLAG	button	event time	button time	RT
1	6	2	6	0	0	1	2433	2822	389
2	6	2	6	0	0	1	5250	5598	348
3	2	2	2	0	0	2	8016	8350	334
4	1	1	1	0	0	1	10783	11334	551
5	4	1	4	0	0	2	13767	14814	1047
6	8	2	8	0	0	1	17233	17750	517
7	8	1	8	0	0	2	20183	20606	423
8	9	2	9	0	0	1	23034	23406	372
9	7	1	7	0	0	2	25834	26358	524
10	2	1	2	0	0	2	28784	29053	269
11	4	2	4	0	0	2	31484	32573	1089
12	5	1	5	0	0	2	35001	35317	316
13	3	1	3	0	0	2	37751	38125	374
14	3	1	3	0	0	1	40551	40957	406
15	8	2	8	0	0	1	43384	43941	557
16	6	2	6	0	0	1	46368	46781	413
17	6	2	6	0	0	1	49201	49533	332
18	6	1	6	0	0	2	51951	52349	398
19	1	1	1	0	0	2	54768	57029	2261
20	8	1	8	0	0	2	59451	59909	458
21	9	2	9	0	0	2	62335	62541	206
22	3	1	3	0	0	1	64968	65333	365
23	3	2	3	0	0	2	67752	68317	565
24	3	2	3	0	0	1	70735	72365	1630
25	6	1	6	0	0	2	74785	75077	292
26	9	2	9	0	0	1	77502	84492	6990
27	6	1	6	0	0	2	86919	87268	349
28	4	2	4	0	0	2	89702	90108	406
29	5	1	5	0	0	2	92536	92932	396
30	7	1	7	0	0	2	95352	95692	340
31	9	2	9	0	0	1	98119	98732	613
32	2	2	2	0	0	2	101153	101492	339
33	7	1	7	0	0	2	103919	104324	405
34	4	2	4	0	0	2	106753	107132	379
35	5	2	5	0	0	2	109553	109900	347
36	7	1	7	0	0	2	112320	112668	348
37	3	2	3	0	0	2	115086	115412	326
38	1	2	1	0	0	2	117837	118156	319
39	8	1	8	0	0	2	120587	120860	273
40	6	1	6	0	0	2	123287	123692	405
41	9	1	9	0	0	2	126120	126516	396
42	8	1	8	0	0	2	128937	129236	299
43	3	2	3	0	0	2	131654	131979	325
44	4	2	4	0	0	2	134404	134724	320
45	4	1	4	0	0	1	137154	137500	346
46	9	1	9	0	0	2	139921	140236	315
47	2	1	2	0	0	1	142654	143099	445
48	7	2	7	0	0	2	145521	145811	290
49	1	1	1	0	0	1	148237	148579	342
50	1	1	1	0	0	1	151004	151379	375
51	3	1	3	0	0	1	153804	154147	343
52	5	1	5	0	0	2	156571	157027	456
53	2	1	2	0	0	1	159454	159835	381
54	1	2	1	0	0	2	162255	162683	428
55	5	2	5	0	0	1	165105	165507	402
56	7	2	7	0	0	1	167938	168963	1025
57	1	2	1	0	0	2	171388	171955	567
58	2	2	2	0	0	2	174388	174739	351
59	7	2	7	0	0	1	177172	177835	663
60	7	2	7	0	0	1	180255	180691	436
61	5	2	5	0	0	1	183122	189483	6361
62	2	2	2	0	0	1	191905	196339	4434
63	1	2	1	0	0	2	198772	199042	270
64	9	1	9	0	0	2	201472	201842	370
65	8	2	8	0	0	1	204273	204666	393
66	2	1	2	0	0	1	207089	207610	521
67	5	2	5	0	0	1	210039	210466	427
68	5	1	5	0	0	1	212889	217730	4841
69	8	2	8	0	0	1	220156	220786	630
70	4	1	4	0	0	-1	223206	220786	-1
71	9	1	9	0	0	1	235657	237650	1993
72	4	1	4	0	0	1	240074	240410	336
