# Supplementary material for: Modulation of Emotional Category Induced by Temporal Factors in Emotion Recognition
Source: PLoS One. 2015 Jul 31;10(7):e0131636. doi: 10.1371/journal.pone.0131636 (PMC4521787; doi:10.1371/journal.pone.0131636)
Supplement: S1 Dataset — (ZIP) [file pone.0131636.s001.zip › rawData/identification/12_blockid_set200_50_20130109.txt]

Trial	f1	cue	f1v	code	FLAG	button	event time	button time	RT
1	6	2	6	0	0	1	1176	2028	852
2	6	2	6	0	0	1	3200	3652	452
3	2	2	2	0	0	2	4833	5220	387
4	1	1	1	0	0	1	6393	6884	491
5	4	1	4	0	0	2	8066	8500	434
6	8	2	8	0	0	1	9683	10140	457
7	8	1	8	0	0	2	11316	11764	448
8	9	2	9	0	0	1	12933	13324	391
9	7	1	7	0	0	2	14500	14972	472
10	2	1	2	0	0	1	16150	16620	470
11	4	2	4	0	0	2	17800	18468	668
12	5	1	5	0	0	1	19650	20236	586
13	3	1	3	0	0	1	21417	21892	475
14	3	1	3	0	0	1	23067	23492	425
15	8	2	8	0	0	1	24667	25140	473
16	6	2	6	0	0	1	26317	26916	599
17	6	2	6	0	0	1	28100	28548	448
18	6	1	6	0	0	2	29717	30324	607
19	1	1	1	0	0	1	31500	31964	464
20	8	1	8	0	0	2	33133	33827	694
21	9	2	9	0	0	1	35000	35435	435
22	3	1	3	0	0	1	36617	37131	514
23	3	2	3	0	0	2	38300	39227	927
24	3	2	3	0	0	2	40400	42435	2035
25	6	1	6	0	0	2	43617	44235	618
26	9	2	9	0	0	1	45417	45883	466
27	6	1	6	0	0	2	47067	47587	520
28	4	2	4	0	0	1	48767	49195	428
29	5	1	5	0	0	2	50367	50835	468
30	7	1	7	0	0	2	52017	52427	410
31	9	2	9	0	0	1	53601	54019	418
32	2	2	2	0	0	2	55201	55915	714
33	7	1	7	0	0	2	57084	57667	583
34	4	2	4	0	0	2	58851	60219	1368
35	5	2	5	0	0	1	61401	61851	450
36	7	1	7	0	0	2	63034	63635	601
37	3	2	3	0	0	2	64817	65619	802
38	1	2	1	0	0	2	66801	67226	425
39	8	1	8	0	0	2	68401	68978	577
40	6	1	6	0	0	2	70151	70650	499
41	9	1	9	0	0	2	71834	72210	376
42	8	1	8	0	0	2	73384	73746	362
43	3	2	3	0	0	2	74918	75402	484
44	4	2	4	0	0	2	76584	77050	466
45	4	1	4	0	0	2	78234	79586	1352
46	9	1	9	0	0	2	80768	81450	682
47	2	1	2	0	0	1	82634	83138	504
48	7	2	7	0	0	1	84318	87242	2924
49	1	1	1	0	0	1	88418	88946	528
50	1	1	1	0	0	1	90118	90666	548
51	3	1	3	0	0	1	91835	94954	3119
52	5	1	5	0	0	2	96135	96938	803
53	2	1	2	0	0	1	98118	98554	436
54	1	2	1	0	0	2	99735	100282	547
55	5	2	5	0	0	1	101451	101945	494
56	7	2	7	0	0	1	103118	103633	515
57	1	2	1	0	0	2	104802	105201	399
58	2	2	2	0	0	2	106385	106793	408
59	7	2	7	0	0	1	107968	108737	769
60	7	2	7	0	0	1	109918	110513	595
61	5	2	5	0	0	1	111685	112457	772
62	2	2	2	0	0	2	113635	114033	398
63	1	2	1	0	0	2	115202	115737	535
64	9	1	9	0	0	2	116918	117513	595
65	8	2	8	0	0	1	118685	119329	644
66	2	1	2	0	0	1	120502	120953	451
67	5	2	5	0	0	1	122135	122841	706
68	5	1	5	0	0	2	124019	124473	454
69	8	2	8	0	0	1	125652	126081	429
70	4	1	4	0	0	2	127252	128321	1069
71	9	1	9	0	0	2	129502	129929	427
72	4	1	4	0	0	2	131102	132153	1051
