# Supplementary material for: Modulation of Emotional Category Induced by Temporal Factors in Emotion Recognition
Source: PLoS One. 2015 Jul 31;10(7):e0131636. doi: 10.1371/journal.pone.0131636 (PMC4521787; doi:10.1371/journal.pone.0131636)
Supplement: S1 Dataset — (ZIP) [file pone.0131636.s001.zip › rawData/identification/12_blockid_set200_750_20130109.txt]

Trial	f1	cue	f1v	code	FLAG	button	event time	button time	RT
1	2	2	2	0	0	2	1883	4047	2164
2	7	2	7	0	0	1	5916	6383	467
3	6	1	6	0	0	2	8266	8751	485
4	3	2	3	0	0	2	10633	11087	454
5	3	1	3	0	0	1	12966	13534	568
6	3	2	3	0	0	2	15416	15854	438
7	5	2	5	0	0	1	17733	18166	433
8	5	1	5	0	0	2	20050	20670	620
9	9	1	9	0	0	2	22550	23038	488
10	3	2	3	0	0	2	24917	25550	633
11	9	2	9	0	0	1	27433	27886	453
12	9	2	9	0	0	1	29767	30262	495
13	5	1	5	0	0	2	32133	32742	609
14	7	2	7	0	0	1	34617	35350	733
15	4	2	4	0	0	1	37234	37846	612
16	5	2	5	0	0	1	39717	40118	401
17	3	1	3	0	0	1	42000	42454	454
18	4	1	4	0	0	1	44334	44686	352
19	8	2	8	0	0	1	46567	47165	598
20	9	1	9	0	0	2	49034	49637	603
21	6	2	6	0	0	1	51517	52085	568
22	7	1	7	0	0	2	53967	54573	606
23	6	1	6	0	0	2	56451	57021	570
24	8	1	8	0	0	2	58901	59341	440
25	5	2	5	0	0	1	61217	61901	684
26	5	2	5	0	0	1	63784	64213	429
27	4	2	4	0	0	2	66084	66509	425
28	3	2	3	0	0	2	68384	68757	373
29	8	1	8	0	0	2	70634	71613	979
30	4	2	4	0	0	2	73484	74077	593
31	9	1	9	0	0	2	75951	76741	790
32	8	2	8	0	0	1	78618	79125	507
33	1	2	1	0	0	2	81001	81516	515
34	4	2	4	0	0	1	83384	83828	444
35	2	2	2	0	0	2	85701	88796	3095
36	7	1	7	0	0	2	90668	91420	752
37	6	1	6	0	0	2	93301	93732	431
38	6	2	6	0	0	1	95601	96836	1235
39	6	1	6	0	0	2	98718	99732	1014
40	8	2	8	0	0	1	101601	102092	491
41	6	2	6	0	0	1	103968	104468	500
42	4	1	4	0	0	1	106352	107060	708
43	3	1	3	0	0	1	108935	109420	485
44	7	2	7	0	0	1	111302	113260	1958
45	7	2	7	0	0	1	115135	115587	452
46	5	1	5	0	0	2	117468	118003	535
47	1	2	1	0	0	2	119885	120635	750
48	3	1	3	0	0	1	122519	122947	428
49	1	2	1	0	0	2	124819	126139	1320
50	8	2	8	0	0	1	128019	128539	520
51	4	1	4	0	0	1	130419	130915	496
52	7	1	7	0	0	2	132785	133435	650
53	8	1	8	0	0	2	135319	135811	492
54	1	1	1	0	0	1	137686	138131	445
55	9	2	9	0	0	1	140002	140499	497
56	9	1	9	0	0	2	142369	142859	490
57	9	2	9	0	0	1	144736	145539	803
58	1	2	1	0	0	2	147419	147947	528
59	6	2	6	0	0	1	149819	150242	423
60	1	1	1	0	0	1	152119	152594	475
61	4	1	4	0	0	2	154469	154938	469
62	5	1	5	0	0	2	156819	157474	655
63	1	1	1	0	0	1	159353	159746	393
64	8	1	8	0	0	2	161619	162058	439
65	1	1	1	0	0	1	163936	164314	378
66	7	1	7	0	0	2	166186	166658	472
67	2	1	2	0	0	1	168536	168930	394
68	2	2	2	0	0	2	170803	171234	431
69	2	1	2	0	0	1	173103	173562	459
70	2	2	2	0	0	2	175436	175898	462
71	2	1	2	0	0	1	177770	178434	664
72	2	1	2	0	0	1	180303	180762	459
