# Supplementary material for: Modulation of Emotional Category Induced by Temporal Factors in Emotion Recognition
Source: PLoS One. 2015 Jul 31;10(7):e0131636. doi: 10.1371/journal.pone.0131636 (PMC4521787; doi:10.1371/journal.pone.0131636)
Supplement: S1 Dataset — (ZIP) [file pone.0131636.s001.zip › rawData/identification/12_blockid_set50_50_20130109.txt]

Trial	f1	cue	f1v	code	FLAG	button	event time	button time	RT
1	1	2	1	0	0	2	1031	6207	5176
2	9	2	9	0	0	1	7250	8775	1525
3	4	1	4	0	0	1	9816	15542	5726
4	2	1	2	0	0	1	16583	18206	1623
5	2	1	2	0	0	1	19250	20094	844
6	9	2	9	0	0	1	21133	22214	1081
7	4	2	4	0	0	1	23250	24246	996
8	7	1	7	0	0	2	25283	26110	827
9	5	1	5	0	0	2	27150	27990	840
10	6	1	6	0	0	2	29033	29830	797
11	8	2	8	0	0	1	30867	33118	2251
12	4	1	4	0	0	1	34167	39750	5583
13	9	1	9	0	0	2	40800	41590	790
14	5	2	5	0	0	1	42634	43942	1308
15	6	2	6	0	0	1	44984	45902	918
16	5	1	5	0	0	1	46950	48374	1424
17	4	2	4	0	0	2	49417	50469	1052
18	1	1	1	0	0	1	51517	52533	1016
19	4	1	4	0	0	1	53584	55053	1469
20	4	1	4	0	0	1	56101	57957	1856
21	7	1	7	0	0	2	59001	60077	1076
22	5	2	5	0	0	1	61117	62117	1000
23	2	2	2	0	0	2	63167	64021	854
24	7	1	7	0	0	2	65067	66029	962
25	2	1	2	0	0	1	67067	68013	946
26	5	2	5	0	0	1	69051	70221	1170
27	6	2	6	0	0	1	71267	72093	826
28	9	2	9	0	0	1	73134	74045	911
29	2	2	2	0	0	2	75084	75781	697
30	2	2	2	0	0	2	76818	77517	699
31	6	2	6	0	0	1	78568	79229	661
32	2	1	2	0	0	1	80268	81477	1209
33	1	1	1	0	0	1	82518	83084	566
34	8	2	8	0	0	1	84134	84868	734
35	3	1	3	0	0	1	85918	86900	982
36	8	2	8	0	0	2	87951	89796	1845
37	5	2	5	0	0	1	90835	93196	2361
38	8	1	8	0	0	2	94235	95156	921
39	3	2	3	0	0	2	96201	97852	1651
40	1	2	1	0	0	2	98901	99876	975
41	6	2	6	0	0	1	100918	101668	750
42	9	2	9	0	0	1	102718	103412	694
43	1	2	1	0	0	2	104451	105828	1377
44	7	1	7	0	0	2	106868	107764	896
45	6	1	6	0	0	2	108802	109580	778
46	7	2	7	0	0	1	110618	111420	802
47	7	2	7	0	0	1	112468	113220	752
48	4	2	4	0	0	2	114268	115092	824
49	3	1	3	0	0	1	116135	116940	805
50	9	1	9	0	0	2	117985	118651	666
51	1	1	1	0	0	1	119702	120515	813
52	4	2	4	0	0	1	121552	124131	2579
53	1	2	1	0	0	2	125169	125875	706
54	6	1	6	0	0	2	126919	127763	844
55	3	1	3	0	0	1	128802	129523	721
56	8	1	8	0	0	2	130569	131347	778
57	2	2	2	0	0	2	132385	133155	770
58	1	1	1	0	0	1	134202	135019	817
59	3	1	3	0	0	1	136069	136787	718
60	8	2	8	0	0	1	137835	138675	840
61	6	1	6	0	0	2	139719	140379	660
62	7	2	7	0	0	1	141419	142139	720
63	5	1	5	0	0	2	143186	144011	825
64	8	1	8	0	0	2	145052	145867	815
65	7	2	7	0	0	1	146902	148299	1397
66	5	1	5	0	0	2	149336	150379	1043
67	3	2	3	0	0	2	151419	152186	767
68	9	1	9	0	0	2	153236	153946	710
69	3	2	3	0	0	2	154986	155738	752
70	8	1	8	0	0	2	156786	157466	680
71	3	2	3	0	0	2	158502	159338	836
72	9	1	9	0	0	2	160386	161546	1160
