# Supplementary material for: Modulation of Emotional Category Induced by Temporal Factors in Emotion Recognition
Source: PLoS One. 2015 Jul 31;10(7):e0131636. doi: 10.1371/journal.pone.0131636 (PMC4521787; doi:10.1371/journal.pone.0131636)
Supplement: S1 Dataset — (ZIP) [file pone.0131636.s001.zip › rawData/identification/12_blockid_set50_750_20130109.txt]

Trial	f1	cue	f1v	code	FLAG	button	event time	button time	RT
1	7	1	7	0	0	2	1726	2770	1044
2	1	1	1	0	0	1	4500	5210	710
3	6	1	6	0	0	2	6933	7265	332
4	4	1	4	0	0	1	9000	9369	369
5	7	1	7	0	0	2	11100	11473	373
6	5	1	5	0	0	2	13200	13625	425
7	5	1	5	0	0	2	15350	15865	515
8	5	2	5	0	0	1	17576	18281	705
9	8	2	8	0	0	1	20000	20633	633
10	4	2	4	0	0	2	22367	22785	418
11	4	2	4	0	0	2	24517	24929	412
12	3	1	3	0	0	1	26650	27129	479
13	9	1	9	0	0	2	28850	29313	463
14	1	2	1	0	0	2	31033	31481	448
15	5	1	5	0	0	2	33200	33841	641
16	2	1	2	0	0	1	35567	36209	642
17	8	1	8	0	0	2	37934	38481	547
18	6	2	6	0	0	1	40200	40856	656
19	1	1	1	0	0	1	42584	43088	504
20	9	1	9	0	0	2	44817	45336	519
21	4	2	4	0	0	2	47067	48200	1133
22	8	1	8	0	0	2	49934	50528	594
23	4	2	4	0	0	2	52250	53264	1014
24	8	1	8	0	0	2	54984	55640	656
25	3	1	3	0	0	1	57367	58368	1001
26	6	2	6	0	0	1	60101	60912	811
27	9	1	9	0	0	2	62634	63032	398
28	3	2	3	0	0	2	64751	65280	529
29	6	2	6	0	0	2	67001	69696	2695
30	9	1	9	0	0	2	71418	71944	526
31	9	2	9	0	0	1	73668	74087	419
32	5	2	5	0	0	1	75818	76303	485
33	5	1	5	0	0	1	78034	78535	501
34	3	2	3	0	0	2	80268	80783	515
35	1	2	1	0	0	2	82501	83103	602
36	7	2	7	0	0	1	84834	85431	597
37	6	2	6	0	0	1	87151	87567	416
38	8	1	8	0	0	2	89301	89799	498
39	1	1	1	0	0	1	91518	91959	441
40	1	1	1	0	0	1	93685	94151	466
41	3	1	3	0	0	1	95885	96311	426
42	9	2	9	0	0	1	98035	98575	540
43	7	1	7	0	0	2	100301	101231	930
44	7	2	7	0	0	1	102951	103407	456
45	8	2	8	0	0	1	105135	105559	424
46	5	2	5	0	0	1	107285	107719	434
47	2	1	2	0	0	1	109452	109958	506
48	6	1	6	0	0	2	111685	112214	529
49	4	1	4	0	0	1	113935	114326	391
50	2	1	2	0	0	1	116052	116438	386
51	3	2	3	0	0	2	118168	118710	542
52	5	2	5	0	0	2	120435	120998	563
53	3	1	3	0	0	1	122719	123374	655
54	1	2	1	0	0	2	125102	125598	496
55	2	1	2	0	0	1	127319	127758	439
56	1	2	1	0	0	2	129485	129910	425
57	7	2	7	0	0	1	131635	132190	555
58	6	1	6	0	0	2	133919	134574	655
59	8	2	8	0	0	1	136302	136798	496
60	7	1	7	0	0	2	138519	138950	431
61	6	1	6	0	0	2	140669	141437	768
62	3	2	3	0	0	2	143169	144013	844
63	9	2	9	0	0	1	145736	146229	493
64	4	1	4	0	0	1	147952	148525	573
65	2	2	2	0	0	2	150252	150693	441
66	4	1	4	0	0	1	152419	152909	490
67	9	2	9	0	0	1	154636	155109	473
68	7	2	7	0	0	1	156836	157261	425
69	2	2	2	0	0	2	158986	159397	411
70	2	2	2	0	0	2	161119	161565	446
71	8	2	8	0	0	1	163286	163637	351
72	2	2	2	0	0	2	165369	165749	380
