# Supplementary material for: Modulation of Emotional Category Induced by Temporal Factors in Emotion Recognition
Source: PLoS One. 2015 Jul 31;10(7):e0131636. doi: 10.1371/journal.pone.0131636 (PMC4521787; doi:10.1371/journal.pone.0131636)
Supplement: S1 Dataset — (ZIP) [file pone.0131636.s001.zip › rawData/identification/12_blockid_set750_50_20130109.txt]

Trial	f1	cue	f1v	code	FLAG	button	event time	button time	RT
1	7	2	7	0	0	1	1726	3498	1772
2	1	1	1	0	0	1	5216	5906	690
3	8	2	8	0	0	1	7633	8194	561
4	2	1	2	0	0	1	9916	10474	558
5	4	2	4	0	0	1	12200	12922	722
6	4	1	4	0	0	2	14650	15290	640
7	8	2	8	0	0	1	17016	17514	498
8	3	2	3	0	0	2	19233	19713	480
9	1	1	1	0	0	1	21433	21993	560
10	8	2	8	0	0	1	23717	24457	740
11	3	2	3	0	0	2	26183	27081	898
12	5	2	5	0	0	1	28800	29209	409
13	2	1	2	0	0	1	30933	31833	900
14	8	2	8	0	0	1	33567	34777	1210
15	4	1	4	0	0	2	36500	37449	949
16	3	2	3	0	0	2	39167	39857	690
17	3	2	3	0	0	2	41584	42673	1089
18	9	1	9	0	0	2	44400	45049	649
19	4	1	4	0	0	2	46767	47305	538
20	7	2	7	0	0	1	49034	49689	655
21	4	2	4	0	0	1	51417	52297	880
22	5	2	5	0	0	1	54017	54656	639
23	4	1	4	0	0	2	56384	57040	656
24	6	1	6	0	0	2	58767	59248	481
25	7	2	7	0	0	1	60967	61568	601
26	8	1	8	0	0	2	63301	64024	723
27	2	1	2	0	0	1	65751	66592	841
28	1	1	1	0	0	1	68317	69048	731
29	3	1	3	0	0	1	70768	71560	792
30	7	2	7	0	0	1	73284	74272	988
31	9	1	9	0	0	2	76001	76584	583
32	1	2	1	0	0	2	78318	79144	826
33	6	2	6	0	0	1	80868	81472	604
34	6	1	6	0	0	2	83201	83896	695
35	4	2	4	0	0	1	85618	86391	773
36	7	1	7	0	0	2	88118	88695	577
37	1	2	1	0	0	2	90418	91207	789
38	6	1	6	0	0	2	92935	93495	560
39	1	1	1	0	0	1	95218	95791	573
40	9	2	9	0	0	1	97518	98799	1281
41	1	2	1	0	0	2	100518	100935	417
42	3	1	3	0	0	1	102668	104311	1643
43	5	1	5	0	0	2	106035	106511	476
44	9	2	9	0	0	1	108235	108991	756
45	7	1	7	0	0	2	110718	111295	577
46	6	1	6	0	0	2	113018	113615	597
47	5	1	5	0	0	2	115335	115783	448
48	9	2	9	0	0	1	117502	118103	601
49	5	1	5	0	0	2	119835	120806	971
50	7	1	7	0	0	2	122535	123070	535
51	7	1	7	0	0	2	124802	125366	564
52	2	2	2	0	0	2	127085	127726	641
53	3	1	3	0	0	1	129452	131262	1810
54	3	1	3	0	0	1	132985	134102	1117
55	1	2	1	0	0	2	135835	136462	627
56	9	2	9	0	0	1	138186	138982	796
57	5	2	5	0	0	1	140702	141390	688
58	4	2	4	0	0	1	143119	143598	479
59	5	1	5	0	0	2	145319	146118	799
60	2	1	2	0	0	1	147836	148422	586
61	5	2	5	0	0	1	150152	150814	662
62	9	1	9	0	0	2	152536	153062	526
63	8	1	8	0	0	2	154786	155541	755
64	8	1	8	0	0	2	157269	157957	688
65	8	1	8	0	0	2	159686	160413	727
66	9	1	9	0	0	2	162136	162605	469
67	2	2	2	0	0	2	164336	165093	757
68	2	2	2	0	0	2	166819	167301	482
69	2	2	2	0	0	2	169019	169669	650
70	6	2	6	0	0	1	171403	172045	642
71	6	2	6	0	0	1	173770	174253	483
72	6	2	6	0	0	1	175986	176405	419
