# Supplementary material for: Modulation of Emotional Category Induced by Temporal Factors in Emotion Recognition
Source: PLoS One. 2015 Jul 31;10(7):e0131636. doi: 10.1371/journal.pone.0131636 (PMC4521787; doi:10.1371/journal.pone.0131636)
Supplement: S1 Dataset — (ZIP) [file pone.0131636.s001.zip › rawData/identification/12_blockid_set750_750_20130109.txt]

Trial	f1	cue	f1v	code	FLAG	button	event time	button time	RT
1	4	1	4	0	0	1	2411	4105	1694
2	2	2	2	0	0	1	6533	8753	2220
3	6	2	6	0	0	1	11183	11993	810
4	4	2	4	0	0	1	14416	14937	521
5	2	2	2	0	0	2	17366	18105	739
6	5	2	5	0	0	1	20533	21257	724
7	5	1	5	0	0	2	23683	25089	1406
8	8	1	8	0	0	2	27517	28177	660
9	8	1	8	0	0	2	30600	31185	585
10	2	2	2	0	0	2	33617	34360	743
11	9	2	9	0	0	1	36784	37448	664
12	1	2	1	0	0	2	39867	40328	461
13	1	1	1	0	0	1	42750	43784	1034
14	9	1	9	0	0	2	46217	46816	599
15	4	2	4	0	0	1	49250	50184	934
16	3	1	3	0	0	2	52617	53280	663
17	8	1	8	0	0	2	55701	56232	531
18	1	2	1	0	0	2	58651	59296	645
19	2	1	2	0	0	1	61717	62920	1203
20	9	2	9	0	0	1	65351	66096	745
21	4	1	4	0	0	2	68517	69087	570
22	1	2	1	0	0	2	71518	72095	577
23	2	1	2	0	0	1	74518	75199	681
24	4	1	4	0	0	2	77618	78055	437
25	7	1	7	0	0	2	80484	80951	467
26	4	1	4	0	0	2	83384	83799	415
27	1	2	1	0	0	2	86218	87199	981
28	3	1	3	0	0	1	89618	90063	445
29	9	1	9	0	0	2	92485	92855	370
30	9	2	9	0	0	1	95285	96175	890
31	2	1	2	0	0	1	98601	99463	862
32	2	1	2	0	0	1	101885	102294	409
33	7	1	7	0	0	2	104718	105070	352
34	5	2	5	0	0	1	107502	109022	1520
35	2	2	2	0	0	2	111452	112014	562
36	9	1	9	0	0	2	114435	114942	507
37	1	1	1	0	0	1	117368	117790	422
38	9	2	9	0	0	1	120218	121422	1204
39	1	1	1	0	0	1	123852	124486	634
40	8	1	8	0	0	2	126919	127462	543
41	3	1	3	0	0	1	129885	131134	1249
42	6	2	6	0	0	1	133552	134038	486
43	3	2	3	0	0	1	136469	136949	480
44	5	1	5	0	0	2	139369	140077	708
45	5	2	5	0	0	1	142502	143141	639
46	5	2	5	0	0	1	145569	146077	508
47	8	2	8	0	0	1	148502	149005	503
48	7	2	7	0	0	1	151436	151917	481
49	8	2	8	0	0	1	154336	154773	437
50	8	2	8	0	0	1	157203	157501	298
51	6	2	6	0	0	1	159919	160373	454
52	1	1	1	0	0	1	162803	163493	690
53	7	1	7	0	0	2	165919	167029	1110
54	7	2	7	0	0	1	169453	170124	671
55	7	1	7	0	0	2	172553	173460	907
56	9	1	9	0	0	2	175886	176332	446
57	8	2	8	0	0	1	178753	179644	891
58	4	2	4	0	0	1	182070	182476	406
59	7	2	7	0	0	1	184903	185332	429
60	3	1	3	0	0	1	187753	189284	1531
61	6	2	6	0	0	1	191703	192260	557
62	7	2	7	0	0	1	194687	195292	605
63	4	2	4	0	0	2	197720	199028	1308
64	6	1	6	0	0	2	201453	202140	687
65	6	1	6	0	0	2	204570	205115	545
66	5	1	5	0	0	2	207537	208067	530
67	3	2	3	0	0	2	210487	211179	692
68	3	2	3	0	0	2	213604	214123	519
69	3	2	3	0	0	2	216554	217131	577
70	5	1	5	0	0	2	219554	220947	1393
71	6	1	6	0	0	2	223370	223867	497
72	6	1	6	0	0	2	226287	226803	516
