# Supplementary material for: Modulation of Emotional Category Induced by Temporal Factors in Emotion Recognition
Source: PLoS One. 2015 Jul 31;10(7):e0131636. doi: 10.1371/journal.pone.0131636 (PMC4521787; doi:10.1371/journal.pone.0131636)
Supplement: S1 Dataset — (ZIP) [file pone.0131636.s001.zip › rawData/identification/13_blockid_set200_50_20130109.txt]

Trial	f1	cue	f1v	code	FLAG	button	event time	button time	RT
1	7	1	7	0	0	2	1176	1830	654
2	1	1	1	0	0	1	3000	3406	406
3	6	1	6	0	0	2	4583	5430	847
4	4	1	4	0	0	2	6600	7542	942
5	7	1	7	0	0	2	8716	9406	690
6	5	1	5	0	0	1	10583	12742	2159
7	5	1	5	0	0	2	13916	14686	770
8	5	2	5	0	0	2	15860	17014	1154
9	8	2	8	0	0	1	18183	18822	639
10	4	2	4	0	0	2	20000	21062	1062
11	4	2	4	0	0	2	22233	22934	701
12	3	1	3	0	0	1	24117	24726	609
13	9	1	9	0	0	2	25900	26461	561
14	1	2	1	0	0	2	27633	28589	956
15	5	1	5	0	0	1	29767	31453	1686
16	2	1	2	0	0	1	32633	33125	492
17	8	1	8	0	0	2	34300	35069	769
18	6	2	6	0	0	1	36250	37013	763
19	1	1	1	0	0	1	38184	39077	893
20	9	1	9	0	0	2	40250	41797	1547
21	4	2	4	0	0	2	42967	44517	1550
22	8	1	8	0	0	2	45700	46597	897
23	4	2	4	0	0	2	47767	48573	806
24	8	1	8	0	0	2	49750	50869	1119
25	3	1	3	0	0	1	52051	52589	538
26	6	2	6	0	0	1	53767	54797	1030
27	9	1	9	0	0	2	55967	57077	1110
28	3	2	3	0	0	2	58251	58829	578
29	6	2	6	0	0	1	60001	61252	1251
30	9	1	9	0	0	2	62434	63060	626
31	9	2	9	0	0	1	64234	65524	1290
32	5	2	5	0	0	2	66701	68716	2015
33	5	1	5	0	0	1	69884	71180	1296
34	3	2	3	0	0	2	72351	73964	1613
35	1	2	1	0	0	2	75134	76028	894
36	7	2	7	0	0	1	77201	77860	659
37	6	2	6	0	0	1	79034	79628	594
38	8	1	8	0	0	2	80801	81452	651
39	1	1	1	0	0	1	82634	83100	466
40	1	1	1	0	0	1	84268	84924	656
41	3	1	3	0	0	1	86101	86748	647
42	9	2	9	0	0	1	87918	88684	766
43	7	1	7	0	0	1	89868	92732	2864
44	7	2	7	0	0	2	93901	94883	982
45	8	2	8	0	0	1	96051	96579	528
46	5	2	5	0	0	1	97751	98731	980
47	2	1	2	0	0	1	99901	100651	750
48	6	1	6	0	0	1	101835	104035	2200
49	4	1	4	0	0	1	105218	106123	905
50	2	1	2	0	0	1	107302	107763	461
51	3	2	3	0	0	2	108935	109587	652
52	5	2	5	0	0	2	110768	112403	1635
53	3	1	3	0	0	1	113585	115131	1546
54	1	2	1	0	0	2	116302	118443	2141
55	2	1	2	0	0	1	119619	120299	680
56	1	2	1	0	0	2	121469	127619	6150
57	7	2	7	0	0	1	128802	129266	464
58	6	1	6	0	0	2	130435	131066	631
59	8	2	8	0	0	1	132235	132682	447
60	7	1	7	0	0	2	133852	134498	646
61	6	1	6	0	0	2	135669	136898	1229
62	3	2	3	0	0	2	138069	138730	661
63	9	2	9	0	0	1	139902	140722	820
64	4	1	4	0	0	1	141902	143170	1268
65	2	2	2	0	0	2	144352	145562	1210
66	4	1	4	0	0	2	146736	147786	1050
67	9	2	9	0	0	1	148969	149802	833
68	7	2	7	0	0	2	150986	153722	2736
69	2	2	2	0	0	2	154903	155378	475
70	2	2	2	0	0	1	156553	159506	2953
71	8	2	8	0	0	1	160686	161146	460
72	2	2	2	0	0	2	162319	163417	1098
