# Supplementary material for: Modulation of Emotional Category Induced by Temporal Factors in Emotion Recognition
Source: PLoS One. 2015 Jul 31;10(7):e0131636. doi: 10.1371/journal.pone.0131636 (PMC4521787; doi:10.1371/journal.pone.0131636)
Supplement: S1 Dataset — (ZIP) [file pone.0131636.s001.zip › rawData/identification/13_blockid_set200_750_20130109.txt]

Trial	f1	cue	f1v	code	FLAG	button	event time	button time	RT
1	7	2	7	0	0	1	1883	2356	473
2	1	1	1	0	0	1	4233	4620	387
3	8	2	8	0	0	1	6500	7012	512
4	2	1	2	0	0	1	8883	9396	513
5	4	2	4	0	0	1	11266	12355	1089
6	4	1	4	0	0	1	14233	14771	538
7	8	2	8	0	0	1	16650	17187	537
8	3	2	3	0	0	-1	17200	17211	-1
9	1	1	1	0	0	1	19083	19715	632
10	8	2	8	0	0	1	21583	22099	516
11	3	2	3	0	0	-1	22117	22123	-1
12	5	2	5	0	0	-1	23100	23587	-1
13	2	1	2	0	0	1	25467	27427	1960
14	8	2	8	0	0	1	29300	29859	559
15	4	1	4	0	0	1	31733	32179	446
16	3	2	3	0	0	-1	32183	32211	-1
17	3	2	3	0	0	2	34083	34811	728
18	9	1	9	0	0	2	36684	37355	671
19	4	1	4	0	0	2	39234	39923	689
20	7	2	7	0	0	1	41800	42379	579
21	4	2	4	0	0	-1	42384	42411	-1
22	5	2	5	0	0	2	44284	44883	599
23	4	1	4	0	0	-1	44884	44915	-1
24	6	1	6	0	0	1	46784	47458	674
25	7	2	7	0	0	-1	47467	47490	-1
26	8	1	8	0	0	2	49367	49978	611
27	2	1	2	0	0	1	51850	52418	568
28	1	1	1	0	0	-1	52434	52442	-1
29	3	1	3	0	0	1	54317	55106	789
30	7	2	7	0	0	1	56984	57546	562
31	9	1	9	0	0	-1	57551	57578	-1
32	1	2	1	0	0	2	59451	60114	663
33	6	2	6	0	0	1	61984	63922	1938
34	6	1	6	0	0	-1	63934	63946	-1
35	4	2	4	0	0	2	65817	66490	673
36	7	1	7	0	0	2	68367	69058	691
37	1	2	1	0	0	-1	69068	69082	-1
38	6	1	6	0	0	2	70934	71706	772
39	1	1	1	0	0	1	73584	74338	754
40	9	2	9	0	0	-1	74351	74362	-1
41	1	2	1	0	0	2	76234	77338	1104
42	3	1	3	0	0	1	79218	80433	1215
43	5	1	5	0	0	-1	80451	80457	-1
44	9	2	9	0	0	1	82334	82849	515
45	7	1	7	0	0	2	84718	85257	539
46	6	1	6	0	0	-1	85268	85289	-1
47	5	1	5	0	0	2	87168	87721	553
48	9	2	9	0	0	1	89601	90097	496
49	5	1	5	0	0	1	91968	92529	561
50	7	1	7	0	0	-1	92535	92561	-1
51	7	1	7	0	0	2	94435	95105	670
52	2	2	2	0	0	-1	95118	95129	-1
53	3	1	3	0	0	1	97001	97737	736
54	3	1	3	0	0	-1	97751	97769	-1
55	1	2	1	0	0	2	99651	100217	566
56	9	2	9	0	0	-1	100218	100249	-1
57	5	2	5	0	0	2	102118	103569	1451
58	4	2	4	0	0	-1	103585	103601	-1
59	5	1	5	0	0	-1	103585	103609	-1
60	2	1	2	0	0	1	105485	106233	748
61	5	2	5	0	0	-1	106235	106257	-1
62	9	1	9	0	0	2	108135	110001	1866
63	8	1	8	0	0	-1	110018	110033	-1
64	8	1	8	0	0	2	111902	112505	603
65	8	1	8	0	0	-1	112518	112529	-1
66	9	1	9	0	0	2	114402	115176	774
67	2	2	2	0	0	-1	115185	115200	-1
68	2	2	2	0	0	-1	115200	115448	-1
69	2	2	2	0	0	2	117318	118720	1402
70	6	2	6	0	0	1	120602	121248	646
71	6	2	6	0	0	-1	121252	121272	-1
72	6	2	6	0	0	1	123152	123776	624
