# Supplementary material for: Modulation of Emotional Category Induced by Temporal Factors in Emotion Recognition
Source: PLoS One. 2015 Jul 31;10(7):e0131636. doi: 10.1371/journal.pone.0131636 (PMC4521787; doi:10.1371/journal.pone.0131636)
Supplement: S1 Dataset — (ZIP) [file pone.0131636.s001.zip › rawData/identification/13_blockid_set50_50_20130109.txt]

Trial	f1	cue	f1v	code	FLAG	button	event time	button time	RT
1	6	2	6	0	0	1	1049	2384	1335
2	6	2	6	0	0	1	3433	4248	815
3	2	2	2	0	0	2	5283	6136	853
4	1	1	1	0	0	1	7183	8008	825
5	4	1	4	0	0	1	9050	10128	1078
6	8	2	8	0	0	1	11166	11984	818
7	8	1	8	0	0	2	13033	14000	967
8	9	2	9	0	0	1	15050	15728	678
9	7	1	7	0	0	2	16766	17544	778
10	2	1	2	0	0	1	18583	19256	673
11	4	2	4	0	0	2	20300	21232	932
12	5	1	5	0	0	2	22267	23592	1325
13	3	1	3	0	0	1	24633	25344	711
14	3	1	3	0	0	1	26383	26943	560
15	8	2	8	0	0	1	27983	28823	840
16	6	2	6	0	0	1	29867	30679	812
17	6	2	6	0	0	1	31717	32223	506
18	6	1	6	0	0	1	33267	33647	380
19	1	1	1	0	0	1	34683	35175	492
20	8	1	8	0	0	2	36217	36975	758
21	9	2	9	0	0	1	38017	38879	862
22	3	1	3	0	0	1	39917	40503	586
23	3	2	3	0	0	2	41550	42399	849
24	3	2	3	0	0	2	43434	44199	765
25	6	1	6	0	0	2	45234	46159	925
26	9	2	9	0	0	1	47200	48239	1039
27	6	1	6	0	0	2	49284	50271	987
28	4	2	4	0	0	2	51317	52727	1410
29	5	1	5	0	0	1	53767	54439	672
30	7	1	7	0	0	2	55484	56263	779
31	9	2	9	0	0	1	57301	58223	922
32	2	2	2	0	0	2	59267	59815	548
33	7	1	7	0	0	2	60851	61606	755
34	4	2	4	0	0	2	62651	63390	739
35	5	2	5	0	0	1	64434	66174	1740
36	7	1	7	0	0	2	67217	68142	925
37	3	2	3	0	0	2	69184	70742	1558
38	1	2	1	0	0	2	71784	72326	542
39	8	1	8	0	0	2	73368	74046	678
40	6	1	6	0	0	2	75084	76166	1082
41	9	1	9	0	0	2	77201	77990	789
42	8	1	8	0	0	2	79034	79854	820
43	3	2	3	0	0	2	80901	82166	1265
44	4	2	4	0	0	2	83201	84686	1485
45	4	1	4	0	0	1	85734	86614	880
46	9	1	9	0	0	2	87651	88454	803
47	2	1	2	0	0	1	89501	90150	649
48	7	2	7	0	0	2	91185	91846	661
49	1	1	1	0	0	1	92885	93470	585
50	1	1	1	0	0	1	94518	95030	512
51	3	1	3	0	0	1	96068	96501	433
52	5	1	5	0	0	1	97551	98605	1054
53	2	1	2	0	0	1	99651	100853	1202
54	1	2	1	0	0	2	101901	102997	1096
55	5	2	5	0	0	2	104035	104869	834
56	7	2	7	0	0	1	105918	107077	1159
57	1	2	1	0	0	2	108118	108717	599
58	2	2	2	0	0	2	109752	110533	781
59	7	2	7	0	0	1	111568	118437	6869
60	7	2	7	0	0	1	119485	120253	768
61	5	2	5	0	0	1	121302	122045	743
62	2	2	2	0	0	2	123085	123533	448
63	1	2	1	0	0	2	124569	125165	596
64	9	1	9	0	0	2	126202	126893	691
65	8	2	8	0	0	1	127935	128413	478
66	2	1	2	0	0	2	129452	130036	584
67	5	2	5	0	0	1	131085	131988	903
68	5	1	5	0	0	2	133035	134108	1073
69	8	2	8	0	0	1	135152	135772	620
70	4	1	4	0	0	1	136819	137516	697
71	9	1	9	0	0	2	138552	139116	564
72	4	1	4	0	0	1	140152	140772	620
