# Supplementary material for: Modulation of Emotional Category Induced by Temporal Factors in Emotion Recognition
Source: PLoS One. 2015 Jul 31;10(7):e0131636. doi: 10.1371/journal.pone.0131636 (PMC4521787; doi:10.1371/journal.pone.0131636)
Supplement: S1 Dataset — (ZIP) [file pone.0131636.s001.zip › rawData/identification/13_blockid_set50_750_20130109.txt]

Trial	f1	cue	f1v	code	FLAG	button	event time	button time	RT
1	2	2	2	0	0	2	1726	2320	594
2	7	2	7	0	0	1	4050	4568	518
3	6	1	6	0	0	2	6293	7112	819
4	3	2	3	0	0	2	8826	9519	693
5	3	1	3	0	0	1	11250	11831	581
6	3	2	3	0	0	2	13550	14207	657
7	5	2	5	0	0	2	15933	16471	538
8	5	1	5	0	0	1	18200	18839	639
9	9	1	9	0	0	2	20567	21343	776
10	3	2	3	0	0	2	23067	23863	796
11	9	2	9	0	0	1	25583	25999	416
12	9	2	9	0	0	1	27733	28199	466
13	5	1	5	0	0	1	29917	30439	522
14	7	2	7	0	0	1	32167	32639	472
15	4	2	4	0	0	2	34367	35255	888
16	5	2	5	0	0	2	36984	37415	431
17	3	1	3	0	0	1	39134	39583	449
18	4	1	4	0	0	1	41317	41895	578
19	8	2	8	0	0	1	43617	44086	469
20	9	1	9	0	0	2	45817	46446	629
21	6	2	6	0	0	1	48167	49046	879
22	7	1	7	0	0	2	50767	51534	767
23	6	1	6	0	0	2	53267	54158	891
24	8	1	8	0	0	2	55884	56454	570
25	5	2	5	0	0	2	58184	59166	982
26	5	2	5	0	0	2	60884	63190	2306
27	4	2	4	0	0	2	64917	65606	689
28	3	2	3	0	0	2	67334	67758	424
29	8	1	8	0	0	2	69484	70470	986
30	4	2	4	0	0	2	72201	72654	453
31	9	1	9	0	0	2	74384	75038	654
32	8	2	8	0	0	1	76768	77685	917
33	1	2	1	0	0	2	79418	79989	571
34	4	2	4	0	0	2	81718	82341	623
35	2	2	2	0	0	2	84068	84581	513
36	7	1	7	0	0	2	86301	87877	1576
37	6	1	6	0	0	2	89601	90077	476
38	6	2	6	0	0	1	91801	92485	684
39	6	1	6	0	0	1	94218	95077	859
40	8	2	8	0	0	1	96801	97333	532
41	6	2	6	0	0	1	99051	99965	914
42	4	1	4	0	0	1	101685	102413	728
43	3	1	3	0	0	1	104135	104549	414
44	7	2	7	0	0	1	106268	106781	513
45	7	2	7	0	0	1	108502	108885	383
46	5	1	5	0	0	1	110618	111228	610
47	1	2	1	0	0	2	112952	113324	372
48	3	1	3	0	0	1	115052	115492	440
49	1	2	1	0	0	2	117218	117764	546
50	8	2	8	0	0	1	119485	120276	791
51	4	1	4	0	0	1	122002	123668	1666
52	7	1	7	0	0	2	125402	125956	554
53	8	1	8	0	0	2	127685	128140	455
54	1	1	1	0	0	1	129869	130532	663
55	9	2	9	0	0	1	132252	133324	1072
56	9	1	9	0	0	1	135052	135676	624
57	9	2	9	0	0	1	137402	137988	586
58	1	2	1	0	0	2	139719	140204	485
59	6	2	6	0	0	1	141936	142532	596
60	1	1	1	0	0	1	144252	144739	487
61	4	1	4	0	0	1	146469	146915	446
62	5	1	5	0	0	1	148636	149107	471
63	1	1	1	0	0	1	150836	151499	663
64	8	1	8	0	0	2	153219	153691	472
65	1	1	1	0	0	1	155419	155867	448
66	7	1	7	0	0	2	157586	157971	385
67	2	1	2	0	0	1	159703	160179	476
68	2	2	2	0	0	2	161903	162499	596
69	2	1	2	0	0	1	164219	165051	832
70	2	2	2	0	0	2	166769	167707	938
71	2	1	2	0	0	2	169436	174011	4575
72	2	1	2	0	0	1	175736	176195	459
