# Supplementary material for: Modulation of Emotional Category Induced by Temporal Factors in Emotion Recognition
Source: PLoS One. 2015 Jul 31;10(7):e0131636. doi: 10.1371/journal.pone.0131636 (PMC4521787; doi:10.1371/journal.pone.0131636)
Supplement: S1 Dataset — (ZIP) [file pone.0131636.s001.zip › rawData/identification/13_blockid_set750_50_20130109.txt]

Trial	f1	cue	f1v	code	FLAG	button	event time	button time	RT
1	4	1	4	0	0	1	1726	2353	627
2	2	2	2	0	0	2	4083	4673	590
3	6	2	6	0	0	1	6400	6929	529
4	4	2	4	0	0	1	8650	9840	1190
5	2	2	2	0	0	2	11566	12032	466
6	5	2	5	0	0	1	13766	14248	482
7	5	1	5	0	0	2	15966	16600	634
8	8	1	8	0	0	2	18333	18792	459
9	8	1	8	0	0	2	20517	21064	547
10	2	2	2	0	0	2	22783	23592	809
11	9	2	9	0	0	1	25317	25984	667
12	1	2	1	0	0	2	27717	28536	819
13	1	1	1	0	0	1	30267	30904	637
14	9	1	9	0	0	2	32633	33152	519
15	4	2	4	0	0	2	34884	35872	988
16	3	1	3	0	0	1	37600	38264	664
17	8	1	8	0	0	2	39984	41064	1080
18	1	2	1	0	0	2	42784	44175	1391
19	2	1	2	0	0	-1	44950	45455	-1
20	9	2	9	0	0	1	47184	47847	663
21	4	1	4	0	0	2	49567	51207	1640
22	1	2	1	0	0	2	52934	53847	913
23	2	1	2	0	0	1	55567	56287	720
24	4	1	4	0	0	2	58017	59935	1918
25	7	1	7	0	0	2	61667	62223	556
26	4	1	4	0	0	2	63951	64543	592
27	1	2	1	0	0	2	66267	67031	764
28	3	1	3	0	0	1	68751	69511	760
29	9	1	9	0	0	2	71234	72863	1629
30	9	2	9	0	0	1	74584	76327	1743
31	2	1	2	0	0	1	78051	78590	539
32	2	1	2	0	0	1	80318	81134	816
33	7	1	7	0	0	2	82868	83886	1018
34	5	2	5	0	0	1	85618	86358	740
35	2	2	2	0	0	2	88085	88750	665
36	9	1	9	0	0	2	90468	91430	962
37	1	1	1	0	0	1	93151	93662	511
38	9	2	9	0	0	1	95385	95934	549
39	1	1	1	0	0	1	97668	98462	794
40	8	1	8	0	0	2	100185	100798	613
41	3	1	3	0	0	2	102518	104086	1568
42	6	2	6	0	0	1	105818	109502	3684
43	3	2	3	0	0	2	111235	111797	562
44	5	1	5	0	0	1	113518	114429	911
45	5	2	5	0	0	2	116152	117429	1277
46	5	2	5	0	0	1	119152	119605	453
47	8	2	8	0	0	1	121335	123237	1902
48	7	2	7	0	0	1	124969	125869	900
49	8	2	8	0	0	1	127602	128613	1011
50	8	2	8	0	0	1	130335	132261	1926
51	6	2	6	0	0	1	133985	134525	540
52	1	1	1	0	0	1	136252	137053	801
53	7	1	7	0	0	2	138786	139333	547
54	7	2	7	0	0	1	141052	141613	561
55	7	1	7	0	0	2	143336	143981	645
56	9	1	9	0	0	2	145702	146268	566
57	8	2	8	0	0	1	148002	148908	906
58	4	2	4	0	0	2	150636	151628	992
59	7	2	7	0	0	1	153353	153804	451
60	3	1	3	0	0	1	155536	158732	3196
61	6	2	6	0	0	2	160453	161228	775
62	7	2	7	0	0	1	162953	163764	811
63	4	2	4	0	0	1	165486	166868	1382
64	6	1	6	0	0	2	168586	169716	1130
65	6	1	6	0	0	2	171436	172092	656
66	5	1	5	0	0	2	173820	175340	1520
67	3	2	3	0	0	2	177070	178572	1502
68	3	2	3	0	0	2	180303	180851	548
69	3	2	3	0	0	2	182570	183619	1049
70	5	1	5	0	0	2	185353	187523	2170
71	6	1	6	0	0	2	189253	192731	3478
72	6	1	6	0	0	2	194453	195163	710
