# Supplementary material for: Modulation of Emotional Category Induced by Temporal Factors in Emotion Recognition
Source: PLoS One. 2015 Jul 31;10(7):e0131636. doi: 10.1371/journal.pone.0131636 (PMC4521787; doi:10.1371/journal.pone.0131636)
Supplement: S1 Dataset — (ZIP) [file pone.0131636.s001.zip › rawData/identification/13_blockid_set750_750_20130109.txt]

Trial	f1	cue	f1v	code	FLAG	button	event time	button time	RT
1	1	2	1	0	0	2	2433	2981	548
2	9	2	9	0	0	1	5400	5829	429
3	4	1	4	0	0	1	8250	8749	499
4	2	1	2	0	0	1	11183	11653	470
5	2	1	2	0	0	1	14083	14533	450
6	9	2	9	0	0	1	16966	17485	519
7	4	2	4	0	0	2	19917	20381	464
8	7	1	7	0	0	2	22800	23477	677
9	5	1	5	0	0	2	25900	26829	929
10	6	1	6	0	0	2	29250	31029	1779
11	8	2	8	0	0	1	33450	33884	434
12	4	1	4	0	0	1	36317	37260	943
13	9	1	9	0	0	2	39684	41244	1560
14	5	2	5	0	0	1	43667	44476	809
15	6	2	6	0	0	1	46900	47652	752
16	5	1	5	0	0	2	50084	50996	912
17	4	2	4	0	0	1	53417	54156	739
18	1	1	1	0	0	1	56584	57124	540
19	4	1	4	0	0	1	59551	61428	1877
20	4	1	4	0	0	1	63851	64348	497
21	7	1	7	0	0	2	66767	67235	468
22	5	2	5	0	0	1	69668	70347	679
23	2	2	2	0	0	2	72768	73787	1019
24	7	1	7	0	0	1	76218	79179	2961
25	2	1	2	0	0	1	81601	81987	386
26	5	2	5	0	0	1	84418	84883	465
27	6	2	6	0	0	1	87301	87763	462
28	9	2	9	0	0	1	90185	90747	562
29	2	2	2	0	0	2	93168	93611	443
30	2	2	2	0	0	2	96035	96603	568
31	6	2	6	0	0	1	99035	100155	1120
32	2	1	2	0	0	1	102585	103906	1321
33	1	1	1	0	0	1	106335	106898	563
34	8	2	8	0	0	1	109318	110042	724
35	3	1	3	0	0	1	112468	112970	502
36	8	2	8	0	0	1	115402	115850	448
37	5	2	5	0	0	1	118268	118674	406
38	8	1	8	0	0	2	121102	121762	660
39	3	2	3	0	0	2	124185	124842	657
40	1	2	1	0	0	2	127269	132322	5053
41	6	2	6	0	0	1	134752	135225	473
42	9	2	9	0	0	1	137652	138433	781
43	1	2	1	0	0	2	140852	141569	717
44	7	1	7	0	0	2	144002	144897	895
45	6	1	6	0	0	1	147319	148513	1194
46	7	2	7	0	0	1	150936	151617	681
47	7	2	7	0	0	1	154036	154609	573
48	4	2	4	0	0	2	157036	157937	901
49	3	1	3	0	0	1	160369	162673	2304
50	9	1	9	0	0	2	165103	165601	498
51	1	1	1	0	0	1	168019	168633	614
52	4	2	4	0	0	1	171053	171672	619
53	1	2	1	0	0	2	174103	174856	753
54	6	1	6	0	0	2	177286	179008	1722
55	3	1	3	0	0	1	181436	181816	380
56	8	1	8	0	0	2	184236	184872	636
57	2	2	2	0	0	2	187303	187984	681
58	1	1	1	0	0	1	190403	192080	1677
59	3	1	3	0	0	1	194503	194952	449
60	8	2	8	0	0	1	197370	197992	622
61	6	1	6	0	0	2	200420	200944	524
62	7	2	7	0	0	1	203370	204679	1309
63	5	1	5	0	0	2	207104	208527	1423
64	8	1	8	0	0	2	210954	211487	533
65	7	2	7	0	0	1	213920	215007	1087
66	5	1	5	0	0	2	217437	221727	4290
67	3	2	3	0	0	2	224154	224711	557
68	9	1	9	0	0	2	227137	229391	2254
69	3	2	3	0	0	2	231821	234487	2666
70	8	1	8	0	0	2	236921	237494	573
71	3	2	3	0	0	2	239921	240526	605
72	9	1	9	0	0	2	242954	244414	1460
