# Supplementary material for: Modulation of Emotional Category Induced by Temporal Factors in Emotion Recognition
Source: PLoS One. 2015 Jul 31;10(7):e0131636. doi: 10.1371/journal.pone.0131636 (PMC4521787; doi:10.1371/journal.pone.0131636)
Supplement: S1 Dataset — (ZIP) [file pone.0131636.s001.zip › rawData/identification/14_blockid_set200_50_20130111.txt]

Trial	f1	cue	f1v	code	FLAG	button	event time	button time	RT
1	7	1	7	0	0	2	1176	1621	445
2	1	1	1	0	0	1	2800	3261	461
3	6	1	6	0	0	2	4433	4837	404
4	4	1	4	0	0	2	6016	6477	461
5	7	1	7	0	0	2	7650	7965	315
6	5	1	5	0	0	2	9133	9421	288
7	5	1	5	0	0	2	10600	10869	269
8	5	2	5	0	0	2	12043	12381	338
9	8	2	8	0	0	1	13550	13949	399
10	4	2	4	0	0	2	15116	15485	369
11	4	2	4	0	0	2	16667	17021	354
12	3	1	3	0	0	2	18200	18549	349
13	9	1	9	0	0	2	19717	20109	392
14	1	2	1	0	0	2	21283	21892	609
15	5	1	5	0	0	2	23067	23628	561
16	2	1	2	0	0	1	24800	25236	436
17	8	1	8	0	0	2	26417	26860	443
18	6	2	6	0	0	1	28034	28460	426
19	1	1	1	0	0	1	29634	30092	458
20	9	1	9	0	0	2	31267	31628	361
21	4	2	4	0	0	2	32800	33588	788
22	8	1	8	0	0	2	34767	35308	541
23	4	2	4	0	0	2	36484	37236	752
24	8	1	8	0	0	2	38417	38900	483
25	3	1	3	0	0	1	40084	40516	432
26	6	2	6	0	0	1	41684	42172	488
27	9	1	9	0	0	2	43351	43764	413
28	3	2	3	0	0	2	44934	45500	566
29	6	2	6	0	0	1	46684	47548	864
30	9	1	9	0	0	2	48718	49188	470
31	9	2	9	0	0	1	50368	50828	460
32	5	2	5	0	0	1	52001	52460	459
33	5	1	5	0	0	2	53634	54100	466
34	3	2	3	0	0	2	55268	55708	440
35	1	2	1	0	0	2	56884	57484	600
36	7	2	7	0	0	1	58668	59100	432
37	6	2	6	0	0	1	60268	60756	488
38	8	1	8	0	0	2	61935	62332	397
39	1	1	1	0	0	1	63501	63940	439
40	1	1	1	0	0	1	65118	65596	478
41	3	1	3	0	0	1	66768	67244	476
42	9	2	9	0	0	1	68418	68843	425
43	7	1	7	0	0	2	70018	70395	377
44	7	2	7	0	0	1	71568	71971	403
45	8	2	8	0	0	1	73152	73547	395
46	5	2	5	0	0	1	74718	75179	461
47	2	1	2	0	0	1	76352	76779	427
48	6	1	6	0	0	2	77952	78451	499
49	4	1	4	0	0	1	79635	80331	696
50	2	1	2	0	0	1	81502	81899	397
51	3	2	3	0	0	2	83068	83475	407
52	5	2	5	0	0	2	84652	85243	591
53	3	1	3	0	0	1	86419	86883	464
54	1	2	1	0	0	2	88052	88427	375
55	2	1	2	0	0	1	89602	89987	385
56	1	2	1	0	0	2	91169	91563	394
57	7	2	7	0	0	1	92735	93131	396
58	6	1	6	0	0	2	94302	94891	589
59	8	2	8	0	0	1	96069	96451	382
60	7	1	7	0	0	2	97619	98027	408
61	6	1	6	0	0	2	99202	99843	641
62	3	2	3	0	0	2	101019	101515	496
63	9	2	9	0	0	1	102686	103115	429
64	4	1	4	0	0	1	104286	104899	613
65	2	2	2	0	0	2	106069	106459	390
66	4	1	4	0	0	1	107636	108083	447
67	9	2	9	0	0	1	109253	109971	718
68	7	2	7	0	0	1	111153	111563	410
69	2	2	2	0	0	2	112736	113147	411
70	2	2	2	0	0	2	114319	114763	444
71	8	2	8	0	0	1	115936	116395	459
72	2	2	2	0	0	2	117569	117986	417
