# Supplementary material for: Modulation of Emotional Category Induced by Temporal Factors in Emotion Recognition
Source: PLoS One. 2015 Jul 31;10(7):e0131636. doi: 10.1371/journal.pone.0131636 (PMC4521787; doi:10.1371/journal.pone.0131636)
Supplement: S1 Dataset — (ZIP) [file pone.0131636.s001.zip › rawData/identification/14_blockid_set200_750_20130111.txt]

Trial	f1	cue	f1v	code	FLAG	button	event time	button time	RT
1	4	1	4	0	0	2	1880	3066	1186
2	2	2	2	0	0	2	4950	5490	540
3	6	2	6	0	0	1	7366	7882	516
4	4	2	4	0	0	2	9750	10170	420
5	2	2	2	0	0	2	12050	12377	327
6	5	2	5	0	0	1	14250	14729	479
7	5	1	5	0	0	2	16600	17137	537
8	8	1	8	0	0	2	19017	19545	528
9	8	1	8	0	0	2	21417	21785	368
10	2	2	2	0	0	2	23667	24097	430
11	9	2	9	0	0	1	25967	26809	842
12	1	2	1	0	0	2	28684	29001	317
13	1	1	1	0	0	1	30884	31369	485
14	9	1	9	0	0	2	33250	33657	407
15	4	2	4	0	0	2	35534	35929	395
16	3	1	3	0	0	1	37801	38289	488
17	8	1	8	0	0	2	40167	40537	370
18	1	2	1	0	0	2	42417	42785	368
19	2	1	2	0	0	1	44667	45409	742
20	9	2	9	0	0	1	47284	47865	581
21	4	1	4	0	0	1	49734	50217	483
22	1	2	1	0	0	2	52101	52561	460
23	2	1	2	0	0	1	54434	54873	439
24	4	1	4	0	0	1	56751	57521	770
25	7	1	7	0	0	2	59401	59728	327
26	4	1	4	0	0	2	61601	61976	375
27	1	2	1	0	0	2	63851	64240	389
28	3	1	3	0	0	1	66118	66560	442
29	9	1	9	0	0	2	68435	68752	317
30	9	2	9	0	0	1	70635	70976	341
31	2	1	2	0	0	1	72852	73296	444
32	2	1	2	0	0	1	75168	75552	384
33	7	1	7	0	0	2	77435	77816	381
34	5	2	5	0	0	1	79685	80016	331
35	2	2	2	0	0	2	81885	82360	475
36	9	1	9	0	0	2	84235	84664	429
37	1	1	1	0	0	1	86535	86952	417
38	9	2	9	0	0	1	88835	89448	613
39	1	1	1	0	0	1	91319	91904	585
40	8	1	8	0	0	2	93785	94160	375
41	3	1	3	0	0	1	96036	96392	356
42	6	2	6	0	0	1	98269	98728	459
43	3	2	3	0	0	1	100602	101472	870
44	5	1	5	0	0	2	103352	103808	456
45	5	2	5	0	0	1	105686	106016	330
46	5	2	5	0	0	1	107886	108239	353
47	8	2	8	0	0	1	110119	110431	312
48	7	2	7	0	0	1	112303	112615	312
49	8	2	8	0	0	1	114486	114831	345
50	8	2	8	0	0	1	116703	117111	408
51	6	2	6	0	0	1	118986	119359	373
52	1	1	1	0	0	1	121236	121639	403
53	7	1	7	0	0	2	123520	123879	359
54	7	2	7	0	0	1	125753	126151	398
55	7	1	7	0	0	2	128020	128503	483
56	9	1	9	0	0	2	130386	130815	429
57	8	2	8	0	0	1	132687	133143	456
58	4	2	4	0	0	2	135020	135487	467
59	7	2	7	0	0	1	137370	137751	381
60	3	1	3	0	0	1	139620	140015	395
61	6	2	6	0	0	1	141887	142231	344
62	7	2	7	0	0	1	144104	144815	711
63	4	2	4	0	0	2	146687	147047	360
64	6	1	6	0	0	2	148920	149375	455
65	6	1	6	0	0	2	151254	151671	417
66	5	1	5	0	0	2	153554	153998	444
67	3	2	3	0	0	2	155871	156231	360
68	3	2	3	0	0	2	158104	158462	358
69	3	2	3	0	0	2	160337	160734	397
70	5	1	5	0	0	2	162604	162966	362
71	6	1	6	0	0	2	164837	165198	361
72	6	1	6	0	0	2	167071	167454	383
