# Supplementary material for: Modulation of Emotional Category Induced by Temporal Factors in Emotion Recognition
Source: PLoS One. 2015 Jul 31;10(7):e0131636. doi: 10.1371/journal.pone.0131636 (PMC4521787; doi:10.1371/journal.pone.0131636)
Supplement: S1 Dataset — (ZIP) [file pone.0131636.s001.zip › rawData/identification/14_blockid_set50_50_20130111.txt]

Trial	f1	cue	f1v	code	FLAG	button	event time	button time	RT
1	6	2	6	0	0	1	1050	1472	422
2	6	2	6	0	0	1	2516	2960	444
3	2	2	2	0	0	2	4000	4496	496
4	1	1	1	0	0	1	5533	5952	419
5	4	1	4	0	0	2	7000	7904	904
6	8	2	8	0	0	1	8950	9336	386
7	8	1	8	0	0	2	10383	10944	561
8	9	2	9	0	0	1	11983	12392	409
9	7	1	7	0	0	2	13433	13872	439
10	2	1	2	0	0	1	14917	15336	419
11	4	2	4	0	0	2	16383	16832	449
12	5	1	5	0	0	1	17867	18520	653
13	3	1	3	0	0	1	19567	19992	425
14	3	1	3	0	0	1	21033	21440	407
15	8	2	8	0	0	1	22483	22912	429
16	6	2	6	0	0	1	23950	24352	402
17	6	2	6	0	0	1	25400	25808	408
18	6	1	6	0	0	2	26850	27304	454
19	1	1	1	0	0	1	28350	28736	386
20	8	1	8	0	0	2	29784	30256	472
21	9	2	9	0	0	1	31300	31688	388
22	3	1	3	0	0	1	32734	33120	386
23	3	2	3	0	0	2	34167	34592	425
24	3	2	3	0	0	2	35634	36024	390
25	6	1	6	0	0	2	37067	37560	493
26	9	2	9	0	0	1	38601	38968	367
27	6	1	6	0	0	2	40017	40352	335
28	4	2	4	0	0	1	41401	42408	1007
29	5	1	5	0	0	2	43451	43840	389
30	7	1	7	0	0	2	44884	45288	404
31	9	2	9	0	0	1	46334	47032	698
32	2	2	2	0	0	2	48068	48480	412
33	7	1	7	0	0	2	49518	50007	489
34	4	2	4	0	0	2	51051	51439	388
35	5	2	5	0	0	1	52484	52911	427
36	7	1	7	0	0	2	53951	54343	392
37	3	2	3	0	0	2	55384	55815	431
38	1	2	1	0	0	2	56851	57199	348
39	8	1	8	0	0	2	58234	58663	429
40	6	1	6	0	0	2	59701	60063	362
41	9	1	9	0	0	2	61101	61447	346
42	8	1	8	0	0	2	62485	62847	362
43	3	2	3	0	0	2	63885	64247	362
44	4	2	4	0	0	2	65285	65607	322
45	4	1	4	0	0	1	66651	67087	436
46	9	1	9	0	0	2	68135	68519	384
47	2	1	2	0	0	1	69568	69991	423
48	7	2	7	0	0	2	71035	71431	396
49	1	1	1	0	0	1	72468	72855	387
50	1	1	1	0	0	1	73902	74375	473
51	3	1	3	0	0	1	75418	76007	589
52	5	1	5	0	0	2	77052	77559	507
53	2	1	2	0	0	1	78602	79031	429
54	1	2	1	0	0	2	80068	80455	387
55	5	2	5	0	0	1	81502	81959	457
56	7	2	7	0	0	1	83002	83431	429
57	1	2	1	0	0	2	84469	84951	482
58	2	2	2	0	0	2	85985	86399	414
59	7	2	7	0	0	1	87435	87791	356
60	7	2	7	0	0	1	88835	89159	324
61	5	2	5	0	0	1	90202	90663	461
62	2	2	2	0	0	2	91702	92087	385
63	1	2	1	0	0	2	93135	93519	384
64	9	1	9	0	0	1	94569	94935	366
65	8	2	8	0	0	1	95986	96399	413
66	2	1	2	0	0	1	97436	97855	419
67	5	2	5	0	0	1	98902	99566	664
68	5	1	5	0	0	2	100602	101078	476
69	8	2	8	0	0	1	102119	102502	383
70	4	1	4	0	0	2	103552	104046	494
71	9	1	9	0	0	2	105086	105790	704
72	4	1	4	0	0	2	106836	107630	794
