# Supplementary material for: Modulation of Emotional Category Induced by Temporal Factors in Emotion Recognition
Source: PLoS One. 2015 Jul 31;10(7):e0131636. doi: 10.1371/journal.pone.0131636 (PMC4521787; doi:10.1371/journal.pone.0131636)
Supplement: S1 Dataset — (ZIP) [file pone.0131636.s001.zip › rawData/identification/14_blockid_set50_750_20130111.txt]

Trial	f1	cue	f1v	code	FLAG	button	event time	button time	RT
1	2	2	2	0	0	2	1726	2284	558
2	7	2	7	0	0	1	4016	4332	316
3	6	1	6	0	0	1	6060	6364	304
4	3	2	3	0	0	2	8083	8396	313
5	3	1	3	0	0	1	10116	10748	632
6	3	2	3	0	0	2	12466	12780	314
7	5	2	5	0	0	1	14500	14892	392
8	5	1	5	0	0	2	16617	16980	363
9	9	1	9	0	0	2	18700	19084	384
10	3	2	3	0	0	2	20817	21164	347
11	9	2	9	0	0	1	22883	23532	649
12	9	2	9	0	0	1	25250	25676	426
13	5	1	5	0	0	2	27400	27836	436
14	7	2	7	0	0	1	29567	29916	349
15	4	2	4	0	0	2	31634	31955	321
16	5	2	5	0	0	2	33684	34115	431
17	3	1	3	0	0	1	35834	36179	345
18	4	1	4	0	0	1	37901	38347	446
19	8	2	8	0	0	1	40067	40459	392
20	9	1	9	0	0	2	42184	42523	339
21	6	2	6	0	0	1	44251	44571	320
22	7	1	7	0	0	2	46301	46691	390
23	6	1	6	0	0	2	48417	48771	354
24	8	1	8	0	0	2	50501	50875	374
25	5	2	5	0	0	1	52601	53027	426
26	5	2	5	0	0	2	54751	55227	476
27	4	2	4	0	0	2	56951	57459	508
28	3	2	3	0	0	2	59184	59531	347
29	8	1	8	0	0	2	61251	61731	480
30	4	2	4	0	0	2	63451	63883	432
31	9	1	9	0	0	2	65601	65963	362
32	8	2	8	0	0	1	67685	68267	582
33	1	2	1	0	0	2	69985	70307	322
34	4	2	4	0	0	2	72035	72387	352
35	2	2	2	0	0	2	74118	74443	325
36	7	1	7	0	0	2	76168	76499	331
37	6	1	6	0	0	2	78218	78531	313
38	6	2	6	0	0	1	80252	80922	670
39	6	1	6	0	0	2	82652	82954	302
40	8	2	8	0	0	1	84685	84994	309
41	6	2	6	0	0	1	86719	87090	371
42	4	1	4	0	0	1	88819	89258	439
43	3	1	3	0	0	1	90985	91354	369
44	7	2	7	0	0	1	93085	93426	341
45	7	2	7	0	0	1	95152	95506	354
46	5	1	5	0	0	2	97236	97610	374
47	1	2	1	0	0	2	99336	99714	378
48	3	1	3	0	0	1	101436	101826	390
49	1	2	1	0	0	2	103552	103858	306
50	8	2	8	0	0	1	105586	105922	336
51	4	1	4	0	0	1	107653	108066	413
52	7	1	7	0	0	2	109786	110050	264
53	8	1	8	0	0	1	111769	112082	313
54	1	1	1	0	0	1	113803	114162	359
55	9	2	9	0	0	1	115886	116730	844
56	9	1	9	0	0	2	118453	118858	405
57	9	2	9	0	0	1	120586	120962	376
58	1	2	1	0	0	2	122686	123154	468
59	6	2	6	0	0	1	124886	125314	428
60	1	1	1	0	0	1	127036	127426	390
61	4	1	4	0	0	1	129153	129561	408
62	5	1	5	0	0	2	131287	131937	650
63	1	1	1	0	0	1	133670	134017	347
64	8	1	8	0	0	2	135737	136081	344
65	1	1	1	0	0	1	137803	138321	518
66	7	1	7	0	0	2	140053	140489	436
67	2	1	2	0	0	1	142220	142625	405
68	2	2	2	0	0	2	144354	144689	335
69	2	1	2	0	0	1	146420	146969	549
70	2	2	2	0	0	2	148687	148993	306
71	2	1	2	0	0	1	150720	151049	329
72	2	1	2	0	0	1	152770	153169	399
