# Supplementary material for: Modulation of Emotional Category Induced by Temporal Factors in Emotion Recognition
Source: PLoS One. 2015 Jul 31;10(7):e0131636. doi: 10.1371/journal.pone.0131636 (PMC4521787; doi:10.1371/journal.pone.0131636)
Supplement: S1 Dataset — (ZIP) [file pone.0131636.s001.zip › rawData/identification/14_blockid_set750_50_20130111.txt]

Trial	f1	cue	f1v	code	FLAG	button	event time	button time	RT
1	1	2	1	0	0	2	1726	2724	998
2	9	2	9	0	0	1	4450	4932	482
3	4	1	4	0	0	2	6642	7748	1106
4	2	1	2	0	0	1	9466	10212	746
5	2	1	2	0	0	1	11933	12436	503
6	9	2	9	0	0	1	14167	14660	493
7	4	2	4	0	0	1	16383	16979	596
8	7	1	7	0	0	2	18700	19267	567
9	5	1	5	0	0	2	21000	21571	571
10	6	1	6	0	0	2	23300	24051	751
11	8	2	8	0	0	2	25784	26283	499
12	4	1	4	0	0	1	28017	28779	762
13	9	1	9	0	0	2	30500	31171	671
14	5	2	5	0	0	1	32900	33627	727
15	6	2	6	0	0	1	35350	35851	501
16	5	1	5	0	0	2	37584	38195	611
17	4	2	4	0	0	1	39917	40651	734
18	1	1	1	0	0	1	42384	43179	795
19	4	1	4	0	0	2	44901	45403	502
20	4	1	4	0	0	2	47134	47667	533
21	7	1	7	0	0	2	49401	49891	490
22	5	2	5	0	0	1	51618	52579	961
23	2	2	2	0	0	2	54301	54787	486
24	7	1	7	0	0	2	56518	57155	637
25	2	1	2	0	0	1	58884	59739	855
26	5	2	5	0	0	1	61468	61939	471
27	6	2	6	0	0	1	63668	64243	575
28	9	2	9	0	0	1	65968	66610	642
29	2	2	2	0	0	2	68335	68914	579
30	2	2	2	0	0	2	70635	71274	639
31	6	2	6	0	0	1	73001	73434	433
32	2	1	2	0	0	1	75168	75634	466
33	1	1	1	0	0	1	77368	77986	618
34	8	2	8	0	0	1	79718	80154	436
35	3	1	3	0	0	1	81885	82490	605
36	8	2	8	0	0	1	84218	84658	440
37	5	2	5	0	0	1	86385	87026	641
38	8	1	8	0	0	2	88752	89226	474
39	3	2	3	0	0	2	90952	91490	538
40	1	2	1	0	0	2	93219	93810	591
41	6	2	6	0	0	1	95535	96090	555
42	9	2	9	0	0	1	97819	98202	383
43	1	2	1	0	0	2	99936	100330	394
44	7	1	7	0	0	2	102052	102506	454
45	6	1	6	0	0	2	104236	104794	558
46	7	2	7	0	0	1	106519	107042	523
47	7	2	7	0	0	1	108769	109170	401
48	4	2	4	0	0	2	110903	111706	803
49	3	1	3	0	0	1	113436	113921	485
50	9	1	9	0	0	2	115653	116145	492
51	1	1	1	0	0	1	117869	118369	500
52	4	2	4	0	0	1	120103	121161	1058
53	1	2	1	0	0	2	122886	123633	747
54	6	1	6	0	0	2	125353	125801	448
55	3	1	3	0	0	1	127520	127969	449
56	8	1	8	0	0	2	129703	130113	410
57	2	2	2	0	0	2	131836	132321	485
58	1	1	1	0	0	1	134053	134625	572
59	3	1	3	0	0	1	136353	136777	424
60	8	2	8	0	0	1	138503	138985	482
61	6	1	6	0	0	2	140703	141193	490
62	7	2	7	0	0	1	142920	143305	385
63	5	1	5	0	0	2	145037	145481	444
64	8	1	8	0	0	2	147204	147665	461
65	7	2	7	0	0	1	149387	150121	734
66	5	1	5	0	0	2	151854	152313	459
67	3	2	3	0	0	2	154037	154521	484
68	9	1	9	0	0	2	156254	156713	459
69	3	2	3	0	0	2	158437	159041	604
70	8	1	8	0	0	2	160771	161313	542
71	3	2	3	0	0	2	163037	163928	891
72	9	1	9	0	0	2	165654	166096	442
