# Supplementary material for: Modulation of Emotional Category Induced by Temporal Factors in Emotion Recognition
Source: PLoS One. 2015 Jul 31;10(7):e0131636. doi: 10.1371/journal.pone.0131636 (PMC4521787; doi:10.1371/journal.pone.0131636)
Supplement: S1 Dataset — (ZIP) [file pone.0131636.s001.zip › rawData/identification/14_blockid_set750_750_20130111.txt]

Trial	f1	cue	f1v	code	FLAG	button	event time	button time	RT
1	7	2	7	0	0	1	2433	2885	452
2	1	1	1	0	0	1	5316	5765	449
3	8	2	8	0	0	1	8183	8621	438
4	2	1	2	0	0	1	11050	11453	403
5	4	2	4	0	0	1	13883	14557	674
6	4	1	4	0	0	2	16983	17389	406
7	8	2	8	0	0	1	19817	20221	404
8	3	2	3	0	0	2	22650	23012	362
9	1	1	1	0	0	1	25434	26012	578
10	8	2	8	0	0	1	28434	28892	458
11	3	2	3	0	0	2	31317	31652	335
12	5	2	5	0	0	1	34084	34460	376
13	2	1	2	0	0	1	36884	37340	456
14	8	2	8	0	0	1	39767	40204	437
15	4	1	4	0	0	2	42634	43052	418
16	3	2	3	0	0	2	45484	46004	520
17	3	2	3	0	0	2	48434	48844	410
18	9	1	9	0	0	2	51268	51732	464
19	4	1	4	0	0	2	54151	54740	589
20	7	2	7	0	0	1	57168	57604	436
21	4	2	4	0	0	1	60035	60452	417
22	5	2	5	0	0	1	62885	63348	463
23	4	1	4	0	0	1	65768	66148	380
24	6	1	6	0	0	2	68568	68916	348
25	7	2	7	0	0	1	71335	71651	316
26	8	1	8	0	0	2	74085	74491	406
27	2	1	2	0	0	1	76918	77307	389
28	1	1	1	0	0	1	79735	80099	364
29	3	1	3	0	0	1	82518	82867	349
30	7	2	7	0	0	2	85285	85651	366
31	9	1	9	0	0	2	88085	88499	414
32	1	2	1	0	0	2	90919	91323	404
33	6	2	6	0	0	1	93752	94307	555
34	6	1	6	0	0	2	96736	97179	443
35	4	2	4	0	0	1	99602	99987	385
36	7	1	7	0	0	2	102419	102763	344
37	1	2	1	0	0	2	105186	105667	481
38	6	1	6	0	0	2	108086	108531	445
39	1	1	1	0	0	1	110953	111435	482
40	9	2	9	0	0	1	113853	114179	326
41	1	2	1	0	0	2	116603	117059	456
42	3	1	3	0	0	1	119486	119914	428
43	5	1	5	0	0	2	122336	122850	514
44	9	2	9	0	0	1	125270	125626	356
45	7	1	7	0	0	2	128053	128474	421
46	6	1	6	0	0	2	130903	131290	387
47	5	1	5	0	0	2	133720	134146	426
48	9	2	9	0	0	1	136570	137098	528
49	5	1	5	0	0	2	139520	139930	410
50	7	1	7	0	0	2	142353	142762	409
51	7	1	7	0	0	2	145187	145538	351
52	2	2	2	0	0	2	147970	148362	392
53	3	1	3	0	0	1	150787	151506	719
54	3	1	3	0	0	1	153937	154274	337
55	1	2	1	0	0	2	156704	157098	394
56	9	2	9	0	0	1	159521	159994	473
57	5	2	5	0	0	1	162421	162802	381
58	4	2	4	0	0	1	165221	165554	333
59	5	1	5	0	0	2	167988	168353	365
60	2	1	2	0	0	1	170788	171129	341
61	5	2	5	0	0	1	173554	173897	343
62	9	1	9	0	0	2	176321	176697	376
63	8	1	8	0	0	2	179121	179481	360
64	8	1	8	0	0	2	181905	182281	376
65	8	1	8	0	0	2	184705	185081	376
66	9	1	9	0	0	2	187505	187857	352
67	2	2	2	0	0	2	190288	190641	353
68	2	2	2	0	0	2	193072	193489	417
69	2	2	2	0	0	2	195922	196265	343
70	6	2	6	0	0	1	198688	199137	449
71	6	2	6	0	0	1	201555	201937	382
72	6	2	6	0	0	1	204355	204713	358
