# Supplementary material for: Modulation of Emotional Category Induced by Temporal Factors in Emotion Recognition
Source: PLoS One. 2015 Jul 31;10(7):e0131636. doi: 10.1371/journal.pone.0131636 (PMC4521787; doi:10.1371/journal.pone.0131636)
Supplement: S1 Dataset — (ZIP) [file pone.0131636.s001.zip › rawData/identification/15_blockid_set200_50_20130118.txt]

Trial	f1	cue	f1v	code	FLAG	button	event time	button time	RT
1	2	2	2	0	0	2	1176	1712	536
2	7	2	7	0	0	1	2883	3304	421
3	6	1	6	0	0	2	4476	5736	1260
4	3	2	3	0	0	2	6916	7504	588
5	3	1	3	0	0	1	8683	9720	1037
6	3	2	3	0	0	2	10900	11640	740
7	5	2	5	0	0	1	12817	13680	863
8	5	1	5	0	0	2	14850	16432	1582
9	9	1	9	0	0	2	17600	18024	424
10	3	2	3	0	0	2	19200	19744	544
11	9	2	9	0	0	1	20917	21376	459
12	9	2	9	0	0	1	22550	23048	498
13	5	1	5	0	0	2	24217	24848	631
14	7	2	7	0	0	1	26017	26688	671
15	4	2	4	0	0	2	27867	28464	597
16	5	2	5	0	0	2	29634	30152	518
17	3	1	3	0	0	1	31334	32000	666
18	4	1	4	0	0	1	33184	33688	504
19	8	2	8	0	0	1	34867	36208	1341
20	9	1	9	0	0	2	37384	38376	992
21	6	2	6	0	0	1	39551	40344	793
22	7	1	7	0	0	2	41517	42152	635
23	6	1	6	0	0	2	43334	43863	529
24	8	1	8	0	0	2	45034	45423	389
25	5	2	5	0	0	2	46601	47087	486
26	5	2	5	0	0	2	48268	48615	347
27	4	2	4	0	0	2	49784	50175	391
28	3	2	3	0	0	2	51351	51575	224
29	8	1	8	0	0	2	52751	53407	656
30	4	2	4	0	0	2	54584	55047	463
31	9	1	9	0	0	2	56218	56791	573
32	8	2	8	0	0	1	57968	58767	799
33	1	2	1	0	0	2	59951	60343	392
34	4	2	4	0	0	2	61518	61951	433
35	2	2	2	0	0	2	63135	63431	296
36	7	1	7	0	0	2	64601	65167	566
37	6	1	6	0	0	2	66351	66743	392
38	6	2	6	0	0	1	67918	68791	873
39	6	1	6	0	0	2	69968	70519	551
40	8	2	8	0	0	1	71702	72231	529
41	6	2	6	0	0	1	73402	73911	509
42	4	1	4	0	0	2	75085	75615	530
43	3	1	3	0	0	1	76785	77407	622
44	7	2	7	0	0	1	78585	79911	1326
45	7	2	7	0	0	1	81085	81983	898
46	5	1	5	0	0	2	83152	84391	1239
47	1	2	1	0	0	2	85569	86607	1038
48	3	1	3	0	0	1	87785	88311	526
49	1	2	1	0	0	2	89485	89935	450
50	8	2	8	0	0	1	91119	91655	536
51	4	1	4	0	0	1	92835	93463	628
52	7	1	7	0	0	2	94635	95310	675
53	8	1	8	0	0	2	96486	97014	528
54	1	1	1	0	0	1	98186	98614	428
55	9	2	9	0	0	2	99786	100174	388
56	9	1	9	0	0	2	101352	101982	630
57	9	2	9	0	0	1	103152	103686	534
58	1	2	1	0	0	2	104869	105326	457
59	6	2	6	0	0	1	106503	107422	919
60	1	1	1	0	0	1	108603	109150	547
61	4	1	4	0	0	2	110319	110798	479
62	5	1	5	0	0	2	111969	112822	853
63	1	1	1	0	0	1	114003	114430	427
64	8	1	8	0	0	2	115603	115950	347
65	1	1	1	0	0	1	117119	117854	735
66	7	1	7	0	0	2	119036	119382	346
67	2	1	2	0	0	1	120553	121022	469
68	2	2	2	0	0	1	122203	122614	411
69	2	1	2	0	0	1	123786	124510	724
70	2	2	2	0	0	2	125686	126862	1176
71	2	1	2	0	0	1	128036	128694	658
72	2	1	2	0	0	1	129870	130262	392
