# Supplementary material for: Modulation of Emotional Category Induced by Temporal Factors in Emotion Recognition
Source: PLoS One. 2015 Jul 31;10(7):e0131636. doi: 10.1371/journal.pone.0131636 (PMC4521787; doi:10.1371/journal.pone.0131636)
Supplement: S1 Dataset — (ZIP) [file pone.0131636.s001.zip › rawData/identification/15_blockid_set200_750_20130118.txt]

Trial	f1	cue	f1v	code	FLAG	button	event time	button time	RT
1	6	2	6	0	0	1	1883	2887	1004
2	6	2	6	0	0	1	4766	6007	1241
3	2	2	2	0	0	2	7883	8167	284
4	1	1	1	0	0	2	10050	10231	181
5	4	1	4	0	0	1	12100	13103	1003
6	8	2	8	0	0	1	14983	15687	704
7	8	1	8	0	0	2	17567	18327	760
8	9	2	9	0	0	1	20200	21015	815
9	7	1	7	0	0	2	22883	23462	579
10	2	1	2	0	0	1	25334	25830	496
11	4	2	4	0	0	2	27700	28150	450
12	5	1	5	0	0	1	30034	31246	1212
13	3	1	3	0	0	1	33117	33686	569
14	3	1	3	0	0	1	35567	36022	455
15	8	2	8	0	0	1	37901	38614	713
16	6	2	6	0	0	1	40484	41014	530
17	6	2	6	0	0	1	42884	43142	258
18	6	1	6	0	0	1	45017	45470	453
19	1	1	1	0	0	1	47351	48534	1183
20	8	1	8	0	0	2	50418	50718	300
21	9	2	9	0	0	1	52601	53270	669
22	3	1	3	0	0	2	55151	56054	903
23	3	2	3	0	0	1	57934	58806	872
24	3	2	3	0	0	2	60685	61134	449
25	6	1	6	0	0	2	63018	63942	924
26	9	2	9	0	0	1	65818	66342	524
27	6	1	6	0	0	2	68218	68733	515
28	4	2	4	0	0	2	70583	71213	630
29	5	1	5	0	0	1	73085	73701	616
30	7	1	7	0	0	2	75585	75901	316
31	9	2	9	0	0	1	77785	78333	548
32	2	2	2	0	0	2	80202	80773	571
33	7	1	7	0	0	2	82652	83277	625
34	4	2	4	0	0	1	85152	85789	637
35	5	2	5	0	0	1	87669	88141	472
36	7	1	7	0	0	2	90019	90789	770
37	3	2	3	0	0	2	92669	93261	592
38	1	2	1	0	0	2	95135	95509	374
39	8	1	8	0	0	2	97386	98349	963
40	6	1	6	0	0	2	100219	100757	538
41	9	1	9	0	0	2	102636	102997	361
42	8	1	8	0	0	2	104869	105117	248
43	3	2	3	0	0	2	106986	107277	291
44	4	2	4	0	0	1	109153	109733	580
45	4	1	4	0	0	2	111603	112205	602
46	9	1	9	0	0	2	114086	114429	343
47	2	1	2	0	0	1	116303	116909	606
48	7	2	7	0	0	2	118786	119085	299
49	1	1	1	0	0	1	120953	121620	667
50	1	1	1	0	0	1	123503	123972	469
51	3	1	3	0	0	1	125853	126324	471
52	5	1	5	0	0	1	128203	129884	1681
53	2	1	2	0	0	1	131753	132428	675
54	1	2	1	0	0	2	134303	134780	477
55	5	2	5	0	0	2	136653	137148	495
56	7	2	7	0	0	1	139020	139652	632
57	1	2	1	0	0	2	141520	141980	460
58	2	2	2	0	0	2	143854	144196	342
59	7	2	7	0	0	1	146070	146564	494
60	7	2	7	0	0	1	148437	148972	535
61	5	2	5	0	0	1	150854	151300	446
62	2	2	2	0	0	2	153170	153564	394
63	1	2	1	0	0	2	155437	155884	447
64	9	1	9	0	0	2	157754	158212	458
65	8	2	8	0	0	1	160087	160708	621
66	2	1	2	0	0	2	162587	163092	505
67	5	2	5	0	0	1	164971	166188	1217
68	5	1	5	0	0	2	168071	168739	668
69	8	2	8	0	0	1	170621	171411	790
70	4	1	4	0	0	1	173288	174867	1579
71	9	1	9	0	0	2	176738	177187	449
72	4	1	4	0	0	1	179071	180035	964
