# Supplementary material for: Modulation of Emotional Category Induced by Temporal Factors in Emotion Recognition
Source: PLoS One. 2015 Jul 31;10(7):e0131636. doi: 10.1371/journal.pone.0131636 (PMC4521787; doi:10.1371/journal.pone.0131636)
Supplement: S1 Dataset — (ZIP) [file pone.0131636.s001.zip › rawData/identification/15_blockid_set50_50_20130118.txt]

Trial	f1	cue	f1v	code	FLAG	button	event time	button time	RT
1	7	2	7	0	0	1	1031	1792	761
2	1	1	1	0	0	2	2833	3216	383
3	8	2	8	0	0	1	4266	4984	718
4	2	1	2	0	0	2	6033	7056	1023
5	4	2	4	0	0	2	8100	8656	556
6	4	1	4	0	0	1	9700	10440	740
7	8	2	8	0	0	1	11483	12136	653
8	3	2	3	0	0	2	13183	13864	681
9	1	1	1	0	0	2	14900	15552	652
10	8	2	8	0	0	1	16600	17240	640
11	3	2	3	0	0	2	18283	18928	645
12	5	2	5	0	0	1	19967	20768	801
13	2	1	2	0	0	1	21817	22616	799
14	8	2	8	0	0	1	23667	24272	605
15	4	1	4	0	0	1	25317	25896	579
16	3	2	3	0	0	2	26934	27736	802
17	3	2	3	0	0	2	28784	29432	648
18	9	1	9	0	0	2	30467	31032	565
19	4	1	4	0	0	2	32067	33560	1493
20	7	2	7	0	0	2	34600	35360	760
21	4	2	4	0	0	2	36400	36936	536
22	5	2	5	0	0	1	37984	38592	608
23	4	1	4	0	0	1	39634	40232	598
24	6	1	6	0	0	2	41267	45072	3805
25	7	2	7	0	0	1	46117	47336	1219
26	8	1	8	0	0	2	48384	48992	608
27	2	1	2	0	0	2	50034	50647	613
28	1	1	1	0	0	1	51684	52207	523
29	3	1	3	0	0	1	53251	53863	612
30	7	2	7	0	0	1	54901	55975	1074
31	9	1	9	0	0	2	57018	57671	653
32	1	2	1	0	0	2	58718	59343	625
33	6	2	6	0	0	2	60384	60983	599
34	6	1	6	0	0	2	62018	62591	573
35	4	2	4	0	0	2	63635	64103	468
36	7	1	7	0	0	2	65151	65599	448
37	1	2	1	0	0	2	66635	67711	1076
38	6	1	6	0	0	2	68751	69215	464
39	1	1	1	0	0	1	70251	70823	572
40	9	2	9	0	0	1	71868	72711	843
41	1	2	1	0	0	2	73752	74223	471
42	3	1	3	0	0	1	75268	76271	1003
43	5	1	5	0	0	2	77318	77751	433
44	9	2	9	0	0	1	78802	79487	685
45	7	1	7	0	0	2	80535	81063	528
46	6	1	6	0	0	2	82102	84535	2433
47	5	1	5	0	0	2	85585	86071	486
48	9	2	9	0	0	2	87119	87487	368
49	5	1	5	0	0	2	88535	90679	2144
50	7	1	7	0	0	2	91719	92095	376
51	7	1	7	0	0	2	93135	93639	504
52	2	2	2	0	0	2	94685	95311	626
53	3	1	3	0	0	1	96352	96847	495
54	3	1	3	0	0	1	97886	98967	1081
55	1	2	1	0	0	2	100002	100662	660
56	9	2	9	0	0	1	101702	102366	664
57	5	2	5	0	0	2	103402	104046	644
58	4	2	4	0	0	2	105086	105582	496
59	5	1	5	0	0	2	106619	109254	2635
60	2	1	2	0	0	1	110303	110902	599
61	5	2	5	0	0	2	111953	112606	653
62	9	1	9	0	0	2	113653	114142	489
63	8	1	8	0	0	2	115186	115702	516
64	8	1	8	0	0	2	116753	117182	429
65	8	1	8	0	0	2	118219	118654	435
66	9	1	9	0	0	2	119703	120182	479
67	2	2	2	0	0	2	121220	121662	442
68	2	2	2	0	0	2	122703	123398	695
69	2	2	2	0	0	1	124436	124942	506
70	6	2	6	0	0	1	125986	126742	756
71	6	2	6	0	0	1	127786	128494	708
72	6	2	6	0	0	1	129536	130254	718
