# Supplementary material for: Modulation of Emotional Category Induced by Temporal Factors in Emotion Recognition
Source: PLoS One. 2015 Jul 31;10(7):e0131636. doi: 10.1371/journal.pone.0131636 (PMC4521787; doi:10.1371/journal.pone.0131636)
Supplement: S1 Dataset — (ZIP) [file pone.0131636.s001.zip › rawData/identification/15_blockid_set50_750_20130118.txt]

Trial	f1	cue	f1v	code	FLAG	button	event time	button time	RT
1	7	1	7	0	0	2	1726	2302	576
2	1	1	1	0	0	1	4033	4494	461
3	6	1	6	0	0	2	6216	6678	462
4	4	1	4	0	0	2	8400	8814	414
5	7	1	7	0	0	2	10533	10822	289
6	5	1	5	0	0	1	12550	13150	600
7	5	1	5	0	0	1	14883	15406	523
8	5	2	5	0	0	2	17127	18621	1494
9	8	2	8	0	0	1	20350	20917	567
10	4	2	4	0	0	1	22650	23597	947
11	4	2	4	0	0	2	25317	25661	344
12	3	1	3	0	0	1	27384	27933	549
13	9	1	9	0	0	2	29667	30045	378
14	1	2	1	0	0	2	31767	32261	494
15	5	1	5	0	0	2	33984	34573	589
16	2	1	2	0	0	1	36300	36813	513
17	8	1	8	0	0	2	38534	38861	327
18	6	2	6	0	0	2	40584	41869	1285
19	1	1	1	0	0	1	43601	44109	508
20	9	1	9	0	0	2	45834	46125	291
21	4	2	4	0	0	2	47851	48333	482
22	8	1	8	0	0	2	50051	51277	1226
23	4	2	4	0	0	2	53001	53509	508
24	8	1	8	0	0	2	55234	55677	443
25	3	1	3	0	0	1	57401	57837	436
26	6	2	6	0	0	1	59568	60301	733
27	9	1	9	0	0	2	62035	62541	506
28	3	2	3	0	0	2	64268	64733	465
29	6	2	6	0	0	1	66451	66988	537
30	9	1	9	0	0	2	68718	69308	590
31	9	2	9	0	0	1	71035	72028	993
32	5	2	5	0	0	1	73752	74372	620
33	5	1	5	0	0	1	76102	76644	542
34	3	2	3	0	0	2	78368	78868	500
35	1	2	1	0	0	2	80602	80972	370
36	7	2	7	0	0	1	82702	83268	566
37	6	2	6	0	0	1	85002	87636	2634
38	8	1	8	0	0	2	89369	89996	627
39	1	1	1	0	0	1	91719	92164	445
40	1	1	1	0	0	1	93885	94364	479
41	3	1	3	0	0	1	96086	96572	486
42	9	2	9	0	0	1	98302	99292	990
43	7	1	7	0	0	2	101019	101452	433
44	7	2	7	0	0	1	103186	104308	1122
45	8	2	8	0	0	1	106036	106436	400
46	5	2	5	0	0	1	108169	108500	331
47	2	1	2	0	0	1	110219	110796	577
48	6	1	6	0	0	2	112519	113028	509
49	4	1	4	0	0	1	114753	115267	514
50	2	1	2	0	0	1	116986	117491	505
51	3	2	3	0	0	2	119220	119715	495
52	5	2	5	0	0	2	121436	122795	1359
53	3	1	3	0	0	1	124520	125003	483
54	1	2	1	0	0	2	126736	127171	435
55	2	1	2	0	0	1	128903	129387	484
56	1	2	1	0	0	2	131120	131571	451
57	7	2	7	0	0	1	133303	133715	412
58	6	1	6	0	0	2	135437	136019	582
59	8	2	8	0	0	1	137753	138259	506
60	7	1	7	0	0	2	139987	140675	688
61	6	1	6	0	0	2	142404	142963	559
62	3	2	3	0	0	2	144687	145155	468
63	9	2	9	0	0	1	146887	147515	628
64	4	1	4	0	0	2	149237	149771	534
65	2	2	2	0	0	2	151504	151947	443
66	4	1	4	0	0	1	153670	154651	981
67	9	2	9	0	0	1	156371	156931	560
68	7	2	7	0	0	1	158654	159227	573
69	2	2	2	0	0	2	160954	161387	433
70	2	2	2	0	0	2	163121	163442	321
71	8	2	8	0	0	1	165171	165650	479
72	2	2	2	0	0	2	167371	167754	383
