# Supplementary material for: Modulation of Emotional Category Induced by Temporal Factors in Emotion Recognition
Source: PLoS One. 2015 Jul 31;10(7):e0131636. doi: 10.1371/journal.pone.0131636 (PMC4521787; doi:10.1371/journal.pone.0131636)
Supplement: S1 Dataset — (ZIP) [file pone.0131636.s001.zip › rawData/identification/15_blockid_set750_50_20130118.txt]

Trial	f1	cue	f1v	code	FLAG	button	event time	button time	RT
1	4	1	4	0	0	1	1726	2338	612
2	2	2	2	0	0	2	4066	4562	496
3	6	2	6	0	0	2	6283	6754	471
4	4	2	4	0	0	2	8483	8930	447
5	2	2	2	0	0	2	10650	11074	424
6	5	2	5	0	0	2	12800	13194	394
7	5	1	5	0	0	1	14917	15586	669
8	8	1	8	0	0	2	17317	17778	461
9	8	1	8	0	0	2	19500	19874	374
10	2	2	2	0	0	2	21600	22074	474
11	9	2	9	0	0	1	23800	24338	538
12	1	2	1	0	0	2	26067	26602	535
13	1	1	1	0	0	1	28334	28898	564
14	9	1	9	0	0	2	30617	31074	457
15	4	2	4	0	0	2	32800	34682	1882
16	3	1	3	0	0	1	36401	37266	865
17	8	1	8	0	0	2	38984	39545	561
18	1	2	1	0	0	2	41267	42473	1206
19	2	1	2	0	0	1	44201	44865	664
20	9	2	9	0	0	1	46584	47353	769
21	4	1	4	0	0	1	49084	49617	533
22	1	2	1	0	0	2	51351	51857	506
23	2	1	2	0	0	1	53584	54329	745
24	4	1	4	0	0	1	56051	56497	446
25	7	1	7	0	0	2	58218	58641	423
26	4	1	4	0	0	1	60368	61265	897
27	1	2	1	0	0	2	62985	64009	1024
28	3	1	3	0	0	1	65735	66281	546
29	9	1	9	0	0	2	68001	68417	416
30	9	2	9	0	0	1	70135	70657	522
31	2	1	2	0	0	1	72385	72865	480
32	2	1	2	0	0	1	74585	75073	488
33	7	1	7	0	0	2	76802	77257	455
34	5	2	5	0	0	1	78985	80169	1184
35	2	2	2	0	0	2	81902	82489	587
36	9	1	9	0	0	2	84219	85121	902
37	1	1	1	0	0	1	86852	87744	892
38	9	2	9	0	0	1	89469	90136	667
39	1	1	1	0	0	1	91869	92536	667
40	8	1	8	0	0	2	94269	95112	843
41	3	1	3	0	0	1	96836	97216	380
42	6	2	6	0	0	1	98936	100336	1400
43	3	2	3	0	0	2	102069	102504	435
44	5	1	5	0	0	1	104236	106072	1836
45	5	2	5	0	0	1	107803	108512	709
46	5	2	5	0	0	2	110236	110712	476
47	8	2	8	0	0	1	112436	112968	532
48	7	2	7	0	0	1	114686	115216	530
49	8	2	8	0	0	1	116936	117408	472
50	8	2	8	0	0	1	119136	119512	376
51	6	2	6	0	0	2	121236	121640	404
52	1	1	1	0	0	1	123370	123968	598
53	7	1	7	0	0	2	125686	126088	402
54	7	2	7	0	0	1	127820	128624	804
55	7	1	7	0	0	2	130353	130920	567
56	9	1	9	0	0	2	132653	133032	379
57	8	2	8	0	0	1	134753	135344	591
58	4	2	4	0	0	2	137070	137455	385
59	7	2	7	0	0	1	139187	140111	924
60	3	1	3	0	0	1	141837	142415	578
61	6	2	6	0	0	2	144137	145383	1246
62	7	2	7	0	0	2	147104	147687	583
63	4	2	4	0	0	2	149420	149823	403
64	6	1	6	0	0	2	151554	152335	781
65	6	1	6	0	0	2	154054	158335	4281
66	5	1	5	0	0	1	160054	160959	905
67	3	2	3	0	0	2	162687	163359	672
68	3	2	3	0	0	2	165087	165471	384
69	3	2	3	0	0	2	167204	167647	443
70	5	1	5	0	0	1	169371	170359	988
71	6	1	6	0	0	2	172088	172719	631
72	6	1	6	0	0	2	174438	174999	561
