# Supplementary material for: Modulation of Emotional Category Induced by Temporal Factors in Emotion Recognition
Source: PLoS One. 2015 Jul 31;10(7):e0131636. doi: 10.1371/journal.pone.0131636 (PMC4521787; doi:10.1371/journal.pone.0131636)
Supplement: S1 Dataset — (ZIP) [file pone.0131636.s001.zip › rawData/identification/15_blockid_set750_750_20130118.txt]

Trial	f1	cue	f1v	code	FLAG	button	event time	button time	RT
1	1	2	1	0	0	2	2433	3066	633
2	9	2	9	0	0	1	5500	6042	542
3	4	1	4	0	0	2	8466	9834	1368
4	2	1	2	0	0	1	12266	12706	440
5	2	1	2	0	0	1	15133	15698	565
6	9	2	9	0	0	1	18117	18626	509
7	4	2	4	0	0	2	21050	21522	472
8	7	1	7	0	0	1	23950	24482	532
9	5	1	5	0	0	2	26900	28402	1502
10	6	1	6	0	0	2	30834	31281	447
11	8	2	8	0	0	1	33700	34193	493
12	4	1	4	0	0	1	36617	36993	376
13	9	1	9	0	0	2	39417	39817	400
14	5	2	5	0	0	2	42251	42753	502
15	6	2	6	0	0	1	45184	47857	2673
16	5	1	5	0	0	1	50284	50745	461
17	4	2	4	0	0	2	53168	53561	393
18	1	1	1	0	0	1	55984	56513	529
19	4	1	4	0	0	1	58934	59345	411
20	4	1	4	0	0	1	61768	62145	377
21	7	1	7	0	0	2	64568	65129	561
22	5	2	5	0	0	1	67551	68697	1146
23	2	2	2	0	0	2	71118	71593	475
24	7	1	7	0	0	2	74018	74505	487
25	2	1	2	0	0	1	76935	77353	418
26	5	2	5	0	0	1	79785	80328	543
27	6	2	6	0	0	1	82752	83112	360
28	9	2	9	0	0	1	85535	85976	441
29	2	2	2	0	0	2	88402	89800	1398
30	2	2	2	0	0	2	92219	92584	365
31	6	2	6	0	0	1	95002	95576	574
32	2	1	2	0	0	1	98002	98688	686
33	1	1	1	0	0	1	101119	101592	473
34	8	2	8	0	0	1	104019	104928	909
35	3	1	3	0	0	1	107353	107792	439
36	8	2	8	0	0	1	110219	111056	837
37	5	2	5	0	0	2	113486	114032	546
38	8	1	8	0	0	2	116453	117232	779
39	3	2	3	0	0	2	119653	120176	523
40	1	2	1	0	0	2	122603	123024	421
41	6	2	6	0	0	1	125453	126136	683
42	9	2	9	0	0	1	128570	129047	477
43	1	2	1	0	0	2	131470	131871	401
44	7	1	7	0	0	1	134303	134863	560
45	6	1	6	0	0	2	137287	137703	416
46	7	2	7	0	0	1	140137	140703	566
47	7	2	7	0	0	1	143137	143559	422
48	4	2	4	0	0	2	145987	146471	484
49	3	1	3	0	0	1	148904	150063	1159
50	9	1	9	0	0	2	152487	152815	328
51	1	1	1	0	0	1	155237	156495	1258
52	4	2	4	0	0	2	158921	159695	774
53	1	2	1	0	0	2	162121	162711	590
54	6	1	6	0	0	1	165137	165927	790
55	3	1	3	0	0	1	168354	168839	485
56	8	1	8	0	0	2	171271	171671	400
57	2	2	2	0	0	2	174104	174839	735
58	1	1	1	0	0	1	177271	177814	543
59	3	1	3	0	0	1	180238	180838	600
60	8	2	8	0	0	1	183271	184206	935
61	6	1	6	0	0	1	186638	187542	904
62	7	2	7	0	0	1	189972	190670	698
63	5	1	5	0	0	1	193088	193582	494
64	8	1	8	0	0	2	196005	196366	361
65	7	2	7	0	0	1	198788	199350	562
66	5	1	5	0	0	2	201772	202678	906
67	3	2	3	0	0	2	205105	205686	581
68	9	1	9	0	0	2	208105	208766	661
69	3	2	3	0	0	2	211189	212478	1289
70	8	1	8	0	0	2	214906	215646	740
71	3	2	3	0	0	2	218072	218838	766
72	9	1	9	0	0	2	221256	221798	542
