# Supplementary material for: Modulation of Emotional Category Induced by Temporal Factors in Emotion Recognition
Source: PLoS One. 2015 Jul 31;10(7):e0131636. doi: 10.1371/journal.pone.0131636 (PMC4521787; doi:10.1371/journal.pone.0131636)
Supplement: S1 Dataset — (ZIP) [file pone.0131636.s001.zip › rawData/identification/16_blockid_set200_50_20130118.txt]

Trial	f1	cue	f1v	code	FLAG	button	event time	button time	RT
1	6	2	6	0	0	1	1176	1718	542
2	6	2	6	0	0	1	2900	3286	386
3	2	2	2	0	0	2	4466	4822	356
4	1	1	1	0	0	1	5993	6438	445
5	4	1	4	0	0	2	7616	8454	838
6	8	2	8	0	0	1	9633	10014	381
7	8	1	8	0	0	2	11183	11630	447
8	9	2	9	0	0	1	12800	13198	398
9	7	1	7	0	0	2	14367	14862	495
10	2	1	2	0	0	1	16033	16454	421
11	4	2	4	0	0	1	17633	18526	893
12	5	1	5	0	0	2	19700	20966	1266
13	3	1	3	0	0	1	22150	22510	360
14	3	1	3	0	0	1	23683	24094	411
15	8	2	8	0	0	1	25267	25670	403
16	6	2	6	0	0	1	26850	27302	452
17	6	2	6	0	0	2	28484	29110	626
18	6	1	6	0	0	1	30284	31406	1122
19	1	1	1	0	0	1	32584	33046	462
20	8	1	8	0	0	2	34217	34694	477
21	9	2	9	0	0	1	35867	36374	507
22	3	1	3	0	0	1	37551	38014	463
23	3	2	3	0	0	2	39184	39654	470
24	3	2	3	0	0	2	40834	41302	468
25	6	1	6	0	0	2	42484	43166	682
26	9	2	9	0	0	1	44334	44926	592
27	6	1	6	0	0	2	46101	46461	360
28	4	2	4	0	0	1	47634	48437	803
29	5	1	5	0	0	2	49618	50221	603
30	7	1	7	0	0	2	51401	52029	628
31	9	2	9	0	0	1	53201	53693	492
32	2	2	2	0	0	2	54868	55205	337
33	7	1	7	0	0	2	56384	56957	573
34	4	2	4	0	0	1	58134	58925	791
35	5	2	5	0	0	1	60101	60837	736
36	7	1	7	0	0	1	62018	62709	691
37	3	2	3	0	0	2	63885	64485	600
38	1	2	1	0	0	2	65668	66189	521
39	8	1	8	0	0	2	67368	67845	477
40	6	1	6	0	0	2	69018	69501	483
41	9	1	9	0	0	2	70685	71405	720
42	8	1	8	0	0	2	72585	73045	460
43	3	2	3	0	0	2	74218	75101	883
44	4	2	4	0	0	2	76285	76765	480
45	4	1	4	0	0	2	77935	78501	566
46	9	1	9	0	0	2	79685	80205	520
47	2	1	2	0	0	1	81385	81925	540
48	7	2	7	0	0	1	83102	83669	567
49	1	1	1	0	0	1	84852	85477	625
50	1	1	1	0	0	1	86652	87149	497
51	3	1	3	0	0	2	88319	89253	934
52	5	1	5	0	0	2	90435	91077	642
53	2	1	2	0	0	1	92252	92717	465
54	1	2	1	0	0	2	93885	94373	488
55	5	2	5	0	0	1	95552	96076	524
56	7	2	7	0	0	1	97252	97732	480
57	1	2	1	0	0	2	98902	99436	534
58	2	2	2	0	0	2	100619	101060	441
59	7	2	7	0	0	1	102236	102884	648
60	7	2	7	0	0	1	104052	104508	456
61	5	2	5	0	0	1	105686	106188	502
62	2	2	2	0	0	2	107369	107684	315
63	1	2	1	0	0	2	108853	109188	335
64	9	1	9	0	0	1	110369	110700	331
65	8	2	8	0	0	1	111869	112324	455
66	2	1	2	0	0	1	113503	113988	485
67	5	2	5	0	0	1	115169	115764	595
68	5	1	5	0	0	2	116936	117692	756
69	8	2	8	0	0	1	118869	119268	399
70	4	1	4	0	0	1	120436	121172	736
71	9	1	9	0	0	2	122353	122756	403
72	4	1	4	0	0	1	123936	124564	628
