# Supplementary material for: Modulation of Emotional Category Induced by Temporal Factors in Emotion Recognition
Source: PLoS One. 2015 Jul 31;10(7):e0131636. doi: 10.1371/journal.pone.0131636 (PMC4521787; doi:10.1371/journal.pone.0131636)
Supplement: S1 Dataset — (ZIP) [file pone.0131636.s001.zip › rawData/identification/16_blockid_set200_750_20130118.txt]

Trial	f1	cue	f1v	code	FLAG	button	event time	button time	RT
1	7	1	7	0	0	2	1883	2279	396
2	1	1	1	0	0	1	4150	4591	441
3	6	1	6	0	0	2	6466	6783	317
4	4	1	4	0	0	1	8666	9039	373
5	7	1	7	0	0	1	10916	11271	355
6	5	1	5	0	0	1	13150	13503	353
7	5	1	5	0	0	1	15383	15743	360
8	5	2	5	0	0	1	17601	18439	838
9	8	2	8	0	0	1	20317	20919	602
10	4	2	4	0	0	2	22800	23310	510
11	4	2	4	0	0	2	25184	25582	398
12	3	1	3	0	0	1	27432	27926	494
13	9	1	9	0	0	2	29800	30494	694
14	1	2	1	0	0	2	32367	32918	551
15	5	1	5	0	0	2	34800	35582	782
16	2	1	2	0	0	1	37451	37886	435
17	8	1	8	0	0	2	39767	40222	455
18	6	2	6	0	0	1	42101	42502	401
19	1	1	1	0	0	1	44384	44814	430
20	9	1	9	0	0	2	46684	47110	426
21	4	2	4	0	0	2	48984	49342	358
22	8	1	8	0	0	2	51218	51654	436
23	4	2	4	0	0	2	53534	53926	392
24	8	1	8	0	0	2	55801	56198	397
25	3	1	3	0	0	1	58068	58502	434
26	6	2	6	0	0	1	60385	60846	461
27	9	1	9	0	0	2	62718	63166	448
28	3	2	3	0	0	2	65035	65566	531
29	6	2	6	0	0	1	67435	67926	491
30	9	1	9	0	0	2	69801	70253	452
31	9	2	9	0	0	1	72135	72533	398
32	5	2	5	0	0	1	74384	74925	541
33	5	1	5	0	0	1	76802	77269	467
34	3	2	3	0	0	2	79152	79701	549
35	1	2	1	0	0	2	81585	82533	948
36	7	2	7	0	0	1	84402	84749	347
37	6	2	6	0	0	1	86619	87037	418
38	8	1	8	0	0	2	88919	89397	478
39	1	1	1	0	0	1	91269	91989	720
40	1	1	1	0	0	1	93869	94237	368
41	3	1	3	0	0	1	96119	96445	326
42	9	2	9	0	0	1	98319	98829	510
43	7	1	7	0	0	2	100702	101101	399
44	7	2	7	0	0	1	102951	103277	326
45	8	2	8	0	0	1	105152	105541	389
46	5	2	5	0	0	2	107419	107941	522
47	2	1	2	0	0	1	109819	110245	426
48	6	1	6	0	0	2	112119	112469	350
49	4	1	4	0	0	2	114353	114916	563
50	2	1	2	0	0	1	116786	117373	587
51	3	2	3	0	0	2	119253	119668	415
52	5	2	5	0	0	1	121553	121940	387
53	3	1	3	0	0	1	123820	124260	440
54	1	2	1	0	0	2	126136	126540	404
55	2	1	2	0	0	1	128420	128780	360
56	1	2	1	0	0	2	130653	131100	447
57	7	2	7	0	0	1	132970	133332	362
58	6	1	6	0	0	2	135203	135644	441
59	8	2	8	0	0	1	137520	137852	332
60	7	1	7	0	0	2	139702	140148	446
61	6	1	6	0	0	2	142020	142396	376
62	3	2	3	0	0	2	144270	144644	374
63	9	2	9	0	0	1	146520	146860	340
64	4	1	4	0	0	1	148737	149204	467
65	2	2	2	0	0	2	151087	151500	413
66	4	1	4	0	0	1	153370	153892	522
67	9	2	9	0	0	1	155771	156156	385
68	7	2	7	0	0	1	158037	158364	327
69	2	2	2	0	0	2	160237	160564	327
70	2	2	2	0	0	2	162437	162860	423
71	8	2	8	0	0	1	164737	165092	355
72	2	2	2	0	0	2	166971	167355	384
