# Supplementary material for: Modulation of Emotional Category Induced by Temporal Factors in Emotion Recognition
Source: PLoS One. 2015 Jul 31;10(7):e0131636. doi: 10.1371/journal.pone.0131636 (PMC4521787; doi:10.1371/journal.pone.0131636)
Supplement: S1 Dataset — (ZIP) [file pone.0131636.s001.zip › rawData/identification/16_blockid_set50_50_20130118.txt]

Trial	f1	cue	f1v	code	FLAG	button	event time	button time	RT
1	7	2	7	0	0	1	1050	1788	738
2	1	1	1	0	0	1	2833	3404	571
3	8	2	8	0	0	1	4450	5036	586
4	2	1	2	0	0	1	6083	6684	601
5	4	2	4	0	0	2	7733	8484	751
6	4	1	4	0	0	1	9533	10140	607
7	8	2	8	0	0	1	11183	11820	637
8	3	2	3	0	0	2	12866	13396	530
9	1	1	1	0	0	1	14433	15028	595
10	8	2	8	0	0	1	16067	16636	569
11	3	2	3	0	0	2	17683	18212	529
12	5	2	5	0	0	1	19250	19756	506
13	2	1	2	0	0	1	20800	21332	532
14	8	2	8	0	0	1	22367	22988	621
15	4	1	4	0	0	1	24033	24852	819
16	3	2	3	0	0	2	25900	26540	640
17	3	2	3	0	0	2	27584	28076	492
18	9	1	9	0	0	2	29117	29683	566
19	4	1	4	0	0	1	30734	31219	485
20	7	2	7	0	0	1	32267	33235	968
21	4	2	4	0	0	2	34284	34931	647
22	5	2	5	0	0	1	35967	36491	524
23	4	1	4	0	0	1	37534	37963	429
24	6	1	6	0	0	2	39001	39579	578
25	7	2	7	0	0	1	40617	41147	530
26	8	1	8	0	0	2	42184	42683	499
27	2	1	2	0	0	1	43734	44195	461
28	1	1	1	0	0	1	45234	45643	409
29	3	1	3	0	0	1	46684	47099	415
30	7	2	7	0	0	1	48134	48771	637
31	9	1	9	0	0	2	49818	50323	505
32	1	2	1	0	0	2	51368	52139	771
33	6	2	6	0	0	1	53184	53731	547
34	6	1	6	0	0	2	54768	55387	619
35	4	2	4	0	0	2	56434	57043	609
36	7	1	7	0	0	2	58084	58715	631
37	1	2	1	0	0	2	59751	60291	540
38	6	1	6	0	0	2	61335	61931	596
39	1	1	1	0	0	1	62968	63411	443
40	9	2	9	0	0	1	64451	65051	600
41	1	2	1	0	0	2	66101	66555	454
42	3	1	3	0	0	1	67601	68115	514
43	5	1	5	0	0	1	69151	69947	796
44	9	2	9	0	0	1	70985	71531	546
45	7	1	7	0	0	2	72568	73059	491
46	6	1	6	0	0	2	74102	74699	597
47	5	1	5	0	0	1	75735	76203	468
48	9	2	9	0	0	1	77252	77818	566
49	5	1	5	0	0	1	78868	79746	878
50	7	1	7	0	0	2	80785	81338	553
51	7	1	7	0	0	2	82385	82938	553
52	2	2	2	0	0	2	83985	84610	625
53	3	1	3	0	0	1	85652	86282	630
54	3	1	3	0	0	1	87319	87810	491
55	1	2	1	0	0	2	88852	89338	486
56	9	2	9	0	0	1	90385	90858	473
57	5	2	5	0	0	2	91902	92522	620
58	4	2	4	0	0	2	93569	94674	1105
59	5	1	5	0	0	2	95719	96746	1027
60	2	1	2	0	0	1	97786	98250	464
61	5	2	5	0	0	1	99286	99786	500
62	9	1	9	0	0	2	100836	101450	614
63	8	1	8	0	0	2	102486	102986	500
64	8	1	8	0	0	2	104036	104538	502
65	8	1	8	0	0	2	105586	106010	424
66	9	1	9	0	0	2	107052	107450	398
67	2	2	2	0	0	2	108486	109066	580
68	2	2	2	0	0	2	110103	110738	635
69	2	2	2	0	0	2	111786	112162	376
70	6	2	6	0	0	1	113203	113650	447
71	6	2	6	0	0	1	114686	115202	516
72	6	2	6	0	0	1	116253	116706	453
