# Supplementary material for: Modulation of Emotional Category Induced by Temporal Factors in Emotion Recognition
Source: PLoS One. 2015 Jul 31;10(7):e0131636. doi: 10.1371/journal.pone.0131636 (PMC4521787; doi:10.1371/journal.pone.0131636)
Supplement: S1 Dataset — (ZIP) [file pone.0131636.s001.zip › rawData/identification/16_blockid_set50_750_20130118.txt]

Trial	f1	cue	f1v	code	FLAG	button	event time	button time	RT
1	1	2	1	0	0	2	1721	3081	1360
2	9	2	9	0	0	1	4800	5809	1009
3	4	1	4	0	0	1	7526	8249	723
4	2	1	2	0	0	1	9983	10545	562
5	2	1	2	0	0	1	12266	12785	519
6	9	2	9	0	0	1	14517	15137	620
7	4	2	4	0	0	2	16867	17481	614
8	7	1	7	0	0	2	19200	19880	680
9	5	1	5	0	0	1	21600	22272	672
10	6	1	6	0	0	2	24000	24552	552
11	8	2	8	0	0	1	26284	27000	716
12	4	1	4	0	0	1	28734	29336	602
13	9	1	9	0	0	2	31067	31568	501
14	5	2	5	0	0	1	33300	34120	820
15	6	2	6	0	0	1	35850	36336	486
16	5	1	5	0	0	1	38067	38592	525
17	4	2	4	0	0	2	40317	40808	491
18	1	1	1	0	0	1	42534	42992	458
19	4	1	4	0	0	1	44717	45152	435
20	4	1	4	0	0	1	46884	47304	420
21	7	1	7	0	0	2	49034	49384	350
22	5	2	5	0	0	1	51118	51576	458
23	2	2	2	0	0	2	53301	53672	371
24	7	1	7	0	0	2	55401	56008	607
25	2	1	2	0	0	1	57734	58120	386
26	5	2	5	0	0	1	59851	60272	421
27	6	2	6	0	0	1	62001	62392	391
28	9	2	9	0	0	1	64118	64528	410
29	2	2	2	0	0	2	66251	66600	349
30	2	2	2	0	0	2	68318	68695	377
31	6	2	6	0	0	1	70418	70943	525
32	2	1	2	0	0	1	72668	73199	531
33	1	1	1	0	0	1	74918	75319	401
34	8	2	8	0	0	1	77052	77775	723
35	3	1	3	0	0	1	79502	79871	369
36	8	2	8	0	0	1	81602	82047	445
37	5	2	5	0	0	1	83768	84191	423
38	8	1	8	0	0	2	85919	86471	552
39	3	2	3	0	0	2	88202	88687	485
40	1	2	1	0	0	2	90419	90823	404
41	6	2	6	0	0	1	92552	92999	447
42	9	2	9	0	0	1	94719	95095	376
43	1	2	1	0	0	2	96819	97191	372
44	7	1	7	0	0	1	98919	99591	672
45	6	1	6	0	0	-1	99602	99703	-1
46	7	2	7	0	0	1	101436	101871	435
47	7	2	7	0	0	1	103602	104095	493
48	4	2	4	0	0	1	105819	106391	572
49	3	1	3	0	0	1	108119	108559	440
50	9	1	9	0	0	2	110286	110735	449
51	1	1	1	0	0	1	112453	112887	434
52	4	2	4	0	0	1	114619	115295	676
53	1	2	1	0	0	2	117019	117399	380
54	6	1	6	0	0	2	119119	119646	527
55	3	1	3	0	0	1	121370	121766	396
56	8	1	8	0	0	2	123486	124054	568
57	2	2	2	0	0	1	125786	126494	708
58	1	1	1	0	0	1	128220	128838	618
59	3	1	3	0	0	1	130570	130958	388
60	8	2	8	0	0	1	132687	133294	607
61	6	1	6	0	0	2	135020	135454	434
62	7	2	7	0	0	1	137187	137638	451
63	5	1	5	0	0	2	139370	139846	476
64	8	1	8	0	0	2	141570	141990	420
65	7	2	7	0	0	1	143720	144142	422
66	5	1	5	0	0	1	145870	146230	360
67	3	2	3	0	0	2	147954	148422	468
68	9	1	9	0	0	2	150154	150638	484
69	3	2	3	0	0	-1	150654	150662	-1
70	8	1	8	0	0	2	152387	152870	483
71	3	2	3	0	0	2	154604	155094	490
72	9	1	9	0	0	2	156821	157294	473
