# Supplementary material for: Modulation of Emotional Category Induced by Temporal Factors in Emotion Recognition
Source: PLoS One. 2015 Jul 31;10(7):e0131636. doi: 10.1371/journal.pone.0131636 (PMC4521787; doi:10.1371/journal.pone.0131636)
Supplement: S1 Dataset — (ZIP) [file pone.0131636.s001.zip › rawData/identification/16_blockid_set750_50_20130118.txt]

Trial	f1	cue	f1v	code	FLAG	button	event time	button time	RT
1	2	2	2	0	0	2	1726	2458	732
2	7	2	7	0	0	1	4183	4530	347
3	6	1	6	0	0	2	6243	6698	455
4	3	2	3	0	0	2	8416	8866	450
5	3	1	3	0	0	1	10600	11106	506
6	3	2	3	0	0	2	12833	13274	441
7	5	2	5	0	0	1	15000	15402	402
8	5	1	5	0	0	2	17133	17698	565
9	9	1	9	0	0	2	19417	19818	401
10	3	2	3	0	0	2	21550	21978	428
11	9	2	9	0	0	1	23700	24122	422
12	9	2	9	0	0	1	25850	26217	367
13	5	1	5	0	0	1	27950	28593	643
14	7	2	7	0	0	1	30317	30921	604
15	4	2	4	0	0	2	32650	33057	407
16	5	2	5	0	0	2	34784	35353	569
17	3	1	3	0	0	1	37084	37513	429
18	4	1	4	0	0	1	39234	39729	495
19	8	2	8	0	0	1	41451	41921	470
20	9	1	9	0	0	2	43651	44137	486
21	6	2	6	0	0	1	45867	46297	430
22	7	1	7	0	0	2	48018	48521	503
23	6	1	6	0	0	2	50251	50937	686
24	8	1	8	0	0	2	52668	53257	589
25	5	2	5	0	0	2	54984	55457	473
26	5	2	5	0	0	1	57184	57585	401
27	4	2	4	0	0	2	59318	59753	435
28	3	2	3	0	0	2	61485	61849	364
29	8	1	8	0	0	2	63568	64217	649
30	4	2	4	0	0	2	65935	66401	466
31	9	1	9	0	0	2	68135	68609	474
32	8	2	8	0	0	1	70335	70721	386
33	1	2	1	0	0	2	72452	72809	357
34	4	2	4	0	0	1	74535	75128	593
35	2	2	2	0	0	2	76852	77208	356
36	7	1	7	0	0	2	78935	79392	457
37	6	1	6	0	0	2	81118	81624	506
38	6	2	6	0	0	1	83352	83808	456
39	6	1	6	0	0	2	85535	86000	465
40	8	2	8	0	0	1	87719	88328	609
41	6	2	6	0	0	1	90052	90480	428
42	4	1	4	0	0	1	92202	92808	606
43	3	1	3	0	0	1	94535	94968	433
44	7	2	7	0	0	2	96702	97200	498
45	7	2	7	0	0	-1	97202	97376	-1
46	5	1	5	0	0	2	99102	99704	602
47	1	2	1	0	0	2	101436	101888	452
48	3	1	3	0	0	2	103619	104160	541
49	1	2	1	0	0	2	105886	106416	530
50	8	2	8	0	0	1	108136	108672	536
51	4	1	4	0	0	1	110403	111240	837
52	7	1	7	0	0	2	112969	113776	807
53	8	1	8	0	0	2	115503	116056	553
54	1	1	1	0	0	1	117786	118312	526
55	9	2	9	0	0	1	120036	120767	731
56	9	1	9	0	0	2	122486	122952	466
57	9	2	9	0	0	1	124670	125191	521
58	1	2	1	0	0	2	126920	127263	343
59	6	2	6	0	0	1	128986	129623	637
60	1	1	1	0	0	1	131353	131799	446
61	4	1	4	0	0	2	133520	134079	559
62	5	1	5	0	0	2	135803	136231	428
63	1	1	1	0	0	1	137953	138311	358
64	8	1	8	0	0	2	140037	140607	570
65	1	1	1	0	0	1	142337	142735	398
66	7	1	7	0	0	2	144454	144831	377
67	2	1	2	0	0	1	146554	146967	413
68	2	2	2	0	0	1	148687	149071	384
69	2	1	2	0	0	1	150804	151543	739
70	2	2	2	0	0	2	153270	153735	465
71	2	1	2	0	0	1	155454	155823	369
72	2	1	2	0	0	1	157554	157959	405
