# Supplementary material for: Modulation of Emotional Category Induced by Temporal Factors in Emotion Recognition
Source: PLoS One. 2015 Jul 31;10(7):e0131636. doi: 10.1371/journal.pone.0131636 (PMC4521787; doi:10.1371/journal.pone.0131636)
Supplement: S1 Dataset — (ZIP) [file pone.0131636.s001.zip › rawData/identification/16_blockid_set750_750_20130118.txt]

Trial	f1	cue	f1v	code	FLAG	button	event time	button time	RT
1	4	1	4	0	0	2	2433	3372	939
2	2	2	2	0	0	2	5800	6548	748
3	6	2	6	0	0	1	8966	9436	470
4	4	2	4	0	0	1	11866	12308	442
5	2	2	2	0	0	2	14733	15163	430
6	5	2	5	0	0	1	17583	18043	460
7	5	1	5	0	0	2	20467	20907	440
8	8	1	8	0	0	2	23333	23827	494
9	8	1	8	0	0	2	26250	26715	465
10	2	2	2	0	0	2	29134	29691	557
11	9	2	9	0	0	1	32117	32635	518
12	1	2	1	0	0	2	35067	35659	592
13	1	1	1	0	0	1	38084	38747	663
14	9	1	9	0	0	2	41167	41691	524
15	4	2	4	0	0	-1	41701	41715	-1
16	3	1	3	0	0	1	44117	44515	398
17	8	1	8	0	0	2	46934	47379	445
18	1	2	1	0	0	2	49801	50315	514
19	2	1	2	0	0	1	52734	53171	437
20	9	2	9	0	0	1	55601	56379	778
21	4	1	4	0	0	1	58801	59411	610
22	1	2	1	0	0	2	61835	62322	487
23	2	1	2	0	0	1	64751	65274	523
24	4	1	4	0	0	2	67701	68298	597
25	7	1	7	0	0	2	70718	71322	604
26	4	1	4	0	0	2	73752	74162	410
27	1	2	1	0	0	2	76585	77346	761
28	3	1	3	0	0	1	79768	80474	706
29	9	1	9	0	0	2	82902	83394	492
30	9	2	9	0	0	1	85819	86522	703
31	2	1	2	0	0	1	88952	89394	442
32	2	1	2	0	0	1	91819	92218	399
33	7	1	7	0	0	2	94652	95082	430
34	5	2	5	0	0	1	97502	98202	700
35	2	2	2	0	0	2	100636	101114	478
36	9	1	9	0	0	2	103536	104122	586
37	1	1	1	0	0	1	106552	106930	378
38	9	2	9	0	0	1	109353	109905	552
39	1	1	1	0	0	1	112336	112809	473
40	8	1	8	0	0	2	115236	115753	517
41	3	1	3	0	0	1	118186	118569	383
42	6	2	6	0	0	1	121003	121609	606
43	3	2	3	0	0	2	124036	124401	365
44	5	1	5	0	0	2	126820	127425	605
45	5	2	5	0	0	1	129853	130665	812
46	5	2	5	0	0	1	133087	133561	474
47	8	2	8	0	0	1	135987	136345	358
48	7	2	7	0	0	1	138770	139257	487
49	8	2	8	0	0	1	141687	142113	426
50	8	2	8	0	0	1	144537	145033	496
51	6	2	6	0	0	1	147454	147881	427
52	1	1	1	0	0	1	150304	150937	633
53	7	1	7	0	0	2	153370	153849	479
54	7	2	7	0	0	1	156271	156681	410
55	7	1	7	0	0	2	159104	159600	496
56	9	1	9	0	0	2	162021	162536	515
57	8	2	8	0	0	1	164971	165392	421
58	4	2	4	0	0	2	167821	168248	427
59	7	2	7	0	0	1	170671	171096	425
60	3	1	3	0	0	1	173521	173952	431
61	6	2	6	0	0	2	176371	176808	437
62	7	2	7	0	0	1	179238	179688	450
63	4	2	4	0	0	2	182121	182744	623
64	6	1	6	0	0	2	185171	185880	709
65	6	1	6	0	0	2	188305	188888	583
66	5	1	5	0	0	2	191322	191832	510
67	3	2	3	0	0	2	194255	194912	657
68	3	2	3	0	0	2	197338	197848	510
69	3	2	3	0	0	2	200272	200568	296
70	5	1	5	0	0	2	202989	203504	515
71	6	1	6	0	0	2	205922	206536	614
72	6	1	6	0	0	2	208955	209479	524
