# Supplementary material for: Modulation of Emotional Category Induced by Temporal Factors in Emotion Recognition
Source: PLoS One. 2015 Jul 31;10(7):e0131636. doi: 10.1371/journal.pone.0131636 (PMC4521787; doi:10.1371/journal.pone.0131636)
Supplement: S1 Dataset — (ZIP) [file pone.0131636.s001.zip › rawData/identification/17_blockid_set200_50_20130202.txt]

Trial	f1	cue	f1v	code	FLAG	button	event time	button time	RT
1	6	2	6	0	0	1	1176	2096	920
2	6	2	6	0	0	1	3266	3744	478
3	2	2	2	0	0	2	4916	5560	644
4	1	1	1	0	0	1	6726	7208	482
5	4	1	4	0	0	1	8383	8792	409
6	8	2	8	0	0	1	9966	10424	458
7	8	1	8	0	0	2	11600	12064	464
8	9	2	9	0	0	1	13233	13664	431
9	7	1	7	0	0	2	14833	15296	463
10	2	1	2	0	0	1	16467	16824	357
11	4	2	4	0	0	1	18000	18384	384
12	5	1	5	0	0	2	19567	20144	577
13	3	1	3	0	0	1	21317	21880	563
14	3	1	3	0	0	1	23050	23584	534
15	8	2	8	0	0	1	24767	25256	489
16	6	2	6	0	0	1	26434	27088	654
17	6	2	6	0	0	1	28267	28720	453
18	6	1	6	0	0	2	29900	30360	460
19	1	1	1	0	0	1	31534	32088	554
20	8	1	8	0	0	2	33267	33736	469
21	9	2	9	0	0	1	34917	35384	467
22	3	1	3	0	0	1	36567	36960	393
23	3	2	3	0	0	1	38134	38512	378
24	3	2	3	0	0	2	39684	40192	508
25	6	1	6	0	0	2	41367	41880	513
26	9	2	9	0	0	1	43051	43768	717
27	6	1	6	0	0	2	44951	45479	528
28	4	2	4	0	0	2	46651	47231	580
29	5	1	5	0	0	1	48401	49055	654
30	7	1	7	0	0	2	50234	50631	397
31	9	2	9	0	0	1	51801	52263	462
32	2	2	2	0	0	2	53435	53887	452
33	7	1	7	0	0	2	55068	55695	627
34	4	2	4	0	0	1	56868	57343	475
35	5	2	5	0	0	2	58518	59255	737
36	7	1	7	0	0	2	60435	61015	580
37	3	2	3	0	0	2	62185	62943	758
38	1	2	1	0	0	2	64118	64911	793
39	8	1	8	0	0	2	66085	67071	986
40	6	1	6	0	0	2	68252	69199	947
41	9	1	9	0	0	2	70368	70799	431
42	8	1	8	0	0	2	71968	72439	471
43	3	2	3	0	0	2	73619	74375	756
44	4	2	4	0	0	2	75552	76039	487
45	4	1	4	0	0	1	77219	77791	572
46	9	1	9	0	0	2	78969	79423	454
47	2	1	2	0	0	1	80602	81111	509
48	7	2	7	0	0	1	82285	82943	658
49	1	1	1	0	0	2	84119	84631	512
50	1	1	1	0	0	1	85802	86335	533
51	3	1	3	0	0	1	87519	88007	488
52	5	1	5	0	0	1	89186	89639	453
53	2	1	2	0	0	1	90819	91327	508
54	1	2	1	0	0	2	92502	93039	537
55	5	2	5	0	0	2	94219	94871	652
56	7	2	7	0	0	1	96053	96551	498
57	1	2	1	0	0	2	97719	98295	576
58	2	2	2	0	0	2	99469	99927	458
59	7	2	7	0	0	1	101103	101759	656
60	7	2	7	0	0	1	102936	103550	614
61	5	2	5	0	0	2	104720	106014	1294
62	2	2	2	0	0	2	107186	107638	452
63	1	2	1	0	0	2	108820	109430	610
64	9	1	9	0	0	2	110603	111582	979
65	8	2	8	0	0	1	112753	113278	525
66	2	1	2	0	0	1	114453	115150	697
67	5	2	5	0	0	2	116320	116766	446
68	5	1	5	0	0	1	117937	118518	581
69	8	2	8	0	0	1	119687	120238	551
70	4	1	4	0	0	2	121420	121926	506
71	9	1	9	0	0	2	123103	123718	615
72	4	1	4	0	0	1	124887	125406	519
