# Supplementary material for: Modulation of Emotional Category Induced by Temporal Factors in Emotion Recognition
Source: PLoS One. 2015 Jul 31;10(7):e0131636. doi: 10.1371/journal.pone.0131636 (PMC4521787; doi:10.1371/journal.pone.0131636)
Supplement: S1 Dataset — (ZIP) [file pone.0131636.s001.zip › rawData/identification/17_blockid_set200_750_20130202.txt]

Trial	f1	cue	f1v	code	FLAG	button	event time	button time	RT
1	1	2	1	0	0	2	1883	2623	740
2	9	2	9	0	0	1	4500	5143	643
3	4	1	4	0	0	1	7016	7599	583
4	2	1	2	0	0	1	9483	10207	724
5	2	1	2	0	0	1	12083	12551	468
6	9	2	9	0	0	1	14433	14975	542
7	4	2	4	0	0	2	16850	17271	421
8	7	1	7	0	0	2	19150	19735	585
9	5	1	5	0	0	1	21617	22151	534
10	6	1	6	0	0	2	24034	24583	549
11	8	2	8	0	0	1	26467	27039	572
12	4	1	4	0	0	1	28917	29391	474
13	9	1	9	0	0	2	31267	31623	356
14	5	2	5	0	0	2	33501	34055	554
15	6	2	6	0	0	1	35934	36359	425
16	5	1	5	0	0	1	38234	38831	597
17	4	2	4	0	0	2	40701	41079	378
18	1	1	1	0	0	1	42951	43591	640
19	4	1	4	0	0	1	45468	45878	410
20	4	1	4	0	0	1	47751	48110	359
21	7	1	7	0	0	2	49984	50374	390
22	5	2	5	0	0	2	52251	52942	691
23	2	2	2	0	0	2	54818	55254	436
24	7	1	7	0	0	2	57135	57710	575
25	2	1	2	0	0	1	59585	59974	389
26	5	2	5	0	0	2	61851	62470	619
27	6	2	6	0	0	1	64352	64830	478
28	9	2	9	0	0	1	66702	67086	384
29	2	2	2	0	0	2	68968	69398	430
30	2	2	2	0	0	2	71268	71846	578
31	6	2	6	0	0	1	73719	74030	311
32	2	1	2	0	0	2	75902	76230	328
33	1	1	1	0	0	1	78102	78630	528
34	8	2	8	0	0	2	80502	80926	424
35	3	1	3	0	0	1	82802	83270	468
36	8	2	8	0	0	1	85152	85982	830
37	5	2	5	0	0	1	87852	88342	490
38	8	1	8	0	0	2	90219	90790	571
39	3	2	3	0	0	2	92669	93310	641
40	1	2	1	0	0	2	95186	95998	812
41	6	2	6	0	0	1	97869	98438	569
42	9	2	9	0	0	1	100319	100822	503
43	1	2	1	0	0	2	102703	103301	598
44	7	1	7	0	0	2	105170	105789	619
45	6	1	6	0	0	2	107670	108293	623
46	7	2	7	0	0	1	110170	110901	731
47	7	2	7	0	0	1	112770	113173	403
48	4	2	4	0	0	2	115053	115725	672
49	3	1	3	0	0	1	117603	118381	778
50	9	1	9	0	0	2	120253	120821	568
51	1	1	1	0	0	1	122703	123197	494
52	4	2	4	0	0	2	125070	125541	471
53	1	2	1	0	0	2	127420	128149	729
54	6	1	6	0	0	2	130020	130797	777
55	3	1	3	0	0	1	132670	133085	415
56	8	1	8	0	0	2	134954	135325	371
57	2	2	2	0	0	2	137204	137701	497
58	1	1	1	0	0	1	139571	140205	634
59	3	1	3	0	0	1	142087	142757	670
60	8	2	8	0	0	1	144637	145333	696
61	6	1	6	0	0	2	147204	147709	505
62	7	2	7	0	0	1	149588	150173	585
63	5	1	5	0	0	1	152054	152517	463
64	8	1	8	0	0	2	154388	154869	481
65	7	2	7	0	0	1	156738	157269	531
66	5	1	5	0	0	2	159138	159564	426
67	3	2	3	0	0	2	161438	162004	566
68	9	1	9	0	0	2	163888	164412	524
69	3	2	3	0	0	1	166288	166684	396
70	8	1	8	0	0	2	168555	169052	497
71	3	2	3	0	0	2	170922	171668	746
72	9	1	9	0	0	2	173538	174100	562
