# Supplementary material for: Modulation of Emotional Category Induced by Temporal Factors in Emotion Recognition
Source: PLoS One. 2015 Jul 31;10(7):e0131636. doi: 10.1371/journal.pone.0131636 (PMC4521787; doi:10.1371/journal.pone.0131636)
Supplement: S1 Dataset — (ZIP) [file pone.0131636.s001.zip › rawData/identification/17_blockid_set50_50_20130202.txt]

Trial	f1	cue	f1v	code	FLAG	button	event time	button time	RT
1	4	1	4	0	0	1	1036	1765	729
2	2	2	2	0	0	2	2800	3525	725
3	6	2	6	0	0	1	4566	5213	647
4	4	2	4	0	0	2	6250	6852	602
5	2	2	2	0	0	2	7900	8540	640
6	5	2	5	0	0	2	9583	10540	957
7	5	1	5	0	0	1	11583	12252	669
8	8	1	8	0	0	2	13300	13860	560
9	8	1	8	0	0	2	14900	15420	520
10	2	2	2	0	0	2	16467	17012	545
11	9	2	9	0	0	1	18050	18572	522
12	1	2	1	0	0	2	19617	20164	547
13	1	1	1	0	0	1	21200	21692	492
14	9	1	9	0	0	2	22734	23252	518
15	4	2	4	0	0	2	24300	25004	704
16	3	1	3	0	0	1	26050	26508	458
17	8	1	8	0	0	2	27550	28036	486
18	1	2	1	0	0	2	29084	29812	728
19	2	1	2	0	0	1	30850	31604	754
20	9	2	9	0	0	1	32651	33244	593
21	4	1	4	0	0	1	34284	34884	600
22	1	2	1	0	0	2	35934	36540	606
23	2	1	2	0	0	1	37584	38260	676
24	4	1	4	0	0	2	39301	39852	551
25	7	1	7	0	0	2	40901	41524	623
26	4	1	4	0	0	1	42568	43076	508
27	1	2	1	0	0	2	44118	44764	646
28	3	1	3	0	0	1	45801	46308	507
29	9	1	9	0	0	2	47351	47876	525
30	9	2	9	0	0	1	48918	49420	502
31	2	1	2	0	0	1	50468	50988	520
32	2	1	2	0	0	1	52034	52428	394
33	7	1	7	0	0	2	53468	53940	472
34	5	2	5	0	0	1	54985	55492	507
35	2	2	2	0	0	2	56535	57212	677
36	9	1	9	0	0	2	58251	58804	553
37	1	1	1	0	0	1	59851	60308	457
38	9	2	9	0	0	1	61351	61908	557
39	1	1	1	0	0	1	62952	63411	459
40	8	1	8	0	0	2	64452	65107	655
41	3	1	3	0	0	1	66152	66515	363
42	6	2	6	0	0	2	67552	68195	643
43	3	2	3	0	0	2	69235	69875	640
44	5	1	5	0	0	1	70918	71987	1069
45	5	2	5	0	0	2	73035	73747	712
46	5	2	5	0	0	2	74785	75363	578
47	8	2	8	0	0	1	76402	76851	449
48	7	2	7	0	0	1	77902	78363	461
49	8	2	8	0	0	1	79402	79859	457
50	8	2	8	0	0	1	80902	81419	517
51	6	2	6	0	0	1	82469	83035	566
52	1	1	1	0	0	1	84086	84771	685
53	7	1	7	0	0	2	85819	86387	568
54	7	2	7	0	0	1	87436	88027	591
55	7	1	7	0	0	2	89069	89603	534
56	9	1	9	0	0	2	90652	91155	503
57	8	2	8	0	0	1	92202	92659	457
58	4	2	4	0	0	2	93703	94203	500
59	7	2	7	0	0	1	95253	95819	566
60	3	1	3	0	0	1	96869	97387	518
61	6	2	6	0	0	1	98436	99075	639
62	7	2	7	0	0	1	100119	100539	420
63	4	2	4	0	0	2	101586	102027	441
64	6	1	6	0	0	2	103069	104179	1110
65	6	1	6	0	0	2	105220	106043	823
66	5	1	5	0	0	1	107086	107595	509
67	3	2	3	0	0	2	108636	109171	535
68	3	2	3	0	0	2	110220	110731	511
69	3	2	3	0	0	2	111770	112331	561
70	5	1	5	0	0	1	113370	114163	793
71	6	1	6	0	0	1	115203	115763	560
72	6	1	6	0	0	2	116803	117531	728
