# Supplementary material for: Modulation of Emotional Category Induced by Temporal Factors in Emotion Recognition
Source: PLoS One. 2015 Jul 31;10(7):e0131636. doi: 10.1371/journal.pone.0131636 (PMC4521787; doi:10.1371/journal.pone.0131636)
Supplement: S1 Dataset — (ZIP) [file pone.0131636.s001.zip › rawData/identification/17_blockid_set50_750_20130202.txt]

Trial	f1	cue	f1v	code	FLAG	button	event time	button time	RT
1	2	2	2	0	0	2	1726	2244	518
2	7	2	7	0	0	1	3966	4388	422
3	6	1	6	0	0	2	6110	6644	534
4	3	2	3	0	0	2	8366	8868	502
5	3	1	3	0	0	1	10600	11315	715
6	3	2	3	0	0	2	13050	13515	465
7	5	2	5	0	0	2	15233	15731	498
8	5	1	5	0	0	1	17450	17931	481
9	9	1	9	0	0	2	19650	20003	353
10	3	2	3	0	0	2	21734	22275	541
11	9	2	9	0	0	1	24000	24499	499
12	9	2	9	0	0	1	26234	26715	481
13	5	1	5	0	0	1	28434	29099	665
14	7	2	7	0	0	1	30817	31299	482
15	4	2	4	0	0	2	33017	33547	530
16	5	2	5	0	0	2	35267	35675	408
17	3	1	3	0	0	1	37401	38275	874
18	4	1	4	0	0	1	40001	40459	458
19	8	2	8	0	0	1	42184	42779	595
20	9	1	9	0	0	2	44501	45043	542
21	6	2	6	0	0	2	46768	47363	595
22	7	1	7	0	0	2	49084	49667	583
23	6	1	6	0	0	2	51401	51883	482
24	8	1	8	0	0	2	53601	54163	562
25	5	2	5	0	0	2	55885	56355	470
26	5	2	5	0	0	2	58085	58715	630
27	4	2	4	0	0	2	60435	60987	552
28	3	2	3	0	0	2	62718	63171	453
29	8	1	8	0	0	2	64902	65443	541
30	4	2	4	0	0	2	67168	67794	626
31	9	1	9	0	0	2	69518	69978	460
32	8	2	8	0	0	1	71702	72202	500
33	1	2	1	0	0	2	73935	74378	443
34	4	2	4	0	0	2	76102	76482	380
35	2	2	2	0	0	2	78202	78898	696
36	7	1	7	0	0	2	80619	81106	487
37	6	1	6	0	0	2	82835	83282	447
38	6	2	6	0	0	1	85002	85802	800
39	6	1	6	0	0	2	87536	88130	594
40	8	2	8	0	0	1	89852	90298	446
41	6	2	6	0	0	1	92019	92466	447
42	4	1	4	0	0	1	94186	94626	440
43	3	1	3	0	0	1	96353	96738	385
44	7	2	7	0	0	1	98469	98882	413
45	7	2	7	0	0	1	100603	101234	631
46	5	1	5	0	0	1	102953	103418	465
47	1	2	1	0	0	2	105136	105762	626
48	3	1	3	0	0	1	107486	108234	748
49	1	2	1	0	0	2	109953	110506	553
50	8	2	8	0	0	1	112236	112794	558
51	4	1	4	0	0	1	114520	115050	530
52	7	1	7	0	0	2	116770	117570	800
53	8	1	8	0	0	2	119303	119682	379
54	1	1	1	0	0	1	121403	121898	495
55	9	2	9	0	0	1	123620	124450	830
56	9	1	9	0	0	2	126170	126585	415
57	9	2	9	0	0	1	128304	128937	633
58	1	2	1	0	0	2	130670	131033	363
59	6	2	6	0	0	2	132754	133265	511
60	1	1	1	0	0	1	134987	135689	702
61	4	1	4	0	0	1	137421	137905	484
62	5	1	5	0	0	1	139637	140129	492
63	1	1	1	0	0	1	141854	142369	515
64	8	1	8	0	0	2	144087	144529	442
65	1	1	1	0	0	1	146254	146721	467
66	7	1	7	0	0	2	148454	148873	419
67	2	1	2	0	0	1	150604	151041	437
68	2	2	2	0	0	2	152771	153369	598
69	2	1	2	0	0	1	155088	155553	465
70	2	2	2	0	0	2	157271	157817	546
71	2	1	2	0	0	1	159538	159961	423
72	2	1	2	0	0	1	161688	162161	473
