# Supplementary material for: Modulation of Emotional Category Induced by Temporal Factors in Emotion Recognition
Source: PLoS One. 2015 Jul 31;10(7):e0131636. doi: 10.1371/journal.pone.0131636 (PMC4521787; doi:10.1371/journal.pone.0131636)
Supplement: S1 Dataset — (ZIP) [file pone.0131636.s001.zip › rawData/identification/17_blockid_set750_50_20130202.txt]

Trial	f1	cue	f1v	code	FLAG	button	event time	button time	RT
1	7	2	7	0	0	1	1726	2342	616
2	1	1	1	0	0	1	4066	4558	492
3	8	2	8	0	0	1	6283	6926	643
4	2	1	2	0	0	1	8650	9174	524
5	4	2	4	0	0	2	10900	11406	506
6	4	1	4	0	0	1	13133	13622	489
7	8	2	8	0	0	1	15350	15854	504
8	3	2	3	0	0	2	17583	18014	431
9	1	1	1	0	0	1	19733	20214	481
10	8	2	8	0	0	1	21934	22454	520
11	3	2	3	0	0	2	24184	24670	486
12	5	2	5	0	0	1	26400	26790	390
13	2	1	2	0	0	1	28517	29022	505
14	8	2	8	0	0	1	30750	31182	432
15	4	1	4	0	0	1	32901	33614	713
16	3	2	3	0	0	2	35334	35910	576
17	3	2	3	0	0	2	37634	38094	460
18	9	1	9	0	0	2	39817	40422	605
19	4	1	4	0	0	1	42151	42606	455
20	7	2	7	0	0	1	44334	45054	720
21	4	2	4	0	0	2	46784	47718	934
22	5	2	5	0	0	1	49451	50374	923
23	4	1	4	0	0	2	52101	53182	1081
24	6	1	6	0	0	2	54901	55477	576
25	7	2	7	0	0	1	57201	57717	516
26	8	1	8	0	0	2	59451	59941	490
27	2	1	2	0	0	1	61668	62309	641
28	1	1	1	0	0	1	64035	64453	418
29	3	1	3	0	0	1	66185	66549	364
30	7	2	7	0	0	1	68268	68853	585
31	9	1	9	0	0	2	70585	71045	460
32	1	2	1	0	0	2	72769	73405	636
33	6	2	6	0	0	1	75135	75757	622
34	6	1	6	0	0	2	77485	78053	568
35	4	2	4	0	0	2	79785	80277	492
36	7	1	7	0	0	2	82002	82437	435
37	1	2	1	0	0	2	84169	84645	476
38	6	1	6	0	0	2	86369	86893	524
39	1	1	1	0	0	1	88619	89045	426
40	9	2	9	0	0	1	90769	91357	588
41	1	2	1	0	0	2	93086	93573	487
42	3	1	3	0	0	1	95303	95941	638
43	5	1	5	0	0	2	97669	98277	608
44	9	2	9	0	0	1	100003	100517	514
45	7	1	7	0	0	2	102236	102669	433
46	6	1	6	0	0	2	104403	104997	594
47	5	1	5	0	0	2	106720	107301	581
48	9	2	9	0	0	1	109020	109605	585
49	5	1	5	0	0	2	111336	111892	556
50	7	1	7	0	0	2	113620	114020	400
51	7	1	7	0	0	2	115753	116140	387
52	2	2	2	0	0	2	117870	118404	534
53	3	1	3	0	0	1	120137	120596	459
54	3	1	3	0	0	1	122320	122804	484
55	1	2	1	0	0	2	124537	125004	467
56	9	2	9	0	0	1	126737	127228	491
57	5	2	5	0	0	2	128954	129740	786
58	4	2	4	0	0	2	131470	131916	446
59	5	1	5	0	0	1	133637	134180	543
60	2	1	2	0	0	1	135904	136340	436
61	5	2	5	0	0	2	138071	138692	621
62	9	1	9	0	0	2	140421	140876	455
63	8	1	8	0	0	2	142604	142988	384
64	8	1	8	0	0	2	144721	145164	443
65	8	1	8	0	0	2	146888	147324	436
66	9	1	9	0	0	2	149054	149468	414
67	2	2	2	0	0	2	151188	151836	648
68	2	2	2	0	0	2	153554	154308	754
69	2	2	2	0	0	2	156038	156484	446
70	6	2	6	0	0	1	158205	158644	439
71	6	2	6	0	0	1	160371	160588	217
72	6	2	6	0	0	1	162321	162764	443
