# Supplementary material for: Modulation of Emotional Category Induced by Temporal Factors in Emotion Recognition
Source: PLoS One. 2015 Jul 31;10(7):e0131636. doi: 10.1371/journal.pone.0131636 (PMC4521787; doi:10.1371/journal.pone.0131636)
Supplement: S1 Dataset — (ZIP) [file pone.0131636.s001.zip › rawData/identification/17_blockid_set750_750_20130202.txt]

Trial	f1	cue	f1v	code	FLAG	button	event time	button time	RT
1	7	1	7	0	0	2	2433	2940	507
2	1	1	1	0	0	1	5366	5812	446
3	6	1	6	0	0	2	8233	8612	379
4	4	1	4	0	0	1	11033	11348	315
5	7	1	7	0	0	2	13767	14100	333
6	5	1	5	0	0	2	16533	16811	278
7	5	1	5	0	0	2	19233	19507	274
8	5	2	5	0	0	2	21918	22211	293
9	8	2	8	0	0	1	24634	25355	721
10	4	2	4	0	0	2	27784	28083	299
11	4	2	4	0	0	2	30517	30939	422
12	3	1	3	0	0	1	33367	33835	468
13	9	1	9	0	0	2	36267	36627	360
14	1	2	1	0	0	2	39051	39427	376
15	5	1	5	0	0	1	41851	42515	664
16	2	1	2	0	0	1	44934	45339	405
17	8	1	8	0	0	2	47768	48011	243
18	6	2	6	0	0	1	50434	50875	441
19	1	1	1	0	0	1	53301	53827	526
20	9	1	9	0	0	2	56251	56723	472
21	4	2	4	0	0	2	59151	59595	444
22	8	1	8	0	0	2	62018	62379	361
23	4	2	4	0	0	2	64802	65475	673
24	8	1	8	0	0	1	67902	68411	509
25	3	1	3	0	0	1	70835	71411	576
26	6	2	6	0	0	1	73835	74298	463
27	9	1	9	0	0	-1	75069	75362	-1
28	3	2	3	0	0	2	77785	79186	1401
29	6	2	6	0	0	1	81619	82010	391
30	9	1	9	0	0	2	84436	85314	878
31	9	2	9	0	0	1	87736	88394	658
32	5	2	5	0	0	2	90819	91226	407
33	5	1	5	0	0	1	93653	94122	469
34	3	2	3	0	0	2	96553	97010	457
35	1	2	1	0	0	2	99436	99914	478
36	7	2	7	0	0	1	102336	102898	562
37	6	2	6	0	0	1	105320	105666	346
38	8	1	8	0	0	2	108086	108690	604
39	1	1	1	0	0	1	111120	111490	370
40	1	1	1	0	0	1	113920	114394	474
41	3	1	3	0	0	1	116820	117242	422
42	9	2	9	0	0	-1	118770	119378	-1
43	7	1	7	0	0	2	121803	122682	879
44	7	2	7	0	0	1	125104	125738	634
45	8	2	8	0	0	1	128170	128746	576
46	5	2	5	0	0	2	131170	132137	967
47	2	1	2	0	0	1	134571	134969	398
48	6	1	6	0	0	2	137387	137761	374
49	4	1	4	0	0	1	140187	140569	382
50	2	1	2	0	0	1	142987	143369	382
51	3	2	3	0	0	2	145788	146201	413
52	5	2	5	0	0	2	148621	149065	444
53	3	1	3	0	0	1	151488	151977	489
54	1	2	1	0	0	2	154404	154905	501
55	2	1	2	0	0	1	157338	157841	503
56	1	2	1	0	0	2	160271	160689	418
57	7	2	7	0	0	1	163121	163481	360
58	6	1	6	0	0	2	165905	166433	528
59	8	2	8	0	0	1	168855	169649	794
60	7	1	7	0	0	2	172072	172449	377
61	6	1	6	0	0	2	174872	175361	489
62	3	2	3	0	0	2	177789	178225	436
63	9	2	9	0	0	1	180655	181073	418
64	4	1	4	0	0	1	183505	183913	408
65	2	2	2	0	0	2	186339	186744	405
66	4	1	4	0	0	1	189172	189776	604
67	9	2	9	0	0	1	192206	192680	474
68	7	2	7	0	0	1	195106	195504	398
69	2	2	2	0	0	2	197923	198336	413
70	2	2	2	0	0	2	200756	201072	316
71	8	2	8	0	0	1	203506	203848	342
72	2	2	2	0	0	2	206273	206640	367
