# Supplementary material for: Modulation of Emotional Category Induced by Temporal Factors in Emotion Recognition
Source: PLoS One. 2015 Jul 31;10(7):e0131636. doi: 10.1371/journal.pone.0131636 (PMC4521787; doi:10.1371/journal.pone.0131636)
Supplement: S1 Dataset — (ZIP) [file pone.0131636.s001.zip › rawData/identification/18_blockid_set200_50_20130204.txt]

Trial	f1	cue	f1v	code	FLAG	button	event time	button time	RT
1	2	2	2	0	0	2	1176	2231	1055
2	7	2	7	0	0	1	3400	3967	567
3	6	1	6	0	0	2	5143	5631	488
4	3	2	3	0	0	2	6800	7335	535
5	3	1	3	0	0	1	8516	10351	1835
6	3	2	3	0	0	2	11533	13199	1666
7	5	2	5	0	0	1	14383	14951	568
8	5	1	5	0	0	2	16133	16639	506
9	9	1	9	0	0	2	17817	18319	502
10	3	2	3	0	0	2	19500	20367	867
11	9	2	9	0	0	1	21550	22207	657
12	9	2	9	0	0	1	23383	23911	528
13	5	1	5	0	0	2	25084	26087	1003
14	7	2	7	0	0	1	27267	27775	508
15	4	2	4	0	0	2	28950	29431	481
16	5	2	5	0	0	1	30600	33223	2623
17	3	1	3	0	0	1	34400	35039	639
18	4	1	4	0	0	2	36217	38814	2597
19	8	2	8	0	0	1	39984	41558	1574
20	9	1	9	0	0	2	42734	45614	2880
21	6	2	6	0	0	1	46784	50294	3510
22	7	1	7	0	0	-1	50301	50310	-1
23	6	1	6	0	0	2	51484	52318	834
24	8	1	8	0	0	2	53501	53990	489
25	5	2	5	0	0	2	55168	56534	1366
26	5	2	5	0	0	1	57718	58494	776
27	4	2	4	0	0	2	59668	60286	618
28	3	2	3	0	0	2	61468	61894	426
29	8	1	8	0	0	2	63068	63606	538
30	4	2	4	0	0	1	64785	67638	2853
31	9	1	9	0	0	2	68818	69334	516
32	8	2	8	0	0	1	70518	71190	672
33	1	2	1	0	0	2	72368	72782	414
34	4	2	4	0	0	2	73952	75574	1622
35	2	2	2	0	0	2	76752	77198	446
36	7	1	7	0	0	2	78368	78958	590
37	6	1	6	0	0	2	80135	82230	2095
38	6	2	6	0	0	1	83402	84678	1276
39	6	1	6	0	0	2	85852	86629	777
40	8	2	8	0	0	1	87802	88685	883
41	6	2	6	0	0	1	89869	90397	528
42	4	1	4	0	0	1	91569	92509	940
43	3	1	3	0	0	1	93686	94645	959
44	7	2	7	0	0	1	95819	96461	642
45	7	2	7	0	0	1	97636	98277	641
46	5	1	5	0	0	2	99452	101461	2009
47	1	2	1	0	0	2	102636	103101	465
48	3	1	3	0	0	1	104269	104869	600
49	1	2	1	0	0	2	106053	106461	408
50	8	2	8	0	0	1	107636	108213	577
51	4	1	4	0	0	1	109386	111549	2163
52	7	1	7	0	0	2	112719	113613	894
53	8	1	8	0	0	2	114786	116789	2003
54	1	1	1	0	0	1	117970	118517	547
55	9	2	9	0	0	1	119686	120213	527
56	9	1	9	0	0	2	121386	122037	651
57	9	2	9	0	0	1	123220	123725	505
58	1	2	1	0	0	2	124903	125445	542
59	6	2	6	0	0	1	126620	129613	2993
60	1	1	1	0	0	1	130787	131253	466
61	4	1	4	0	0	2	132437	135212	2775
62	5	1	5	0	0	2	136387	137580	1193
63	1	1	1	0	0	1	138753	139228	475
64	8	1	8	0	0	2	140404	140868	464
65	1	1	1	0	0	1	142037	142612	575
66	7	1	7	0	0	2	143787	144116	329
67	2	1	2	0	0	1	145287	145692	405
68	2	2	2	0	0	2	146870	147436	566
69	2	1	2	0	0	1	148620	150244	1624
70	2	2	2	0	0	2	151421	151924	503
71	2	1	2	0	0	1	153104	154652	1548
72	2	1	2	0	0	1	155821	156788	967
