# Supplementary material for: Modulation of Emotional Category Induced by Temporal Factors in Emotion Recognition
Source: PLoS One. 2015 Jul 31;10(7):e0131636. doi: 10.1371/journal.pone.0131636 (PMC4521787; doi:10.1371/journal.pone.0131636)
Supplement: S1 Dataset — (ZIP) [file pone.0131636.s001.zip › rawData/identification/18_blockid_set200_750_20130204.txt]

Trial	f1	cue	f1v	code	FLAG	button	event time	button time	RT
1	4	1	4	0	0	1	1883	3321	1438
2	2	2	2	0	0	2	5200	6337	1137
3	6	2	6	0	0	1	8216	9032	816
4	4	2	4	0	0	1	10916	12248	1332
5	2	2	2	0	0	2	14117	14768	651
6	5	2	5	0	0	1	16650	17448	798
7	5	1	5	0	0	2	19317	19904	587
8	8	1	8	0	0	2	21783	22392	609
9	8	1	8	0	0	2	24267	24848	581
10	2	2	2	0	0	2	26717	27280	563
11	9	2	9	0	0	1	29150	29760	610
12	1	2	1	0	0	2	31634	32272	638
13	1	1	1	0	0	1	34150	34720	570
14	9	1	9	0	0	2	36601	37184	583
15	4	2	4	0	0	1	39067	40848	1781
16	3	1	3	0	0	1	42717	43424	707
17	8	1	8	0	0	2	45301	46248	947
18	1	2	1	0	0	2	48118	48688	570
19	2	1	2	0	0	1	50568	51416	848
20	9	2	9	0	0	1	53284	53968	684
21	4	1	4	0	0	1	55851	57087	1236
22	1	2	1	0	0	2	58968	59551	583
23	2	1	2	0	0	1	61435	61831	396
24	4	1	4	0	0	1	63701	64095	394
25	7	1	7	0	0	2	65968	66575	607
26	4	1	4	0	0	2	68451	70671	2220
27	1	2	1	0	0	2	72552	72911	359
28	3	1	3	0	0	1	74785	75311	526
29	9	1	9	0	0	2	77185	77559	374
30	9	2	9	0	0	1	79435	80095	660
31	2	1	2	0	0	1	81969	82655	686
32	2	1	2	0	0	1	84535	85039	504
33	7	1	7	0	0	2	86919	87487	568
34	5	2	5	0	0	1	89369	92479	3110
35	2	2	2	0	0	2	94352	94759	407
36	9	1	9	0	0	2	96636	97447	811
37	1	1	1	0	0	1	99319	100047	728
38	9	2	9	0	0	1	101919	102447	528
39	1	1	1	0	0	1	104319	104910	591
40	8	1	8	0	0	2	106786	107686	900
41	3	1	3	0	0	1	109569	110438	869
42	6	2	6	0	0	1	112319	113078	759
43	3	2	3	0	0	2	114953	116478	1525
44	5	1	5	0	0	2	118353	118846	493
45	5	2	5	0	0	1	120720	121406	686
46	5	2	5	0	0	1	123286	123950	664
47	8	2	8	0	0	1	125820	126270	450
48	7	2	7	0	0	1	128153	128702	549
49	8	2	8	0	0	1	130570	131022	452
50	8	2	8	0	0	1	132903	133294	391
51	6	2	6	0	0	1	135170	135638	468
52	1	1	1	0	0	1	137520	137998	478
53	7	1	7	0	0	2	139870	140590	720
54	7	2	7	0	0	1	142470	143126	656
55	7	1	7	0	0	2	145004	145566	562
56	9	1	9	0	0	2	147437	148374	937
57	8	2	8	0	0	1	150254	150790	536
58	4	2	4	0	0	2	152671	153214	543
59	7	2	7	0	0	1	155087	155669	582
60	3	1	3	0	0	1	157537	158069	532
61	6	2	6	0	0	1	159937	160589	652
62	7	2	7	0	0	1	162471	162949	478
63	4	2	4	0	0	2	164821	165413	592
64	6	1	6	0	0	2	167288	172525	5237
65	6	1	6	0	0	2	174404	175501	1097
66	5	1	5	0	0	2	177371	177773	402
67	3	2	3	0	0	2	179655	180221	566
68	3	2	3	0	0	2	182105	182613	508
69	3	2	3	0	0	2	184488	184949	461
70	5	1	5	0	0	1	186822	194237	7415
71	6	1	6	0	0	2	196105	196645	540
72	6	1	6	0	0	2	198522	199269	747
