# Supplementary material for: Modulation of Emotional Category Induced by Temporal Factors in Emotion Recognition
Source: PLoS One. 2015 Jul 31;10(7):e0131636. doi: 10.1371/journal.pone.0131636 (PMC4521787; doi:10.1371/journal.pone.0131636)
Supplement: S1 Dataset — (ZIP) [file pone.0131636.s001.zip › rawData/identification/18_blockid_set50_50_20130204.txt]

Trial	f1	cue	f1v	code	FLAG	button	event time	button time	RT
1	7	2	7	0	0	1	1083	2586	1503
2	1	1	1	0	0	1	3633	4298	665
3	8	2	8	0	0	1	5333	6138	805
4	2	1	2	0	0	1	7183	7962	779
5	4	2	4	0	0	2	9000	10818	1818
6	4	1	4	0	0	1	11866	13370	1504
7	8	2	8	0	0	1	14417	15082	665
8	3	2	3	0	0	2	16133	16898	765
9	1	1	1	0	0	1	17933	18610	677
10	8	2	8	0	0	1	19650	20202	552
11	3	2	3	0	0	1	21250	23338	2088
12	5	2	5	0	0	1	24384	25394	1010
13	2	1	2	0	0	1	26434	27122	688
14	8	2	8	0	0	1	28167	28754	587
15	4	1	4	0	0	2	29800	32226	2426
16	3	2	3	0	0	2	33267	33826	559
17	3	2	3	0	0	2	34867	35514	647
18	9	1	9	0	0	2	36551	37146	595
19	4	1	4	0	0	1	38184	39898	1714
20	7	2	7	0	0	1	40934	42066	1132
21	4	2	4	0	0	2	43101	44642	1541
22	5	2	5	0	0	1	45684	46418	734
23	4	1	4	0	0	1	47468	51241	3773
24	6	1	6	0	0	2	52284	53089	805
25	7	2	7	0	0	1	54134	54737	603
26	8	1	8	0	0	2	55784	56529	745
27	2	1	2	0	0	1	57568	58169	601
28	1	1	1	0	0	1	59218	59793	575
29	3	1	3	0	0	1	60835	61953	1118
30	7	2	7	0	0	1	63001	63609	608
31	9	1	9	0	0	2	64651	65201	550
32	1	2	1	0	0	2	66251	67017	766
33	6	2	6	0	0	1	68068	68697	629
34	6	1	6	0	0	2	69735	72489	2754
35	4	2	4	0	0	1	73535	74809	1274
36	7	1	7	0	0	2	75852	76545	693
37	1	2	1	0	0	2	77585	78113	528
38	6	1	6	0	0	2	79152	79913	761
39	1	1	1	0	0	1	80952	81569	617
40	9	2	9	0	0	1	82619	83217	598
41	1	2	1	0	0	2	84252	84777	525
42	3	1	3	0	0	1	85819	90697	4878
43	5	1	5	0	0	2	91735	92593	858
44	9	2	9	0	0	1	93636	94225	589
45	7	1	7	0	0	2	95269	95769	500
46	6	1	6	0	0	2	96819	98080	1261
47	5	1	5	0	0	2	99119	101856	2737
48	9	2	9	0	0	1	102902	103544	642
49	5	1	5	0	0	2	104586	107016	2430
50	7	1	7	0	0	2	108053	108688	635
51	7	1	7	0	0	2	109736	113232	3496
52	2	2	2	0	0	2	114269	114792	523
53	3	1	3	0	0	1	115836	116584	748
54	3	1	3	0	0	1	117620	118544	924
55	1	2	1	0	0	2	119586	120192	606
56	9	2	9	0	0	1	121236	121864	628
57	5	2	5	0	0	2	122903	123504	601
58	4	2	4	0	0	2	124553	126400	1847
59	5	1	5	0	0	2	127436	130568	3132
60	2	1	2	0	0	1	131603	132408	805
61	5	2	5	0	0	2	133453	134072	619
62	9	1	9	0	0	2	135120	135672	552
63	8	1	8	0	0	2	136720	137304	584
64	8	1	8	0	0	2	138353	138904	551
65	8	1	8	0	0	2	139954	140592	638
66	9	1	9	0	0	2	141637	142536	899
67	2	2	2	0	0	2	143570	144064	494
68	2	2	2	0	0	2	145104	145608	504
69	2	2	2	0	0	2	146654	147063	409
70	6	2	6	0	0	1	148104	149687	1583
71	6	2	6	0	0	1	150737	151303	566
72	6	2	6	0	0	1	152354	153215	861
