# Supplementary material for: Modulation of Emotional Category Induced by Temporal Factors in Emotion Recognition
Source: PLoS One. 2015 Jul 31;10(7):e0131636. doi: 10.1371/journal.pone.0131636 (PMC4521787; doi:10.1371/journal.pone.0131636)
Supplement: S1 Dataset — (ZIP) [file pone.0131636.s001.zip › rawData/identification/18_blockid_set50_750_20130204.txt]

Trial	f1	cue	f1v	code	FLAG	button	event time	button time	RT
1	6	2	6	0	0	1	1726	2309	583
2	6	2	6	0	0	1	4033	4429	396
3	2	2	2	0	0	2	6150	6509	359
4	1	1	1	0	0	1	8226	8677	451
5	4	1	4	0	0	2	10400	10909	509
6	8	2	8	0	0	1	12633	13069	436
7	8	1	8	0	0	2	14800	15221	421
8	9	2	9	0	0	1	16950	17453	503
9	7	1	7	0	0	2	19183	19692	509
10	2	1	2	0	0	1	21417	21820	403
11	4	2	4	0	0	2	23550	24404	854
12	5	1	5	0	0	2	26134	26996	862
13	3	1	3	0	0	1	28717	29172	455
14	3	1	3	0	0	1	30900	31244	344
15	8	2	8	0	0	1	32967	33420	453
16	6	2	6	0	0	1	35150	35500	350
17	6	2	6	0	0	1	37234	37564	330
18	6	1	6	0	0	1	39284	39612	328
19	1	1	1	0	0	1	41334	41748	414
20	8	1	8	0	0	2	43467	43884	417
21	9	2	9	0	0	1	45617	46292	675
22	3	1	3	0	0	1	48018	48668	650
23	3	2	3	0	0	2	50401	51396	995
24	3	2	3	0	0	2	53118	53484	366
25	6	1	6	0	0	2	55218	56260	1042
26	9	2	9	0	0	1	57984	58532	548
27	6	1	6	0	0	2	60251	60732	481
28	4	2	4	0	0	1	62451	63932	1481
29	5	1	5	0	0	2	65651	66107	456
30	7	1	7	0	0	2	67835	68339	504
31	9	2	9	0	0	1	70068	70811	743
32	2	2	2	0	0	2	72535	73043	508
33	7	1	7	0	0	2	74768	75331	563
34	4	2	4	0	0	2	77052	77499	447
35	5	2	5	0	0	1	79218	79875	657
36	7	1	7	0	0	2	81602	82043	441
37	3	2	3	0	0	2	83769	84883	1114
38	1	2	1	0	0	2	86602	87003	401
39	8	1	8	0	0	2	88735	89251	516
40	6	1	6	0	0	2	90985	91579	594
41	9	1	9	0	0	2	93302	94219	917
42	8	1	8	0	0	2	95952	96555	603
43	3	2	3	0	0	2	98286	98763	477
44	4	2	4	0	0	2	100486	100819	333
45	4	1	4	0	0	1	102552	105763	3211
46	9	1	9	0	0	2	107486	107939	453
47	2	1	2	0	0	1	109669	110875	1206
48	7	2	7	0	0	1	112603	113595	992
49	1	1	1	0	0	1	115319	115954	635
50	1	1	1	0	0	1	117686	118322	636
51	3	1	3	0	0	1	120053	120626	573
52	5	1	5	0	0	1	122353	123290	937
53	2	1	2	0	0	1	125020	125258	238
54	1	2	1	0	0	2	126986	127410	424
55	5	2	5	0	0	1	129137	130042	905
56	7	2	7	0	0	1	131770	132426	656
57	1	2	1	0	0	2	134153	134530	377
58	2	2	2	0	0	2	136253	136642	389
59	7	2	7	0	0	1	138370	138810	440
60	7	2	7	0	0	1	140537	140938	401
61	5	2	5	0	0	1	142670	143026	356
62	2	2	2	0	0	2	144754	145138	384
63	1	2	1	0	0	2	146870	147242	372
64	9	1	9	0	0	2	148970	149458	488
65	8	2	8	0	0	1	151187	151818	631
66	2	1	2	0	0	1	153537	154954	1417
67	5	2	5	0	0	1	156687	157250	563
68	5	1	5	0	0	2	158971	159426	455
69	8	2	8	0	0	1	161154	161674	520
70	4	1	4	0	0	1	163404	164073	669
71	9	1	9	0	0	2	165804	166201	397
72	4	1	4	0	0	1	167921	168537	616
