# Supplementary material for: Modulation of Emotional Category Induced by Temporal Factors in Emotion Recognition
Source: PLoS One. 2015 Jul 31;10(7):e0131636. doi: 10.1371/journal.pone.0131636 (PMC4521787; doi:10.1371/journal.pone.0131636)
Supplement: S1 Dataset — (ZIP) [file pone.0131636.s001.zip › rawData/identification/18_blockid_set750_50_20130204.txt]

Trial	f1	cue	f1v	code	FLAG	button	event time	button time	RT
1	1	2	1	0	0	-1	1726	0	-1
2	9	2	9	0	0	1	13467	14572	1105
3	4	1	4	0	0	2	16293	18156	1863
4	2	1	2	0	0	2	19883	22292	2409
5	2	1	2	0	0	1	24017	24924	907
6	9	2	9	0	0	1	26650	27588	938
7	4	2	4	0	0	1	29317	31676	2359
8	7	1	7	0	0	2	33400	34188	788
9	5	1	5	0	0	2	35917	36820	903
10	6	1	6	0	0	2	38551	39188	637
11	8	2	8	0	0	1	40917	41692	775
12	4	1	4	0	0	2	43417	47164	3747
13	9	1	9	0	0	2	48884	49740	856
14	5	2	5	0	0	1	51468	53644	2176
15	6	2	6	0	0	1	55368	56116	748
16	5	1	5	0	0	1	57834	59459	1625
17	4	2	4	0	0	2	61185	61915	730
18	1	1	1	0	0	1	63635	64163	528
19	4	1	4	0	0	1	65885	66803	918
20	4	1	4	0	0	1	68535	72411	3876
21	7	1	7	0	0	2	74135	74715	580
22	5	2	5	0	0	1	76435	77051	616
23	2	2	2	0	0	2	78785	79347	562
24	7	1	7	0	0	2	81068	82163	1095
25	2	1	2	0	0	1	83885	84523	638
26	5	2	5	0	0	1	86252	87827	1575
27	6	2	6	0	0	1	89552	90395	843
28	9	2	9	0	0	1	92119	92651	532
29	2	2	2	0	0	2	94369	94979	610
30	2	2	2	0	0	2	96702	97379	677
31	6	2	6	0	0	1	99102	99779	677
32	2	1	2	0	0	1	101502	102587	1085
33	1	1	1	0	0	1	104319	105019	700
34	8	2	8	0	0	1	106753	107466	713
35	3	1	3	0	0	1	109186	110050	864
36	8	2	8	0	0	1	111769	112498	729
37	5	2	5	0	0	1	114219	114930	711
38	8	1	8	0	0	2	116653	117458	805
39	3	2	3	0	0	2	119186	119962	776
40	1	2	1	0	0	2	121686	122410	724
41	6	2	6	0	0	1	124136	124810	674
42	9	2	9	0	0	1	126536	127322	786
43	1	2	1	0	0	2	129053	129754	701
44	7	1	7	0	0	2	131487	132458	971
45	6	1	6	0	0	2	134187	135098	911
46	7	2	7	0	0	1	136820	137618	798
47	7	2	7	0	0	1	139337	140114	777
48	4	2	4	0	0	2	141837	142970	1133
49	3	1	3	0	0	1	144704	145698	994
50	9	1	9	0	0	2	147420	148194	774
51	1	1	1	0	0	1	149920	151378	1458
52	4	2	4	0	0	2	153104	156017	2913
53	1	2	1	0	0	2	157737	158257	520
54	6	1	6	0	0	2	159987	160993	1006
55	3	1	3	0	0	1	162721	163881	1160
56	8	1	8	0	0	2	165604	166385	781
57	2	2	2	0	0	2	168104	168985	881
58	1	1	1	0	0	1	170704	171449	745
59	3	1	3	0	0	1	173171	174105	934
60	8	2	8	0	0	1	175838	176785	947
61	6	1	6	0	0	2	178505	179721	1216
62	7	2	7	0	0	1	181455	183137	1682
63	5	1	5	0	0	2	184854	186233	1379
64	8	1	8	0	0	2	187955	188665	710
65	7	2	7	0	0	1	190388	191081	693
66	5	1	5	0	0	2	192805	193569	764
67	3	2	3	0	0	2	195288	195953	665
68	9	1	9	0	0	2	197672	198449	777
69	3	2	3	0	0	2	200172	200857	685
70	8	1	8	0	0	2	202589	203257	668
71	3	2	3	0	0	2	204989	205736	747
72	9	1	9	0	0	2	207455	208192	737
