# Supplementary material for: Modulation of Emotional Category Induced by Temporal Factors in Emotion Recognition
Source: PLoS One. 2015 Jul 31;10(7):e0131636. doi: 10.1371/journal.pone.0131636 (PMC4521787; doi:10.1371/journal.pone.0131636)
Supplement: S1 Dataset — (ZIP) [file pone.0131636.s001.zip › rawData/identification/18_blockid_set750_750_20130204.txt]

Trial	f1	cue	f1v	code	FLAG	button	event time	button time	RT
1	7	1	7	0	0	2	2433	3007	574
2	1	1	1	0	0	1	5433	6135	702
3	6	1	6	0	0	2	8566	8943	377
4	4	1	4	0	0	2	11366	11751	385
5	7	1	7	0	0	2	14183	14567	384
6	5	1	5	0	0	2	17000	17383	383
7	5	1	5	0	0	2	19817	20391	574
8	5	2	5	0	0	1	22801	23543	742
9	8	2	8	0	0	1	25967	26543	576
10	4	2	4	0	0	2	28967	29375	408
11	4	2	4	0	0	2	31800	32127	327
12	3	1	3	0	0	1	34550	35279	729
13	9	1	9	0	0	2	37701	38422	721
14	1	2	1	0	0	2	40851	41310	459
15	5	1	5	0	0	2	43734	44710	976
16	2	1	2	0	0	1	47134	47542	408
17	8	1	8	0	0	2	49968	50894	926
18	6	2	6	0	0	1	53318	53950	632
19	1	1	1	0	0	1	56384	57062	678
20	9	1	9	0	0	2	59485	60070	585
21	4	2	4	0	0	1	62501	63078	577
22	8	1	8	0	0	2	65501	66022	521
23	4	2	4	0	0	1	68451	69102	651
24	8	1	8	0	0	2	71535	72062	527
25	3	1	3	0	0	1	74485	75390	905
26	6	2	6	0	0	1	77818	78334	516
27	9	1	9	0	0	2	80752	81510	758
28	3	2	3	0	0	2	83935	84333	398
29	6	2	6	0	0	1	86752	87349	597
30	9	1	9	0	0	2	89769	90325	556
31	9	2	9	0	0	1	92752	93397	645
32	5	2	5	0	0	1	95819	96405	586
33	5	1	5	0	0	1	98836	99413	577
34	3	2	3	0	0	2	101836	102461	625
35	1	2	1	0	0	2	104886	105429	543
36	7	2	7	0	0	1	107853	108365	512
37	6	2	6	0	0	1	110786	111525	739
38	8	1	8	0	0	2	113953	114429	476
39	1	1	1	0	0	1	116853	117413	560
40	1	1	1	0	0	1	119836	120349	513
41	3	1	3	0	0	1	122770	123149	379
42	9	2	9	0	0	1	125570	126157	587
43	7	1	7	0	0	2	128587	129005	418
44	7	2	7	0	0	1	131437	131941	504
45	8	2	8	0	0	1	134370	134932	562
46	5	2	5	0	0	1	137353	137844	491
47	2	1	2	0	0	1	140270	140932	662
48	6	1	6	0	0	2	143354	144084	730
49	4	1	4	0	0	2	146504	147380	876
50	2	1	2	0	0	1	149804	150308	504
51	3	2	3	0	0	2	152737	153228	491
52	5	2	5	0	0	1	155654	156300	646
53	3	1	3	0	0	1	158721	159276	555
54	1	2	1	0	0	2	161704	162188	484
55	2	1	2	0	0	1	164621	165188	567
56	1	2	1	0	0	2	167621	168340	719
57	7	2	7	0	0	1	170771	171428	657
58	6	1	6	0	0	2	173855	174436	581
59	8	2	8	0	0	1	176855	177420	565
60	7	1	7	0	0	2	179838	180364	526
61	6	1	6	0	0	2	182788	183404	616
62	3	2	3	0	0	2	185822	186779	957
63	9	2	9	0	0	1	189205	189715	510
64	4	1	4	0	0	2	192138	192651	513
65	2	2	2	0	0	2	195072	195579	507
66	4	1	4	0	0	1	198005	199331	1326
67	9	2	9	0	0	1	201755	202363	608
68	7	2	7	0	0	1	204789	205299	510
69	2	2	2	0	0	2	207722	208275	553
70	2	2	2	0	0	2	210706	211179	473
71	8	2	8	0	0	1	213606	214251	645
72	2	2	2	0	0	2	216672	217139	467
