# Supplementary material for: Modulation of Emotional Category Induced by Temporal Factors in Emotion Recognition
Source: PLoS One. 2015 Jul 31;10(7):e0131636. doi: 10.1371/journal.pone.0131636 (PMC4521787; doi:10.1371/journal.pone.0131636)
Supplement: S1 Dataset — (ZIP) [file pone.0131636.s001.zip › rawData/identification/19_blockid_set200_50_20130205.txt]

Trial	f1	cue	f1v	code	FLAG	button	event time	button time	RT
1	2	2	2	0	0	2	1176	1737	561
2	7	2	7	0	0	1	2916	3329	413
3	6	1	6	0	0	1	4493	5361	868
4	3	2	3	0	0	2	6533	6953	420
5	3	1	3	0	0	1	8133	8569	436
6	3	2	3	0	0	2	9750	10513	763
7	5	2	5	0	0	1	11683	12177	494
8	5	1	5	0	0	1	13350	14121	771
9	9	1	9	0	0	2	15300	15729	429
10	3	2	3	0	0	2	16900	17561	661
11	9	2	9	0	0	1	18733	19161	428
12	9	2	9	0	0	1	20333	20825	492
13	5	1	5	0	0	1	22000	22585	585
14	7	2	7	0	0	1	23767	24585	818
15	4	2	4	0	0	2	25767	26217	450
16	5	2	5	0	0	2	27400	27865	465
17	3	1	3	0	0	1	29034	29449	415
18	4	1	4	0	0	1	30617	31145	528
19	8	2	8	0	0	1	32317	32825	508
20	9	1	9	0	0	2	34000	34497	497
21	6	2	6	0	0	1	35667	36097	430
22	7	1	7	0	0	2	37267	37761	494
23	6	1	6	0	0	2	38934	39401	467
24	8	1	8	0	0	2	40584	40977	393
25	5	2	5	0	0	2	42151	42800	649
26	5	2	5	0	0	2	43984	44456	472
27	4	2	4	0	0	2	45634	46080	446
28	3	2	3	0	0	2	47251	47640	389
29	8	1	8	0	0	2	48818	49304	486
30	4	2	4	0	0	2	50484	50960	476
31	9	1	9	0	0	2	52134	52600	466
32	8	2	8	0	0	1	53784	54376	592
33	1	2	1	0	0	2	55551	56216	665
34	4	2	4	0	0	2	57384	58128	744
35	2	2	2	0	0	2	59301	59696	395
36	7	1	7	0	0	2	60868	61416	548
37	6	1	6	0	0	2	62585	63280	695
38	6	2	6	0	0	1	64451	65048	597
39	6	1	6	0	0	2	66218	67008	790
40	8	2	8	0	0	1	68185	68704	519
41	6	2	6	0	0	1	69885	70880	995
42	4	1	4	0	0	1	72052	72584	532
43	3	1	3	0	0	1	73768	74256	488
44	7	2	7	0	0	2	75435	75840	405
45	7	2	7	0	0	1	77018	77504	486
46	5	1	5	0	0	1	78685	79288	603
47	1	2	1	0	0	2	80468	81072	604
48	3	1	3	0	0	1	82252	83056	804
49	1	2	1	0	0	2	84235	84768	533
50	8	2	8	0	0	1	85952	86400	448
51	4	1	4	0	0	1	87569	88120	551
52	7	1	7	0	0	2	89302	89760	458
53	8	1	8	0	0	2	90935	91432	497
54	1	1	1	0	0	1	92602	93055	453
55	9	2	9	0	0	1	94236	94807	571
56	9	1	9	0	0	2	95986	96527	541
57	9	2	9	0	0	1	97702	98231	529
58	1	2	1	0	0	2	99402	99887	485
59	6	2	6	0	0	1	101069	101511	442
60	1	1	1	0	0	1	102686	103159	473
61	4	1	4	0	0	1	104336	104839	503
62	5	1	5	0	0	1	106019	106807	788
63	1	1	1	0	0	1	107986	108423	437
64	8	1	8	0	0	2	109603	109967	364
65	1	1	1	0	0	1	111136	111615	479
66	7	1	7	0	0	2	112786	113199	413
67	2	1	2	0	0	1	114369	114791	422
68	2	2	2	0	0	1	115969	116351	382
69	2	1	2	0	0	1	117520	118031	511
70	2	2	2	0	0	2	119203	119879	676
71	2	1	2	0	0	1	121053	121471	418
72	2	1	2	0	0	1	122653	123095	442
