# Supplementary material for: Modulation of Emotional Category Induced by Temporal Factors in Emotion Recognition
Source: PLoS One. 2015 Jul 31;10(7):e0131636. doi: 10.1371/journal.pone.0131636 (PMC4521787; doi:10.1371/journal.pone.0131636)
Supplement: S1 Dataset — (ZIP) [file pone.0131636.s001.zip › rawData/identification/19_blockid_set200_750_20130205.txt]

Trial	f1	cue	f1v	code	FLAG	button	event time	button time	RT
1	6	2	6	0	0	2	1883	3172	1289
2	6	2	6	0	0	2	5050	5620	570
3	2	2	2	0	0	2	7500	7852	352
4	1	1	1	0	0	1	9733	10316	583
5	4	1	4	0	0	1	12200	12684	484
6	8	2	8	0	0	1	14567	14996	429
7	8	1	8	0	0	2	16867	17195	328
8	9	2	9	0	0	1	19067	19395	328
9	7	1	7	0	0	2	21267	21595	328
10	2	1	2	0	0	1	23467	23819	352
11	4	2	4	0	0	2	25700	26171	471
12	5	1	5	0	0	2	28050	28483	433
13	3	1	3	0	0	1	30367	30715	348
14	3	1	3	0	0	1	32584	33059	475
15	8	2	8	0	0	1	34934	35363	429
16	6	2	6	0	0	1	37234	37651	417
17	6	2	6	0	0	1	39534	40083	549
18	6	1	6	0	0	1	41967	42371	404
19	1	1	1	0	0	-1	42384	42763	-1
20	8	1	8	0	0	2	44634	45043	409
21	9	2	9	0	0	1	46917	47331	414
22	3	1	3	0	0	1	49201	49627	426
23	3	2	3	0	0	2	51501	51955	454
24	3	2	3	0	0	2	53834	54283	449
25	6	1	6	0	0	2	56151	56707	556
26	9	2	9	0	0	1	58584	58987	403
27	6	1	6	0	0	2	60868	61371	503
28	4	2	4	0	0	2	63251	63747	496
29	5	1	5	0	0	2	65618	66130	512
30	7	1	7	0	0	2	68001	68474	473
31	9	2	9	0	0	1	70351	70706	355
32	2	2	2	0	0	2	72585	73026	441
33	7	1	7	0	0	2	74902	75330	428
34	4	2	4	0	0	2	77202	77754	552
35	5	2	5	0	0	1	79635	80042	407
36	7	1	7	0	0	2	81918	82258	340
37	3	2	3	0	0	2	84135	84530	395
38	1	2	1	0	0	2	86402	86754	352
39	8	1	8	0	0	2	88635	89018	383
40	6	1	6	0	0	2	90902	91274	372
41	9	1	9	0	0	2	93152	93546	394
42	8	1	8	0	0	2	95419	96002	583
43	3	2	3	0	0	2	97886	98578	692
44	4	2	4	0	0	2	100452	100890	438
45	4	1	4	0	0	1	102769	103298	529
46	9	1	9	0	0	2	105169	105570	401
47	2	1	2	0	0	1	107453	107858	405
48	7	2	7	0	0	1	109736	110250	514
49	1	1	1	0	0	1	112119	112610	491
50	1	1	1	0	0	1	114486	114913	427
51	3	1	3	0	0	1	116786	117257	471
52	5	1	5	0	0	1	119136	119513	377
53	2	1	2	0	0	1	121386	121777	391
54	1	2	1	0	0	2	123653	124585	932
55	5	2	5	0	0	1	126470	127089	619
56	7	2	7	0	0	1	128970	129401	431
57	1	2	1	0	0	2	131270	131609	339
58	2	2	2	0	0	2	133487	133865	378
59	7	2	7	0	0	1	135737	136081	344
60	7	2	7	0	0	1	137953	138505	552
61	5	2	5	0	0	2	140387	141033	646
62	2	2	2	0	0	2	142904	143297	393
63	1	2	1	0	0	2	145170	145513	343
64	9	1	9	0	0	2	147387	148225	838
65	8	2	8	0	0	1	150104	150457	353
66	2	1	2	0	0	1	152337	152897	560
67	5	2	5	0	0	2	154771	155232	461
68	5	1	5	0	0	1	157104	157569	465
69	8	2	8	0	0	1	159437	159961	524
70	4	1	4	0	0	1	161837	162249	412
71	9	1	9	0	0	2	164121	164552	431
72	4	1	4	0	0	1	166421	166832	411
