# Supplementary material for: Modulation of Emotional Category Induced by Temporal Factors in Emotion Recognition
Source: PLoS One. 2015 Jul 31;10(7):e0131636. doi: 10.1371/journal.pone.0131636 (PMC4521787; doi:10.1371/journal.pone.0131636)
Supplement: S1 Dataset — (ZIP) [file pone.0131636.s001.zip › rawData/identification/19_blockid_set50_50_20130205.txt]

Trial	f1	cue	f1v	code	FLAG	button	event time	button time	RT
1	7	1	7	0	0	2	1050	1635	585
2	1	1	1	0	0	1	2683	3139	456
3	6	1	6	0	0	2	4183	4587	404
4	4	1	4	0	0	1	5633	6067	434
5	7	1	7	0	0	2	7116	7555	439
6	5	1	5	0	0	1	8600	9115	515
7	5	1	5	0	0	1	10150	10579	429
8	5	2	5	0	0	1	11603	12003	400
9	8	2	8	0	0	1	13050	13523	473
10	4	2	4	0	0	2	14567	15059	492
11	4	2	4	0	0	2	16100	16555	455
12	3	1	3	0	0	1	17600	18219	619
13	9	1	9	0	0	2	19267	19819	552
14	1	2	1	0	0	2	20867	21835	968
15	5	1	5	0	0	1	22883	23570	687
16	2	1	2	0	0	1	24617	25114	497
17	8	1	8	0	0	2	26150	26562	412
18	6	2	6	0	0	1	27600	28242	642
19	1	1	1	0	0	1	29284	30026	742
20	9	1	9	0	0	2	31067	31482	415
21	4	2	4	0	0	2	32517	33330	813
22	8	1	8	0	0	2	34367	34922	555
23	4	2	4	0	0	2	35967	36586	619
24	8	1	8	0	0	2	37634	38330	696
25	3	1	3	0	0	1	39367	39914	547
26	6	2	6	0	0	1	40951	42146	1195
27	9	1	9	0	0	2	43184	43658	474
28	3	2	3	0	0	2	44701	45330	629
29	6	2	6	0	0	2	46367	47090	723
30	9	1	9	0	0	2	48134	48610	476
31	9	2	9	0	0	1	49651	50274	623
32	5	2	5	0	0	2	51318	51826	508
33	5	1	5	0	0	1	52868	53730	862
34	3	2	3	0	0	2	54768	55282	514
35	1	2	1	0	0	2	56318	56818	500
36	7	2	7	0	0	1	57868	58346	478
37	6	2	6	0	0	1	59385	59962	577
38	8	1	8	0	0	2	61001	61522	521
39	1	1	1	0	0	1	62568	63034	466
40	1	1	1	0	0	1	64085	64738	653
41	3	1	3	0	0	1	65785	66306	521
42	9	2	9	0	0	2	67351	67754	403
43	7	1	7	0	0	1	68801	69594	793
44	7	2	7	0	0	1	70635	71313	678
45	8	2	8	0	0	1	72352	73113	761
46	5	2	5	0	0	2	74152	74689	537
47	2	1	2	0	0	1	75735	76393	658
48	6	1	6	0	0	2	77435	78041	606
49	4	1	4	0	0	1	79085	79641	556
50	2	1	2	0	0	1	80685	81305	620
51	3	2	3	0	0	2	82352	83097	745
52	5	2	5	0	0	2	84135	84953	818
53	3	1	3	0	0	1	86002	86705	703
54	1	2	1	0	0	2	87752	88345	593
55	2	1	2	0	0	1	89385	90129	744
56	1	2	1	0	0	2	91169	91769	600
57	7	2	7	0	0	1	92819	93425	606
58	6	1	6	0	0	2	94469	95105	636
59	8	2	8	0	0	1	96152	96729	577
60	7	1	7	0	0	2	97769	98257	488
61	6	1	6	0	0	2	99302	99809	507
62	3	2	3	0	0	2	100852	101457	605
63	9	2	9	0	0	1	102502	103249	747
64	4	1	4	0	0	1	104286	104985	699
65	2	2	2	0	0	2	106036	106777	741
66	4	1	4	0	0	1	107819	108633	814
67	9	2	9	0	0	1	109669	110473	804
68	7	2	7	0	0	1	111519	112177	658
69	2	2	2	0	0	2	113219	113673	454
70	2	2	2	0	0	2	114719	115273	554
71	8	2	8	0	0	1	116319	116889	570
72	2	2	2	0	0	2	117936	118497	561
