# Supplementary material for: Modulation of Emotional Category Induced by Temporal Factors in Emotion Recognition
Source: PLoS One. 2015 Jul 31;10(7):e0131636. doi: 10.1371/journal.pone.0131636 (PMC4521787; doi:10.1371/journal.pone.0131636)
Supplement: S1 Dataset — (ZIP) [file pone.0131636.s001.zip › rawData/identification/19_blockid_set50_750_20130205.txt]

Trial	f1	cue	f1v	code	FLAG	button	event time	button time	RT
1	1	2	1	0	0	2	1726	2145	419
2	9	2	9	0	0	1	3866	4233	367
3	4	1	4	0	0	1	5960	6465	505
4	2	1	2	0	0	1	8200	8593	393
5	2	1	2	0	0	1	10316	10745	429
6	9	2	9	0	0	1	12466	12929	463
7	4	2	4	0	0	2	14650	15041	391
8	7	1	7	0	0	2	16767	17265	498
9	5	1	5	0	0	1	18983	19433	450
10	6	1	6	0	0	2	21167	21577	410
11	8	2	8	0	0	1	23300	23673	373
12	4	1	4	0	0	1	25400	25905	505
13	9	1	9	0	0	2	27634	27985	351
14	5	2	5	0	0	2	29717	30265	548
15	6	2	6	0	0	1	31984	32393	409
16	5	1	5	0	0	2	34117	34513	396
17	4	2	4	0	0	2	36234	36641	407
18	1	1	1	0	0	1	38367	38849	482
19	4	1	4	0	0	1	40567	41041	474
20	4	1	4	0	0	1	42767	43209	442
21	7	1	7	0	0	2	44934	45312	378
22	5	2	5	0	0	2	47034	47440	406
23	2	2	2	0	0	2	49168	49712	544
24	7	1	7	0	0	2	51434	51864	430
25	2	1	2	0	0	1	53584	54136	552
26	5	2	5	0	0	1	55868	56488	620
27	6	2	6	0	0	1	58218	58696	478
28	9	2	9	0	0	1	60418	60944	526
29	2	2	2	0	0	2	62668	63304	636
30	2	2	2	0	0	2	65035	65672	637
31	6	2	6	0	0	1	67401	68088	687
32	2	1	2	0	0	1	69818	70328	510
33	1	1	1	0	0	1	72052	72456	404
34	8	2	8	0	0	1	74185	74640	455
35	3	1	3	0	0	1	76368	76824	456
36	8	2	8	0	0	1	78552	78984	432
37	5	2	5	0	0	1	80702	81112	410
38	8	1	8	0	0	2	82835	83216	381
39	3	2	3	0	0	2	84935	85328	393
40	1	2	1	0	0	2	87052	87464	412
41	6	2	6	0	0	1	89185	89760	575
42	9	2	9	0	0	-1	89769	90080	-1
43	1	2	1	0	0	2	91802	92328	526
44	7	1	7	0	0	2	94052	94479	427
45	6	1	6	0	0	2	96202	96631	429
46	7	2	7	0	0	1	98352	98991	639
47	7	2	7	0	0	1	100719	101239	520
48	4	2	4	0	0	2	102969	103343	374
49	3	1	3	0	0	1	105069	105551	482
50	9	1	9	0	0	2	107269	107663	394
51	1	1	1	0	0	1	109386	109879	493
52	4	2	4	0	0	2	111603	112095	492
53	1	2	1	0	0	2	113819	114439	620
54	6	1	6	0	0	2	116169	116639	470
55	3	1	3	0	0	1	118370	118775	405
56	8	1	8	0	0	2	120503	120999	496
57	2	2	2	0	0	2	122720	123247	527
58	1	1	1	0	0	1	124970	125383	413
59	3	1	3	0	0	1	127103	127623	520
60	8	2	8	0	0	1	129353	130071	718
61	6	1	6	0	0	2	131803	132319	516
62	7	2	7	0	0	1	134037	134503	466
63	5	1	5	0	0	1	136237	136687	450
64	8	1	8	0	0	2	138420	138983	563
65	7	2	7	0	0	1	140703	141367	664
66	5	1	5	0	0	2	143087	143486	399
67	3	2	3	0	0	2	145220	145622	402
68	9	1	9	0	0	2	147354	147742	388
69	3	2	3	0	0	2	149470	149902	432
70	8	1	8	0	0	2	151620	152046	426
71	3	2	3	0	0	2	153771	154238	467
72	9	1	9	0	0	2	155971	156422	451
