# Supplementary material for: Modulation of Emotional Category Induced by Temporal Factors in Emotion Recognition
Source: PLoS One. 2015 Jul 31;10(7):e0131636. doi: 10.1371/journal.pone.0131636 (PMC4521787; doi:10.1371/journal.pone.0131636)
Supplement: S1 Dataset — (ZIP) [file pone.0131636.s001.zip › rawData/identification/19_blockid_set750_50_20130205.txt]

Trial	f1	cue	f1v	code	FLAG	button	event time	button time	RT
1	7	2	7	0	0	1	1726	2305	579
2	1	1	1	0	0	1	4033	4537	504
3	8	2	8	0	0	1	6266	6657	391
4	2	1	2	0	0	1	8383	8793	410
5	4	2	4	0	0	1	10516	10937	421
6	4	1	4	0	0	1	12666	13145	479
7	8	2	8	0	0	1	14867	15273	406
8	3	2	3	0	0	2	17000	17377	377
9	1	1	1	0	0	1	19100	19513	413
10	8	2	8	0	0	1	21233	21681	448
11	3	2	3	0	0	2	23400	23953	553
12	5	2	5	0	0	2	25684	26241	557
13	2	1	2	0	0	1	27967	28433	466
14	8	2	8	0	0	1	30167	30585	418
15	4	1	4	0	0	1	32317	32833	516
16	3	2	3	0	0	2	34550	34984	434
17	3	2	3	0	0	2	36717	37192	475
18	9	1	9	0	0	2	38917	39488	571
19	4	1	4	0	0	1	41217	41752	535
20	7	2	7	0	0	1	43484	43976	492
21	4	2	4	0	0	2	45701	46304	603
22	5	2	5	0	0	2	48034	48528	494
23	4	1	4	0	0	1	50251	50784	533
24	6	1	6	0	0	2	52518	53384	866
25	7	2	7	0	0	1	55118	55576	458
26	8	1	8	0	0	2	57301	57776	475
27	2	1	2	0	0	1	59501	59912	411
28	1	1	1	0	0	1	61635	62152	517
29	3	1	3	0	0	1	63885	64496	611
30	7	2	7	0	0	1	66218	66672	454
31	9	1	9	0	0	2	68401	68816	415
32	1	2	1	0	0	2	70535	71080	545
33	6	2	6	0	0	2	72802	73736	934
34	6	1	6	0	0	2	75468	76056	588
35	4	2	4	0	0	2	77785	78304	519
36	7	1	7	0	0	2	80035	80536	501
37	1	2	1	0	0	2	82268	82752	484
38	6	1	6	0	0	2	84485	84919	434
39	1	1	1	0	0	1	86652	87199	547
40	9	2	9	0	0	1	88919	89455	536
41	1	2	1	0	0	2	91185	91663	478
42	3	1	3	0	0	1	93385	94247	862
43	5	1	5	0	0	1	95969	96615	646
44	9	2	9	0	0	1	98336	98863	527
45	7	1	7	0	0	2	100586	101031	445
46	6	1	6	0	0	2	102752	103167	415
47	5	1	5	0	0	2	104886	105255	369
48	9	2	9	0	0	1	106986	107439	453
49	5	1	5	0	0	1	109169	109655	486
50	7	1	7	0	0	2	111386	111815	429
51	7	1	7	0	0	2	113536	113911	375
52	2	2	2	0	0	2	115636	116087	451
53	3	1	3	0	0	1	117820	118223	403
54	3	1	3	0	0	1	119953	120407	454
55	1	2	1	0	0	2	122136	122615	479
56	9	2	9	0	0	1	124336	124703	367
57	5	2	5	0	0	2	126436	126775	339
58	4	2	4	0	0	2	128503	128871	368
59	5	1	5	0	0	2	130603	131071	468
60	2	1	2	0	0	1	132803	133223	420
61	5	2	5	0	0	2	134953	135574	621
62	9	1	9	0	0	2	137303	137694	391
63	8	1	8	0	0	2	139420	139798	378
64	8	1	8	0	0	2	141520	142022	502
65	8	1	8	0	0	2	143754	144134	380
66	9	1	9	0	0	2	145854	146262	408
67	2	2	2	0	0	2	147987	148422	435
68	2	2	2	0	0	2	150154	150590	436
69	2	2	2	0	0	2	152320	152806	486
70	6	2	6	0	0	1	154537	155014	477
71	6	2	6	0	0	1	156737	157422	685
72	6	2	6	0	0	1	159154	159646	492
