# Supplementary material for: Modulation of Emotional Category Induced by Temporal Factors in Emotion Recognition
Source: PLoS One. 2015 Jul 31;10(7):e0131636. doi: 10.1371/journal.pone.0131636 (PMC4521787; doi:10.1371/journal.pone.0131636)
Supplement: S1 Dataset — (ZIP) [file pone.0131636.s001.zip › rawData/identification/19_blockid_set750_750_20130205.txt]

Trial	f1	cue	f1v	code	FLAG	button	event time	button time	RT
1	4	1	4	0	0	1	2433	2982	549
2	2	2	2	0	0	2	5400	5798	398
3	6	2	6	0	0	1	8216	8646	430
4	4	2	4	0	0	2	11066	11438	372
5	2	2	2	0	0	2	13867	14278	411
6	5	2	5	0	0	2	16700	17374	674
7	5	1	5	0	0	1	19800	20453	653
8	8	1	8	0	0	2	22883	23277	394
9	8	1	8	0	0	2	25700	26245	545
10	2	2	2	0	0	2	28667	29157	490
11	9	2	9	0	0	1	31584	32069	485
12	1	2	1	0	0	2	34500	35053	553
13	1	1	1	0	0	1	37484	37869	385
14	9	1	9	0	0	2	40301	40805	504
15	4	2	4	0	0	2	43234	43717	483
16	3	1	3	0	0	1	46151	46701	550
17	8	1	8	0	0	2	49134	49621	487
18	1	2	1	0	0	2	52051	52525	474
19	2	1	2	0	0	1	54951	55501	550
20	9	2	9	0	0	1	57934	58413	479
21	4	1	4	0	0	1	60835	61373	538
22	1	2	1	0	0	2	63801	64269	468
23	2	1	2	0	0	1	66701	67204	503
24	4	1	4	0	0	1	69635	70156	521
25	7	1	7	0	0	2	72585	72972	387
26	4	1	4	0	0	1	75402	75892	490
27	1	2	1	0	0	2	78318	78756	438
28	3	1	3	0	0	1	81185	81780	595
29	9	1	9	0	0	2	84202	84588	386
30	9	2	9	0	0	1	87019	87452	433
31	2	1	2	0	0	1	89885	90404	519
32	2	1	2	0	0	1	92835	93292	457
33	7	1	7	0	0	2	95719	96156	437
34	5	2	5	0	0	1	98586	99044	458
35	2	2	2	0	0	2	101469	101940	471
36	9	1	9	0	0	2	104369	105076	707
37	1	1	1	0	0	1	107503	107972	469
38	9	2	9	0	0	-1	107986	107988	-1
39	1	1	1	0	0	1	110419	110836	417
40	8	1	8	0	0	2	113269	113772	503
41	3	1	3	0	0	1	116203	116675	472
42	6	2	6	0	0	1	119103	119667	564
43	3	2	3	0	0	2	122086	122499	413
44	5	1	5	0	0	1	124920	125323	403
45	5	2	5	0	0	2	127753	128307	554
46	5	2	5	0	0	2	130737	131275	538
47	8	2	8	0	0	1	133703	134363	660
48	7	2	7	0	0	1	136787	137251	464
49	8	2	8	0	0	1	139670	140107	437
50	8	2	8	0	0	1	142537	142907	370
51	6	2	6	0	0	1	145337	145795	458
52	1	1	1	0	0	1	148220	148803	583
53	7	1	7	0	0	2	151237	151723	486
54	7	2	7	0	0	1	154154	154555	401
55	7	1	7	0	0	2	156987	157419	432
56	9	1	9	0	0	2	159837	160371	534
57	8	2	8	0	0	1	162804	163170	366
58	4	2	4	0	0	2	165604	166026	422
59	7	2	7	0	0	1	168454	168842	388
60	3	1	3	0	0	1	171271	171930	659
61	6	2	6	0	0	2	174354	174794	440
62	7	2	7	0	0	1	177221	177690	469
63	4	2	4	0	0	2	180121	180586	465
64	6	1	6	0	0	2	183005	183458	453
65	6	1	6	0	0	2	185888	186314	426
66	5	1	5	0	0	2	188738	189394	656
67	3	2	3	0	0	2	191822	192306	484
68	3	2	3	0	0	2	194738	195866	1128
69	3	2	3	0	0	2	198288	198698	410
70	5	1	5	0	0	1	201122	201586	464
71	6	1	6	0	0	1	204005	204466	461
72	6	1	6	0	0	2	206889	207282	393
