# Supplementary material for: Modulation of Emotional Category Induced by Temporal Factors in Emotion Recognition
Source: PLoS One. 2015 Jul 31;10(7):e0131636. doi: 10.1371/journal.pone.0131636 (PMC4521787; doi:10.1371/journal.pone.0131636)
Supplement: S1 Dataset — (ZIP) [file pone.0131636.s001.zip › rawData/identification/2_blockid_set200_50_20121120.txt]

Trial	f1	cue	f1v	code	FLAG	button	event time	button time	RT
1	1	2	1	0	0	2	1193	5801	4608
2	9	2	9	0	0	1	6983	7449	466
3	4	1	4	0	0	2	8626	8937	311
4	2	1	2	0	0	1	10116	10577	461
5	2	1	2	0	0	1	11750	12161	411
6	9	2	9	0	0	2	13333	13649	316
7	4	2	4	0	0	2	14833	15385	552
8	7	1	7	0	0	2	16567	17209	642
9	5	1	5	0	0	2	18383	18897	514
10	6	1	6	0	0	2	20067	20617	550
11	8	2	8	0	0	1	21800	22505	705
12	4	1	4	0	0	1	23683	24433	750
13	9	1	9	0	0	2	25617	26153	536
14	5	2	5	0	0	-1	26167	26169	-1
15	6	2	6	0	0	1	27350	27969	619
16	5	1	5	0	0	1	29150	29873	723
17	4	2	4	0	0	2	31050	31609	559
18	1	1	1	0	0	1	32784	33313	529
19	4	1	4	0	0	1	34484	34960	476
20	4	1	4	0	0	1	36134	36504	370
21	7	1	7	0	0	2	37684	38096	412
22	5	2	5	0	0	1	39267	39936	669
23	2	2	2	0	0	2	41117	41536	419
24	7	1	7	0	0	2	42717	43192	475
25	2	1	2	0	0	1	44367	44744	377
26	5	2	5	0	0	1	45917	46544	627
27	6	2	6	0	0	1	47717	48152	435
28	9	2	9	0	0	1	49334	49728	394
29	2	2	2	0	0	2	50901	51160	259
30	2	2	2	0	0	2	52334	52832	498
31	6	2	6	0	0	1	54001	54336	335
32	2	1	2	0	0	1	55518	55952	434
33	1	1	1	0	0	1	57134	57584	450
34	8	2	8	0	0	1	58768	59200	432
35	3	1	3	0	0	1	60368	60808	440
36	8	2	8	0	0	1	61985	62408	423
37	5	2	5	0	0	2	63585	64016	431
38	8	1	8	0	0	2	65185	65640	455
39	3	2	3	0	0	2	66818	67320	502
40	1	2	1	0	0	2	68501	69256	755
41	6	2	6	0	0	1	70435	70864	429
42	9	2	9	0	0	1	72035	72464	429
43	1	2	1	0	0	2	73635	73984	349
44	7	1	7	0	0	2	75152	75616	464
45	6	1	6	0	0	1	76785	77200	415
46	7	2	7	0	0	1	78368	78880	512
47	7	2	7	0	0	1	80052	80344	292
48	4	2	4	0	0	2	81518	81920	402
49	3	1	3	0	0	1	83102	83495	393
50	9	1	9	0	0	2	84668	85343	675
51	1	1	1	0	0	1	86519	86887	368
52	4	2	4	0	0	2	88069	88439	370
53	1	2	1	0	0	2	89619	90047	428
54	6	1	6	0	0	2	91219	91711	492
55	3	1	3	0	0	1	92885	93343	458
56	8	1	8	0	0	2	94519	95023	504
57	2	2	2	0	0	2	96202	96599	397
58	1	1	1	0	0	1	97769	98191	422
59	3	1	3	0	0	1	99369	99735	366
60	8	2	8	0	0	1	100919	101415	496
61	6	1	6	0	0	2	102586	102999	413
62	7	2	7	0	0	1	104169	104575	406
63	5	1	5	0	0	1	105752	106175	423
64	8	1	8	0	0	2	107352	107799	447
65	7	2	7	0	0	1	108969	109359	390
66	5	1	5	0	0	2	110536	111175	639
67	3	2	3	0	0	2	112353	112719	366
68	9	1	9	0	0	2	113903	114311	408
69	3	2	3	0	0	2	115486	115887	401
70	8	1	8	0	0	1	117069	117447	378
71	3	2	3	0	0	2	118619	118975	356
72	9	1	9	0	0	1	120153	120511	358
