# Supplementary material for: Modulation of Emotional Category Induced by Temporal Factors in Emotion Recognition
Source: PLoS One. 2015 Jul 31;10(7):e0131636. doi: 10.1371/journal.pone.0131636 (PMC4521787; doi:10.1371/journal.pone.0131636)
Supplement: S1 Dataset — (ZIP) [file pone.0131636.s001.zip › rawData/identification/2_blockid_set200_750_20121120.txt]

Trial	f1	cue	f1v	code	FLAG	button	event time	button time	RT
1	7	2	7	0	0	1	1900	2585	685
2	1	1	1	0	0	1	4466	4881	415
3	8	2	8	0	0	1	6750	7129	379
4	2	1	2	0	0	1	9000	9529	529
5	4	2	4	0	0	2	11400	11841	441
6	4	1	4	0	0	1	13717	14169	452
7	8	2	8	0	0	1	16050	16457	407
8	3	2	3	0	0	2	18333	18705	372
9	1	1	1	0	0	1	20583	21001	418
10	8	2	8	0	0	1	22883	23225	342
11	3	2	3	0	0	2	25100	25449	349
12	5	2	5	0	0	1	27317	27633	316
13	2	1	2	0	0	1	29517	29897	380
14	8	2	8	0	0	1	31767	32145	378
15	4	1	4	0	0	1	34017	34465	448
16	3	2	3	0	0	2	36334	36745	411
17	3	2	3	0	0	2	38617	39017	400
18	9	1	9	0	0	2	40901	41361	460
19	4	1	4	0	0	1	43234	43608	374
20	7	2	7	0	0	1	45484	46000	516
21	4	2	4	0	0	2	47884	48376	492
22	5	2	5	0	0	2	50251	50728	477
23	4	1	4	0	0	1	52601	52976	375
24	6	1	6	0	0	2	54851	55352	501
25	7	2	7	0	0	1	57234	57576	342
26	8	1	8	0	0	2	59451	59912	461
27	2	1	2	0	0	1	61785	62288	503
28	1	1	1	0	0	1	64168	64536	368
29	3	1	3	0	0	1	66418	66824	406
30	7	2	7	0	0	1	68701	69344	643
31	9	1	9	0	0	2	71218	71584	366
32	1	2	1	0	0	2	73468	73960	492
33	6	2	6	0	0	1	75835	76200	365
34	6	1	6	0	0	2	78068	78496	428
35	4	2	4	0	0	2	80368	80728	360
36	7	1	7	0	0	2	82602	83088	486
37	1	2	1	0	0	2	84969	85360	391
38	6	1	6	0	0	2	87235	87608	373
39	1	1	1	0	0	1	89485	89992	507
40	9	2	9	0	0	1	91869	92320	451
41	1	2	1	0	0	2	94202	94575	373
42	3	1	3	0	0	1	96452	96919	467
43	5	1	5	0	0	2	98802	99215	413
44	9	2	9	0	0	1	101086	101407	321
45	7	1	7	0	0	2	103286	103695	409
46	6	1	6	0	0	2	105569	105983	414
47	5	1	5	0	0	2	107853	108215	362
48	9	2	9	0	0	1	110086	110567	481
49	5	1	5	0	0	1	112436	112847	411
50	7	1	7	0	0	2	114719	115167	448
51	7	1	7	0	0	2	117036	117447	411
52	2	2	2	0	0	2	119320	119711	391
53	3	1	3	0	0	1	121586	121903	317
54	3	1	3	0	0	1	123786	124167	381
55	1	2	1	0	0	2	126036	126351	315
56	9	2	9	0	0	1	128220	128631	411
57	5	2	5	0	0	2	130503	130895	392
58	4	2	4	0	0	2	132770	133151	381
59	5	1	5	0	0	1	135020	135327	307
60	2	1	2	0	0	1	137203	137631	428
61	5	2	5	0	0	2	139503	139887	384
62	9	1	9	0	0	2	141770	142207	437
63	8	1	8	0	0	2	144087	144574	487
64	8	1	8	0	0	2	146454	146798	344
65	8	1	8	0	0	2	148670	149038	368
66	9	1	9	0	0	2	150920	151270	350
67	2	2	2	0	0	2	153154	153534	380
68	2	2	2	0	0	2	155404	155766	362
69	2	2	2	0	0	2	157637	157990	353
70	6	2	6	0	0	2	159871	160390	519
71	6	2	6	0	0	2	162271	162614	343
72	6	2	6	0	0	2	164487	164974	487
