# Supplementary material for: Modulation of Emotional Category Induced by Temporal Factors in Emotion Recognition
Source: PLoS One. 2015 Jul 31;10(7):e0131636. doi: 10.1371/journal.pone.0131636 (PMC4521787; doi:10.1371/journal.pone.0131636)
Supplement: S1 Dataset — (ZIP) [file pone.0131636.s001.zip › rawData/identification/2_blockid_set50_50_20121120.txt]

Trial	f1	cue	f1v	code	FLAG	button	event time	button time	RT
1	7	1	7	0	0	2	1066	2145	1079
2	1	1	1	0	0	1	3183	3585	402
3	6	1	6	0	0	2	4633	5065	432
4	4	1	4	0	0	1	6100	6473	373
5	7	1	7	0	0	2	7516	7873	357
6	5	1	5	0	0	2	8916	9313	397
7	5	1	5	0	0	1	10350	10753	403
8	5	2	5	0	0	1	11786	12129	343
9	8	2	8	0	0	1	13167	13601	434
10	4	2	4	0	0	2	14650	15025	375
11	4	2	4	0	0	2	16067	16449	382
12	3	1	3	0	0	2	17500	17833	333
13	9	1	9	0	0	2	18883	19281	398
14	1	2	1	0	0	2	20317	20809	492
15	5	1	5	0	0	1	21850	22457	607
16	2	1	2	0	0	1	23500	23921	421
17	8	1	8	0	0	2	24967	25297	330
18	6	2	6	0	0	1	26334	27217	883
19	1	1	1	0	0	1	28267	28793	526
20	9	1	9	0	0	2	29834	30233	399
21	4	2	4	0	0	2	31284	31705	421
22	8	1	8	0	0	2	32750	33193	443
23	4	2	4	0	0	2	34234	34793	559
24	8	1	8	0	0	2	35834	36369	535
25	3	1	3	0	0	1	37417	37841	424
26	6	2	6	0	0	2	38884	39289	405
27	9	1	9	0	0	2	40334	40792	458
28	3	2	3	0	0	2	41834	42280	446
29	6	2	6	0	0	1	43317	43696	379
30	9	1	9	0	0	2	44734	45272	538
31	9	2	9	0	0	1	46317	46752	435
32	5	2	5	0	0	1	47801	48448	647
33	5	1	5	0	0	2	49484	49840	356
34	3	2	3	0	0	2	50884	51328	444
35	1	2	1	0	0	2	52368	52864	496
36	7	2	7	0	0	1	53901	54312	411
37	6	2	6	0	0	1	55351	55712	361
38	8	1	8	0	0	2	56751	57192	441
39	1	1	1	0	0	1	58234	58680	446
40	1	1	1	0	0	1	59718	60168	450
41	3	1	3	0	0	1	61218	61592	374
42	9	2	9	0	0	1	62635	63136	501
43	7	1	7	0	0	2	64185	64576	391
44	7	2	7	0	0	1	65618	65976	358
45	8	2	8	0	0	1	67018	67408	390
46	5	2	5	0	0	1	68451	68800	349
47	2	1	2	0	0	1	69835	70344	509
48	6	1	6	0	0	2	71385	71832	447
49	4	1	4	0	0	1	72868	73384	516
50	2	1	2	0	0	1	74418	74840	422
51	3	2	3	0	0	2	75885	76584	699
52	5	2	5	0	0	1	77618	78088	470
53	3	1	3	0	0	1	79135	79688	553
54	1	2	1	0	0	2	80735	81176	441
55	2	1	2	0	0	1	82218	82632	414
56	1	2	1	0	0	2	83669	84080	411
57	7	2	7	0	0	1	85119	85496	377
58	6	1	6	0	0	2	86535	86984	449
59	8	2	8	0	0	1	88019	88432	413
60	7	1	7	0	0	2	89469	89935	466
61	6	1	6	0	0	2	90985	91535	550
62	3	2	3	0	0	2	92585	93095	510
63	9	2	9	0	0	1	94135	94495	360
64	4	1	4	0	0	2	95536	95991	455
65	2	2	2	0	0	2	97036	97495	459
66	4	1	4	0	0	1	98536	99151	615
67	9	2	9	0	0	1	100202	100647	445
68	7	2	7	0	0	1	101686	102143	457
69	2	2	2	0	0	2	103186	103591	405
70	2	2	2	0	0	2	104636	105079	443
71	8	2	8	0	0	1	106119	106479	360
72	2	2	2	0	0	2	107519	107839	320
