# Supplementary material for: Modulation of Emotional Category Induced by Temporal Factors in Emotion Recognition
Source: PLoS One. 2015 Jul 31;10(7):e0131636. doi: 10.1371/journal.pone.0131636 (PMC4521787; doi:10.1371/journal.pone.0131636)
Supplement: S1 Dataset — (ZIP) [file pone.0131636.s001.zip › rawData/identification/2_blockid_set50_750_20121120.txt]

Trial	f1	cue	f1v	code	FLAG	button	event time	button time	RT
1	6	2	6	0	0	1	1743	2307	564
2	6	2	6	0	0	1	4033	4379	346
3	2	2	2	0	0	2	6100	6467	367
4	1	1	1	0	0	1	8193	8595	402
5	4	1	4	0	0	1	10316	10643	327
6	8	2	8	0	0	1	12366	12747	381
7	8	1	8	0	0	2	14467	14835	368
8	9	2	9	0	0	1	16567	16907	340
9	7	1	7	0	0	2	18633	19034	401
10	2	1	2	0	0	1	20767	21106	339
11	4	2	4	0	0	2	22833	23282	449
12	5	1	5	0	0	1	25000	25394	394
13	3	1	3	0	0	1	27117	27506	389
14	3	1	3	0	0	1	29234	29562	328
15	8	2	8	0	0	1	31284	31634	350
16	6	2	6	0	0	1	33367	33746	379
17	6	2	6	0	0	1	35467	35818	351
18	6	1	6	0	0	2	37551	37906	355
19	1	1	1	0	0	1	39634	40010	376
20	8	1	8	0	0	2	41734	42098	364
21	9	2	9	0	0	1	43817	44146	329
22	3	1	3	0	0	1	45867	46234	367
23	3	2	3	0	0	2	47968	48314	346
24	3	2	3	0	0	2	50034	50466	432
25	6	1	6	0	0	2	52184	52578	394
26	9	2	9	0	0	1	54301	54642	341
27	6	1	6	0	0	2	56368	56866	498
28	4	2	4	0	0	2	58584	59018	434
29	5	1	5	0	0	2	60751	61218	467
30	7	1	7	0	0	2	62951	63354	403
31	9	2	9	0	0	1	65085	65425	340
32	2	2	2	0	0	2	67151	67473	322
33	7	1	7	0	0	2	69201	69505	304
34	4	2	4	0	0	2	71235	71553	318
35	5	2	5	0	0	2	73285	73633	348
36	7	1	7	0	0	2	75352	75705	353
37	3	2	3	0	0	2	77435	77737	302
38	1	2	1	0	0	2	79468	79937	469
39	8	1	8	0	0	2	81668	81985	317
40	6	1	6	0	0	2	83719	84017	298
41	9	1	9	0	0	1	85735	86041	306
42	8	1	8	0	0	2	87769	88097	328
43	3	2	3	0	0	2	89819	90153	334
44	4	2	4	0	0	2	91885	92201	316
45	4	1	4	0	0	2	93919	94241	322
46	9	1	9	0	0	2	95969	96385	416
47	2	1	2	0	0	1	98119	98593	474
48	7	2	7	0	0	1	100319	100769	450
49	1	1	1	0	0	1	102502	102913	411
50	1	1	1	0	0	1	104636	105081	445
51	3	1	3	0	0	1	106803	107153	350
52	5	1	5	0	0	1	108886	109217	331
53	2	1	2	0	0	1	110936	111273	337
54	1	2	1	0	0	2	113003	113512	509
55	5	2	5	0	0	2	115236	115728	492
56	7	2	7	0	0	1	117453	117784	331
57	1	2	1	0	0	2	119503	119904	401
58	2	2	2	0	0	2	121636	122032	396
59	7	2	7	0	0	1	123753	124072	319
60	7	2	7	0	0	1	125803	126112	309
61	5	2	5	0	0	2	127836	128128	292
62	2	2	2	0	0	2	129853	130184	331
63	1	2	1	0	0	2	131903	132256	353
64	9	1	9	0	0	2	133987	134384	397
65	8	2	8	0	0	1	136103	136496	393
66	2	1	2	0	0	1	138220	138624	404
67	5	2	5	0	0	2	140353	140672	319
68	5	1	5	0	0	1	142404	142720	316
69	8	2	8	0	0	1	144454	144792	338
70	4	1	4	0	0	1	146520	146880	360
71	9	1	9	0	0	2	148604	148928	324
72	4	1	4	0	0	1	150654	151000	346
