# Supplementary material for: Modulation of Emotional Category Induced by Temporal Factors in Emotion Recognition
Source: PLoS One. 2015 Jul 31;10(7):e0131636. doi: 10.1371/journal.pone.0131636 (PMC4521787; doi:10.1371/journal.pone.0131636)
Supplement: S1 Dataset — (ZIP) [file pone.0131636.s001.zip › rawData/identification/2_blockid_set750_50_20121120.txt]

Trial	f1	cue	f1v	code	FLAG	button	event time	button time	RT
1	2	2	2	0	0	2	1743	2241	498
2	7	2	7	0	0	1	3966	4377	411
3	6	1	6	0	0	1	6093	6513	420
4	3	2	3	0	0	2	8233	8736	503
5	3	1	3	0	0	1	10466	10960	494
6	3	2	3	0	0	2	12683	13056	373
7	5	2	5	0	0	1	14783	15560	777
8	5	1	5	0	0	1	17283	17952	669
9	9	1	9	0	0	2	19683	20072	389
10	3	2	3	0	0	2	21800	22144	344
11	9	2	9	0	0	1	23867	24256	389
12	9	2	9	0	0	1	25984	26432	448
13	5	1	5	0	0	2	28150	28880	730
14	7	2	7	0	0	1	30600	31056	456
15	4	2	4	0	0	2	32784	33144	360
16	5	2	5	0	0	1	34867	35512	645
17	3	1	3	0	0	1	37234	37744	510
18	4	1	4	0	0	1	39467	39888	421
19	8	2	8	0	0	1	41617	42080	463
20	9	1	9	0	0	2	43801	44240	439
21	6	2	6	0	0	1	45967	46512	545
22	7	1	7	0	0	2	48234	48792	558
23	6	1	6	0	0	2	50518	50920	402
24	8	1	8	0	0	2	52651	53048	397
25	5	2	5	0	0	2	54768	55367	599
26	5	2	5	0	0	2	57101	57551	450
27	4	2	4	0	0	2	59284	59591	307
28	3	2	3	0	0	2	61318	61575	257
29	8	1	8	0	0	2	63301	63831	530
30	4	2	4	0	0	2	65551	65927	376
31	9	1	9	0	0	2	67651	68047	396
32	8	2	8	0	0	1	69768	70383	615
33	1	2	1	0	0	2	72102	72487	385
34	4	2	4	0	0	2	74218	74663	445
35	2	2	2	0	0	2	76385	76783	398
36	7	1	7	0	0	2	78502	78983	481
37	6	1	6	0	0	2	80702	81079	377
38	6	2	6	0	0	2	82802	83135	333
39	6	1	6	0	0	2	84869	85351	482
40	8	2	8	0	0	1	87085	87527	442
41	6	2	6	0	0	1	89252	89687	435
42	4	1	4	0	0	2	91419	91743	324
43	3	1	3	0	0	1	93469	93959	490
44	7	2	7	0	0	1	95686	96159	473
45	7	2	7	0	0	1	97886	98303	417
46	5	1	5	0	0	2	100036	100303	267
47	1	2	1	0	0	2	102036	102535	499
48	3	1	3	0	0	1	104252	104759	507
49	1	2	1	0	0	2	106486	106918	432
50	8	2	8	0	0	1	108653	109030	377
51	4	1	4	0	0	1	110753	111190	437
52	7	1	7	0	0	2	112919	113302	383
53	8	1	8	0	0	2	115036	115630	594
54	1	1	1	0	0	1	117353	117798	445
55	9	2	9	0	0	1	119520	119934	414
56	9	1	9	0	0	2	121653	122134	481
57	9	2	9	0	0	1	123853	124318	465
58	1	2	1	0	0	2	126036	126510	474
59	6	2	6	0	0	2	128236	128678	442
60	1	1	1	0	0	1	130403	130918	515
61	4	1	4	0	0	1	132637	133086	449
62	5	1	5	0	0	2	134820	135142	322
63	1	1	1	0	0	1	136870	137278	408
64	8	1	8	0	0	2	139003	139398	395
65	1	1	1	0	0	1	141120	141486	366
66	7	1	7	0	0	2	143203	143446	243
67	2	1	2	0	0	1	145170	145510	340
68	2	2	2	0	0	2	147237	147614	377
69	2	1	2	0	0	1	149337	149734	397
70	2	2	2	0	0	2	151454	151902	448
71	2	1	2	0	0	1	153621	154070	449
72	2	1	2	0	0	1	155804	156221	417
