# Supplementary material for: Modulation of Emotional Category Induced by Temporal Factors in Emotion Recognition
Source: PLoS One. 2015 Jul 31;10(7):e0131636. doi: 10.1371/journal.pone.0131636 (PMC4521787; doi:10.1371/journal.pone.0131636)
Supplement: S1 Dataset — (ZIP) [file pone.0131636.s001.zip › rawData/identification/2_blockid_set750_750_20121120.txt]

Trial	f1	cue	f1v	code	FLAG	button	event time	button time	RT
1	4	1	4	0	0	1	2433	3038	605
2	2	2	2	0	0	2	5466	5998	532
3	6	2	6	0	0	1	8416	8902	486
4	4	2	4	0	0	2	11333	11758	425
5	2	2	2	0	0	2	14183	14758	575
6	5	2	5	0	0	2	17183	17558	375
7	5	1	5	0	0	1	19983	20486	503
8	8	1	8	0	0	2	22917	23406	489
9	8	1	8	0	0	2	25834	26198	364
10	2	2	2	0	0	2	28617	29014	397
11	9	2	9	0	0	1	31434	31822	388
12	1	2	1	0	0	2	34250	34662	412
13	1	1	1	0	0	1	37084	37494	410
14	9	1	9	0	0	2	39917	40430	513
15	4	2	4	0	0	2	42851	43318	467
16	3	1	3	0	0	1	45751	46254	503
17	8	1	8	0	0	2	48684	49102	418
18	1	2	1	0	0	2	51534	51998	464
19	2	1	2	0	0	1	54418	54837	419
20	9	2	9	0	0	1	57268	57837	569
21	4	1	4	0	0	1	60268	60693	425
22	1	2	1	0	0	2	63118	63525	407
23	2	1	2	0	0	1	65951	66413	462
24	4	1	4	0	0	1	68835	69253	418
25	7	1	7	0	0	2	71685	72093	408
26	4	1	4	0	0	1	74518	74901	383
27	1	2	1	0	0	2	77335	77805	470
28	3	1	3	0	0	1	80235	80597	362
29	9	1	9	0	0	2	83018	83477	459
30	9	2	9	0	0	1	85902	86309	407
31	2	1	2	0	0	1	88735	89477	742
32	2	1	2	0	0	1	91902	92261	359
33	7	1	7	0	0	2	94685	94981	296
34	5	2	5	0	0	2	97402	97997	595
35	2	2	2	0	0	2	100419	100868	449
36	9	1	9	0	0	2	103302	103724	422
37	1	1	1	0	0	1	106152	106572	420
38	9	2	9	0	0	1	109003	109436	433
39	1	1	1	0	0	1	111869	112236	367
40	8	1	8	0	0	2	114669	115060	391
41	3	1	3	0	0	1	117486	117860	374
42	6	2	6	0	0	2	120286	120612	326
43	3	2	3	0	0	2	123036	123556	520
44	5	1	5	0	0	2	125986	126740	754
45	5	2	5	0	0	1	129170	129556	386
46	5	2	5	0	0	1	131987	132636	649
47	8	2	8	0	0	1	135070	135412	342
48	7	2	7	0	0	1	137837	138236	399
49	8	2	8	0	0	1	140670	141076	406
50	8	2	8	0	0	1	143504	143939	435
51	6	2	6	0	0	1	146370	146820	450
52	1	1	1	0	0	1	149254	149715	461
53	7	1	7	0	0	2	152137	152643	506
54	7	2	7	0	0	1	155071	155715	644
55	7	1	7	0	0	2	158137	158579	442
56	9	1	9	0	0	2	161004	161443	439
57	8	2	8	0	0	1	163871	164299	428
58	4	2	4	0	0	2	166721	167115	394
59	7	2	7	0	0	1	169538	169971	433
60	3	1	3	0	0	1	172404	173043	639
61	6	2	6	0	0	2	175471	175715	244
62	7	2	7	0	0	1	178138	178675	537
63	4	2	4	0	0	2	181105	181571	466
64	6	1	6	0	0	2	184005	184411	406
65	6	1	6	0	0	2	186838	187291	453
66	5	1	5	0	0	1	189722	190115	393
67	3	2	3	0	0	2	192538	192995	457
68	3	2	3	0	0	2	195422	195899	477
69	3	2	3	0	0	2	198322	198722	400
70	5	1	5	0	0	1	201155	201650	495
71	6	1	6	0	0	1	204072	204802	730
72	6	1	6	0	0	2	207222	207642	420
