# Supplementary material for: Modulation of Emotional Category Induced by Temporal Factors in Emotion Recognition
Source: PLoS One. 2015 Jul 31;10(7):e0131636. doi: 10.1371/journal.pone.0131636 (PMC4521787; doi:10.1371/journal.pone.0131636)
Supplement: S1 Dataset — (ZIP) [file pone.0131636.s001.zip › rawData/identification/20_blockid_set200_50_20130205.txt]

Trial	f1	cue	f1v	code	FLAG	button	event time	button time	RT
1	1	2	1	0	0	2	1176	2127	951
2	9	2	9	0	0	1	3300	4071	771
3	4	1	4	0	0	1	5243	6527	1284
4	2	1	2	0	0	1	7700	8215	515
5	2	1	2	0	0	1	9383	9791	408
6	9	2	9	0	0	1	10966	11663	697
7	4	2	4	0	0	2	12833	13559	726
8	7	1	7	0	0	2	14733	15183	450
9	5	1	5	0	0	2	16367	16991	624
10	6	1	6	0	0	2	18167	18623	456
11	8	2	8	0	0	1	19800	20623	823
12	4	1	4	0	0	2	21800	22711	911
13	9	1	9	0	0	2	23883	24454	571
14	5	2	5	0	0	1	25634	26478	844
15	6	2	6	0	0	1	27650	28670	1020
16	5	1	5	0	0	2	29850	30638	788
17	4	2	4	0	0	1	31817	32918	1101
18	1	1	1	0	0	1	34100	34686	586
19	4	1	4	0	0	1	35867	36430	563
20	4	1	4	0	0	1	37601	38406	805
21	7	1	7	0	0	2	39584	40190	606
22	5	2	5	0	0	1	41367	42646	1279
23	2	2	2	0	0	2	43817	44774	957
24	7	1	7	0	0	2	45951	46710	759
25	2	1	2	0	0	1	47884	48582	698
26	5	2	5	0	0	1	49751	50630	879
27	6	2	6	0	0	1	51801	52478	677
28	9	2	9	0	0	1	53651	54158	507
29	2	2	2	0	0	2	55334	56046	712
30	2	2	2	0	0	2	57218	57606	388
31	6	2	6	0	0	1	58785	59246	461
32	2	1	2	0	0	1	60418	61086	668
33	1	1	1	0	0	1	62268	62990	722
34	8	2	8	0	0	1	64168	64718	550
35	3	1	3	0	0	1	65901	66486	585
36	8	2	8	0	0	1	67668	68774	1106
37	5	2	5	0	0	1	69951	70566	615
38	8	1	8	0	0	2	71735	72461	726
39	3	2	3	0	0	2	73635	74221	586
40	1	2	1	0	0	2	75402	76205	803
41	6	2	6	0	0	1	77385	78021	636
42	9	2	9	0	0	1	79202	80085	883
43	1	2	1	0	0	2	81268	81901	633
44	7	1	7	0	0	2	83085	84133	1048
45	6	1	6	0	0	2	85302	86085	783
46	7	2	7	0	0	1	87269	88125	856
47	7	2	7	0	0	1	89302	89877	575
48	4	2	4	0	0	1	91052	91669	617
49	3	1	3	0	0	1	92852	93613	761
50	9	1	9	0	0	2	94786	95645	859
51	1	1	1	0	0	1	96819	97637	818
52	4	2	4	0	0	1	98819	99861	1042
53	1	2	1	0	0	2	101036	101661	625
54	6	1	6	0	0	2	102836	103469	633
55	3	1	3	0	0	1	104652	105589	937
56	8	1	8	0	0	2	106769	107389	620
57	2	2	2	0	0	2	108569	109165	596
58	1	1	1	0	0	1	110336	110965	629
59	3	1	3	0	0	1	112136	112765	629
60	8	2	8	0	0	1	113936	114565	629
61	6	1	6	0	0	2	115736	117061	1325
62	7	2	7	0	0	1	118236	119037	801
63	5	1	5	0	0	2	120220	121053	833
64	8	1	8	0	0	2	122236	123204	968
65	7	2	7	0	0	1	124386	125108	722
66	5	1	5	0	0	2	126286	126972	686
67	3	2	3	0	0	1	128153	129004	851
68	9	1	9	0	0	2	130187	131036	849
69	3	2	3	0	0	2	132220	132980	760
70	8	1	8	0	0	2	134153	134900	747
71	3	2	3	0	0	2	136070	137052	982
72	9	1	9	0	0	2	138220	139876	1656
