# Supplementary material for: Modulation of Emotional Category Induced by Temporal Factors in Emotion Recognition
Source: PLoS One. 2015 Jul 31;10(7):e0131636. doi: 10.1371/journal.pone.0131636 (PMC4521787; doi:10.1371/journal.pone.0131636)
Supplement: S1 Dataset — (ZIP) [file pone.0131636.s001.zip › rawData/identification/20_blockid_set200_750_20130205.txt]

Trial	f1	cue	f1v	code	FLAG	button	event time	button time	RT
1	7	1	7	0	0	2	1883	2606	723
2	1	1	1	0	0	1	4483	5350	867
3	6	1	6	0	0	2	7233	7654	421
4	4	1	4	0	0	2	9533	9878	345
5	7	1	7	0	0	2	11750	12205	455
6	5	1	5	0	0	2	14083	14501	418
7	5	1	5	0	0	2	16383	16773	390
8	5	2	5	0	0	1	18634	19245	611
9	8	2	8	0	0	1	21117	21749	632
10	4	2	4	0	0	1	23633	24381	748
11	4	2	4	0	0	1	26250	26837	587
12	3	1	3	0	0	1	28717	29349	632
13	9	1	9	0	0	2	31217	31893	676
14	1	2	1	0	0	2	33767	34277	510
15	5	1	5	0	0	2	36151	36797	646
16	2	1	2	0	0	1	38667	39165	498
17	8	1	8	0	0	2	41034	41653	619
18	6	2	6	0	0	1	43534	44205	671
19	1	1	1	0	0	1	46084	47069	985
20	9	1	9	0	0	2	48951	49901	950
21	4	2	4	0	0	1	51784	52461	677
22	8	1	8	0	0	2	54334	54901	567
23	4	2	4	0	0	1	56784	57917	1133
24	8	1	8	0	0	2	59785	60252	467
25	3	1	3	0	0	1	62135	62652	517
26	6	2	6	0	0	1	64535	65220	685
27	9	1	9	0	0	2	67101	67652	551
28	3	2	3	0	0	2	69535	70356	821
29	6	2	6	0	0	1	72235	72692	457
30	9	1	9	0	0	2	74568	75276	708
31	9	2	9	0	0	1	77152	77820	668
32	5	2	5	0	0	1	79702	80724	1022
33	5	1	5	0	0	2	82602	83260	658
34	3	2	3	0	0	2	85135	85652	517
35	1	2	1	0	0	2	87535	87980	445
36	7	2	7	0	0	1	89852	90460	608
37	6	2	6	0	0	1	92335	93380	1045
38	8	1	8	0	0	2	95252	95860	608
39	1	1	1	0	0	1	97736	98260	524
40	1	1	1	0	0	1	100136	100772	636
41	3	1	3	0	0	1	102652	103284	632
42	9	2	9	0	0	1	105152	105708	556
43	7	1	7	0	0	2	107586	108323	737
44	7	2	7	0	0	1	110203	110907	704
45	8	2	8	0	0	1	112786	113419	633
46	5	2	5	0	0	1	115303	116027	724
47	2	1	2	0	0	1	117903	118675	772
48	6	1	6	0	0	2	120553	121867	1314
49	4	1	4	0	0	1	123736	124467	731
50	2	1	2	0	0	1	126336	127387	1051
51	3	2	3	0	0	2	129270	129915	645
52	5	2	5	0	0	1	131787	132451	664
53	3	1	3	0	0	1	134320	135019	699
54	1	2	1	0	0	2	136903	137555	652
55	2	1	2	0	0	1	139437	141331	1894
56	1	2	1	0	0	2	143204	144043	839
57	7	2	7	0	0	1	145920	146387	467
58	6	1	6	0	0	2	148270	149075	805
59	8	2	8	0	0	1	150954	151587	633
60	7	1	7	0	0	2	153471	154347	876
61	6	1	6	0	0	2	156221	156923	702
62	3	2	3	0	0	1	158804	160762	1958
63	9	2	9	0	0	1	162637	163538	901
64	4	1	4	0	0	1	165421	165970	549
65	2	2	2	0	0	2	167854	168658	804
66	4	1	4	0	0	1	170538	171186	648
67	9	2	9	0	0	1	173054	173738	684
68	7	2	7	0	0	1	175621	176242	621
69	2	2	2	0	0	2	178121	178682	561
70	2	2	2	0	0	2	180555	181090	535
71	8	2	8	0	0	1	182971	183610	639
72	2	2	2	0	0	2	185488	186034	546
